# Supplementary material for: Campylobacter concisus pathotypes induce distinct global responses in intestinal epithelial cells
Source: Sci Rep. 2016 Sep 28;6:34288. doi: 10.1038/srep34288 (PMC5039708; doi:10.1038/srep34288)
Supplement: Supplementary Dataset 1 [file srep34288-s1.xls]

## Sheet: UNSWCD Q<0.05
ENSEMBL ID	Control mean	Infected mean	Fold Change	Log2(Fold Change)	P-value	Q-value	Symbol	Description	Gene Biotype
ENSG00000187193	43.6667	169.667	4.29134	2.10143	7.71058e-47	5.88163e-43	MT1X	metallothionein 1X	protein_coding
ENSG00000140465	296.333	1145	4.27475	2.09584	2.38912e-173	3.64484e-169	CYP1A1	cytochrome P450, family 1, subfamily A, polypeptide 1	protein_coding
ENSG00000233929	12.3333	33.6667	2.99378	1.58197	2.6739e-08	2.147e-05	MT1XP1	NA	pseudogene
ENSG00000169715	129.667	294.333	2.50695	1.32593	2.30956e-22	7.04694e-19	MT1E	metallothionein 1L (gene/pseudogene); metallothionein 1E; metallothionein 1 pseudogene 3; metallothionein 1J (pseudogene)	protein_coding
ENSG00000125148	384.333	785	2.26022	1.17647	2.58264e-38	1.31336e-34	MT2A	metallothionein 2A	protein_coding
ENSG00000198417	135.333	251	2.05095	1.03629	1.79774e-22	6.85657e-19	MT1F	metallothionein 1F	protein_coding
ENSG00000162840	111.667	206.333	2.0407	1.02906	1.2178e-15	2.32234e-12	MT2P1	metallothionein 1 pseudogene 2	pseudogene
ENSG00000232637	24.3333	44	1.9949	0.996319	2.65663e-05	0.00779415	WI2-3658N16.1	NA	pseudogene
ENSG00000120937	65.6667	96.6667	1.63056	0.705367	6.95981e-06	0.00265447	NPPB	natriuretic peptide precursor B	protein_coding
ENSG00000138061	522.667	746.333	1.58093	0.660775	6.05342e-17	1.3193e-13	CYP1B1	cytochrome P450, family 1, subfamily B, polypeptide 1	protein_coding
ENSG00000125872	917.333	1273	1.53052	0.61402	1.23977e-18	3.15232e-15	LRRN4	leucine rich repeat neuronal 4	protein_coding
ENSG00000108691	63.3333	85.6667	1.49521	0.58035	0.000125862	0.0271456	CCL2	chemokine (C-C motif) ligand 2	protein_coding
ENSG00000256393	112	151.333	1.4911	0.576372	1.45855e-05	0.00498495	AC138123.2	NA	pseudogene
ENSG00000250182	732.333	971.667	1.4838	0.569299	5.21906e-06	0.00209531	EEF1A1P13	NA	pseudogene
ENSG00000109099	129.333	166.667	1.42331	0.509251	1.13791e-05	0.0040372	PMP22	peripheral myelin protein 22	protein_coding
ENSG00000233927	422.667	540	1.41685	0.502687	1.21733e-06	0.00058036	RPS28	NA	protein_coding
ENSG00000143466	230.333	289.333	1.38681	0.471775	6.77781e-08	4.49575e-05	IKBKE	inhibitor of kappa light polypeptide gene enhancer in B-cells, kinase epsilon	protein_coding
ENSG00000153093	503.333	619	1.35703	0.440454	2.17912e-11	2.55728e-08	ACOXL	acyl-Coenzyme A oxidase-like	protein_coding
ENSG00000168394	349	427.333	1.35222	0.435327	6.48451e-09	7.06627e-06	TAP1	transporter 1, ATP-binding cassette, sub-family B (MDR/TAP)	protein_coding
ENSG00000165072	196	235.667	1.32956	0.410949	9.33945e-05	0.0226163	MAMDC2	MAM domain containing 2	protein_coding
ENSG00000145425	932	1106.67	1.32094	0.401562	0.000245	0.0419968	RPS3A	ribosomal protein S3A pseudogene 5; ribosomal protein S3a pseudogene 47; ribosomal protein S3a pseudogene 49; ribosomal protein S3A; hypothetical LOC100131699; hypothetical LOC100130107	protein_coding
ENSG00000165140	182	216.667	1.3134	0.393303	0.0002277	0.0403929	FBP1	fructose-1,6-bisphosphatase 1	protein_coding
ENSG00000160180	274	321	1.29342	0.371187	0.000101441	0.0234483	TFF3	trefoil factor 3 (intestinal)	protein_coding
ENSG00000114812	215.667	251	1.28711	0.36413	0.000265269	0.0439885	VIPR1	vasoactive intestinal peptide receptor 1	protein_coding
ENSG00000153292	404.333	453.333	1.2373	0.307199	2.28068e-05	0.0069588	GPR110	G protein-coupled receptor 110	protein_coding
ENSG00000007171	7011	7790.33	1.22392	0.291505	1.67374e-11	2.12788e-08	NOS2	nitric oxide synthase 2, inducible	protein_coding
ENSG00000233276	1511.67	1671.67	1.21938	0.286153	6.53933e-08	4.49575e-05	GPX1	glutathione peroxidase 1	protein_coding
ENSG00000180209	435	480	1.21819	0.284733	0.000143313	0.0291518	MYLPF	myosin light chain, phosphorylatable, fast skeletal muscle	protein_coding
ENSG00000134240	973	1063.67	1.20965	0.274595	1.6752e-05	0.00555582	HMGCS2	3-hydroxy-3-methylglutaryl-Coenzyme A synthase 2 (mitochondrial)	protein_coding
ENSG00000023445	577.333	627	1.19971	0.262688	3.2137e-05	0.00925062	BIRC3	baculoviral IAP repeat-containing 3	protein_coding
ENSG00000211450	927	1006.67	1.19843	0.261148	7.95701e-05	0.0199003	C11orf31	chromosome 11 open reading frame 31	protein_coding
ENSG00000173457	1906.33	2042.33	1.17873	0.237234	4.57219e-05	0.0124559	PPP1R14B	protein phosphatase 1, regulatory (inhibitor) subunit 14B	protein_coding
ENSG00000165376	1695.67	1803	1.17685	0.234935	2.4494e-05	0.00732708	CLDN2	claudin 2	protein_coding
ENSG00000152518	1966.33	2084.67	1.17004	0.226556	8.73663e-07	0.000441862	ZFP36L2	zinc finger protein 36, C3H type-like 2	protein_coding
ENSG00000204388	1705.67	1769.67	1.14666	0.197438	0.000207788	0.039136	HSPA1B	heat shock 70kDa protein 1A; heat shock 70kDa protein 1B	protein_coding
ENSG00000179151	1521.67	1568	1.13839	0.186992	0.000166206	0.0329305	EDC3	enhancer of mRNA decapping 3 homolog (S. cerevisiae)	protein_coding
ENSG00000121390	3353	3391.33	1.11648	0.158957	0.00020246	0.0386091	PSPC1	paraspeckle component 1; paraspeckle protein 1 pseudogene	protein_coding
ENSG00000139269	278.333	144.333	0.571863	-0.80626	1.25664e-14	1.91713e-11	INHBE	inhibin, beta E	protein_coding
ENSG00000165194	95.3333	57	0.661016	-0.597244	6.30854e-05	0.0166738	PCDH19	protocadherin 19	protein_coding
ENSG00000152527	322.667	211.667	0.724581	-0.464781	1.26118e-07	7.69625e-05	PLEKHH2	pleckstrin homology domain containing, family H (with MyTH4 domain) member 2	protein_coding
ENSG00000124882	2903	1951.67	0.743208	-0.428163	1.16131e-14	1.91713e-11	EREG	epiregulin	protein_coding
ENSG00000203799	178.333	121.667	0.753709	-0.407921	0.000290173	0.0461133	CCDC162P	chromosome 6 open reading frame 184	pseudogene
ENSG00000021645	489.333	337.667	0.759748	-0.396408	1.06089e-05	0.00385357	NRXN3	neurexin 3	protein_coding
ENSG00000116883	243	167.667	0.760757	-0.394492	0.000129	0.0273337	RP11-268J15.5	hypothetical protein LOC100127947	protein_coding
ENSG00000147852	497.333	343.333	0.764074	-0.388217	2.47094e-06	0.00110872	VLDLR	very low density lipoprotein receptor	protein_coding
ENSG00000140450	1145.33	816.667	0.789205	-0.341528	2.63553e-08	2.147e-05	ARRDC4	arrestin domain containing 4	protein_coding
ENSG00000117289	4748.67	3412.33	0.794965	-0.331038	2.123e-13	2.94441e-10	TXNIP	thioredoxin interacting protein	protein_coding
ENSG00000213412	639.333	463	0.798329	-0.324945	1.71739e-05	0.00557458	HNRNPA1P33	ENSG00000213412	pseudogene
ENSG00000164938	864.667	627	0.800982	-0.320158	1.96827e-07	0.000111215	TP53INP1	tumor protein p53 inducible nuclear protein 1	protein_coding
ENSG00000091129	663.667	485.667	0.807284	-0.308852	4.01008e-06	0.00165345	NRCAM	neuronal cell adhesion molecule	protein_coding
ENSG00000181652	1715	1276.33	0.815929	-0.293485	0.000173432	0.0339215	ATG9B	ATG9 autophagy related 9 homolog B (S. cerevisiae)	protein_coding
ENSG00000178607	1272.33	952.333	0.826377	-0.275129	2.75665e-07	0.000150198	ERN1	endoplasmic reticulum to nucleus signaling 1	protein_coding
ENSG00000143367	1668.67	1250.33	0.826921	-0.274179	3.38237e-08	2.45721e-05	TUFT1	tuftelin 1	protein_coding
ENSG00000130513	1455.67	1092.33	0.826996	-0.274049	1.94135e-05	0.00617027	GDF15	growth differentiation factor 15	protein_coding
ENSG00000162772	1214.67	911	0.829315	-0.270007	1.47831e-06	0.000683426	ATF3	activating transcription factor 3	protein_coding
ENSG00000128165	960.333	725	0.83223	-0.264945	1.47039e-05	0.00498495	ADM2	adrenomedullin 2	protein_coding
ENSG00000087074	2643.33	1995	0.832685	-0.264158	2.41074e-08	2.147e-05	PPP1R15A	protein phosphatase 1, regulatory (inhibitor) subunit 15A	protein_coding
ENSG00000100867	529	400	0.834812	-0.260477	0.00021555	0.0392947	DHRS2	dehydrogenase/reductase (SDR family) member 2	protein_coding
ENSG00000130766	2582.33	1962.67	0.837855	-0.255228	2.76592e-06	0.00120562	SESN2	sestrin 2	protein_coding
ENSG00000083307	3377.67	2571	0.841573	-0.24884	2.1558e-08	2.05555e-05	GRHL2	grainyhead-like 2 (Drosophila)	protein_coding
ENSG00000173262	2440	1867	0.844628	-0.243613	0.00016062	0.0322423	SLC2A14	solute carrier family 2 (facilitated glucose transporter), member 14	protein_coding
ENSG00000186480	4574.67	3494.67	0.844879	-0.243184	3.3532e-08	2.45721e-05	INSIG1	insulin induced gene 1	protein_coding
ENSG00000173706	2772	2129.67	0.848189	-0.237542	1.15754e-07	7.3581e-05	HEG1	HEG homolog 1 (zebrafish)	protein_coding
ENSG00000151012	11590.3	8901.33	0.849498	-0.235317	2.10694e-08	2.05555e-05	SLC7A11	solute carrier family 7, (cationic amino acid transporter, y+ system) member 11	protein_coding
ENSG00000163347	1559.33	1201	0.852615	-0.230034	0.000192333	0.0371422	CLDN1	claudin 1	protein_coding
ENSG00000118689	2400.67	1858	0.854459	-0.226917	5.82992e-07	0.000306694	FOXO3	forkhead box O3; forkhead box O3B pseudogene	protein_coding
ENSG00000182621	956.333	740.333	0.855478	-0.225198	0.000224963	0.040377	PLCB1	phospholipase C, beta 1 (phosphoinositide-specific)	protein_coding
ENSG00000135842	1232.33	954.667	0.856155	-0.224056	3.73009e-05	0.0105382	FAM129A	family with sequence similarity 129, member A	protein_coding
ENSG00000059728	1017.33	790	0.857842	-0.221215	7.93242e-05	0.0199003	MXD1	MAX dimerization protein 1	protein_coding
ENSG00000149212	3850	3000	0.860845	-0.216175	8.97858e-07	0.000441862	SESN3	sestrin 3	protein_coding
ENSG00000174951	997.333	777.667	0.861117	-0.215718	0.000142359	0.0291518	FUT1	fucosyltransferase 1 (galactoside 2-alpha-L-fucosyltransferase, H blood group)	protein_coding
ENSG00000130164	3130.33	2445.67	0.861538	-0.215013	3.08458e-06	0.00130717	LDLR	low density lipoprotein receptor	protein_coding
ENSG00000174738	1434	1120	0.863817	-0.211202	7.19916e-05	0.0186153	NR1D2	nuclear receptor subfamily 1, group D, member 2	protein_coding
ENSG00000155090	1502	1183.33	0.869372	-0.201955	9.7842e-05	0.0229643	KLF10	Kruppel-like factor 10	protein_coding
ENSG00000260034	3319	2622.33	0.870693	-0.199764	4.02606e-05	0.0111675	RP11-266L9.2	NA	antisense
ENSG00000113739	13218.7	10433.3	0.870869	-0.199473	1.78681e-07	0.000104845	STC2	stanniocalcin 2	protein_coding
ENSG00000166971	1327.67	1046.67	0.871682	-0.198126	0.000281316	0.0451763	AKTIP	AKT interacting protein; similar to AKT interacting protein	protein_coding
ENSG00000079215	5044.33	3981.33	0.872328	-0.197058	6.42227e-06	0.00251226	SLC1A3	solute carrier family 1 (glial high affinity glutamate transporter), member 3	protein_coding
ENSG00000020577	3814.33	3013	0.872844	-0.196204	8.48871e-06	0.00315863	SAMD4A	sterile alpha motif domain containing 4A	protein_coding
ENSG00000114019	9666.67	7728	0.881092	-0.182635	2.20087e-05	0.00685233	AMOTL2	angiomotin like 2	protein_coding
ENSG00000136153	3571.67	2865.67	0.885809	-0.174932	0.000237075	0.0415727	LMO7	LIM domain 7	protein_coding
ENSG00000120889	2849.33	2286.67	0.886196	-0.174302	8.74442e-05	0.0215169	TNFRSF10B	tumor necrosis factor receptor superfamily, member 10b	protein_coding
ENSG00000171988	2019.67	1621	0.886692	-0.173495	0.000318695	0.0496123	JMJD1C	jumonji domain containing 1C	protein_coding
ENSG00000139793	3389	2734.67	0.890694	-0.166998	0.000272619	0.0443798	MBNL2	muscleblind-like 2 (Drosophila)	protein_coding
ENSG00000101255	6994.67	5646.33	0.891428	-0.165809	0.000251122	0.0425679	TRIB3	tribbles homolog 3 (Drosophila)	protein_coding
ENSG00000113494	4201.33	3392.33	0.89164	-0.165467	9.56422e-05	0.0227987	PRLR	prolactin receptor	protein_coding
ENSG00000112715	3989.33	3220.67	0.89166	-0.165434	0.000118758	0.0266437	VEGFA	vascular endothelial growth factor A	protein_coding
ENSG00000251562	5078	4101.33	0.891733	-0.165316	0.00013605	0.0284327	MALAT1	metastasis associated lung adenocarcinoma transcript 1	lincRNA
ENSG00000155130	3638.33	2943	0.893367	-0.162675	0.000126333	0.0271456	MARCKS	myristoylated alanine-rich protein kinase C substrate	protein_coding
ENSG00000183801	4228	3422.67	0.894535	-0.16079	0.000121386	0.0268387	OLFML1	olfactomedin-like 1	protein_coding
ENSG00000153404	4644.67	3769.33	0.895785	-0.158776	0.000261691	0.043872	PLEKHG4B	pleckstrin homology domain containing, family G (with RhoGef domain) member 4B	protein_coding
ENSG00000101384	3374	2738.67	0.895927	-0.158546	0.000240597	0.0417107	JAG1	jagged 1 (Alagille syndrome)	protein_coding
ENSG00000112972	6007.33	4872	0.897288	-0.156357	0.000216358	0.0392947	HMGCS1	3-hydroxy-3-methylglutaryl-Coenzyme A synthase 1 (soluble)	protein_coding
ENSG00000104549	6432	5226.67	0.89876	-0.153992	0.000273447	0.0443798	SQLE	squalene epoxidase	protein_coding
ENSG00000139514	17331.3	14144	0.900345	-0.15145	6.33903e-05	0.0166738	SLC7A1	solute carrier family 7 (cationic amino acid transporter, y+ system), member 1	protein_coding
ENSG00000134294	23578.7	19299.7	0.905184	-0.143718	0.000116261	0.0264729	SLC38A2	solute carrier family 38, member 2	protein_coding
ENSG00000115306	11142.7	9139	0.905896	-0.142583	0.000216071	0.0392947	SPTBN1	spectrin, beta, non-erythrocytic 1	protein_coding
ENSG00000104067	10413	8557.33	0.907509	-0.140017	0.000311055	0.0489222	TJP1	tight junction protein 1 (zona occludens 1)	protein_coding

## Sheet: UNSWCD Q<0.1
Upregulated
ENSEMBL ID	Control mean	Infected mean	Fold Change	log2(Fold Change)	P-value	Q-value	Symbol	Description
ENSG00000187193	43.6667	169.667	4.29134	2.10143	7.71058e-47	5.88163e-43	MT1X	metallothionein 1X
ENSG00000140465	296.333	1145	4.27475	2.09584	2.38912e-173	3.64484e-169	CYP1A1	cytochrome P450, family 1, subfamily A, polypeptide 1
ENSG00000233929	12.3333	33.6667	2.99378	1.58197	2.6739e-08	2.147e-05	MT1XP1	NA
ENSG00000169715	129.667	294.333	2.50695	1.32593	2.30956e-22	7.04694e-19	MT1E	metallothionein 1L (gene/pseudogene); metallothionein 1E; metallothionein 1 pseudogene 3; metallothionein 1J (pseudogene)
ENSG00000125148	384.333	785	2.26022	1.17647	2.58264e-38	1.31336e-34	MT2A	metallothionein 2A
ENSG00000198417	135.333	251	2.05095	1.03629	1.79774e-22	6.85657e-19	MT1F	metallothionein 1F
ENSG00000162840	111.667	206.333	2.0407	1.02906	1.2178e-15	2.32234e-12	MT2P1	metallothionein 1 pseudogene 2
ENSG00000232637	24.3333	44	1.9949	0.996319	2.65663e-05	0.00779415	WI2-3658N16.1	NA
ENSG00000118298	20.3333	32.6667	1.76738	0.821609	0.00100575	0.0989921	CA14	carbonic anhydrase XIV
ENSG00000120937	65.6667	96.6667	1.63056	0.705367	6.95981e-06	0.00265447	NPPB	natriuretic peptide precursor B
ENSG00000138061	522.667	746.333	1.58093	0.660775	6.05342e-17	1.3193e-13	CYP1B1	cytochrome P450, family 1, subfamily B, polypeptide 1
ENSG00000125872	917.333	1273	1.53052	0.61402	1.23977e-18	3.15232e-15	LRRN4	leucine rich repeat neuronal 4
ENSG00000108691	63.3333	85.6667	1.49521	0.58035	0.000125862	0.0271456	CCL2	chemokine (C-C motif) ligand 2
ENSG00000256393	112	151.333	1.4911	0.576372	1.45855e-05	0.00498495	AC138123.2	NA
ENSG00000250182	732.333	971.667	1.4838	0.569299	5.21906e-06	0.00209531	EEF1A1P13	NA
ENSG00000109099	129.333	166.667	1.42331	0.509251	1.13791e-05	0.0040372	PMP22	peripheral myelin protein 22
ENSG00000233927	422.667	540	1.41685	0.502687	1.21733e-06	0.00058036	RPS28	NA
ENSG00000106031	81.3333	103	1.40084	0.486291	0.000754989	0.0854767	HOXA13	homeobox A13
ENSG00000143466	230.333	289.333	1.38681	0.471775	6.77781e-08	4.49575e-05	IKBKE	inhibitor of kappa light polypeptide gene enhancer in B-cells, kinase epsilon
ENSG00000153093	503.333	619	1.35703	0.440454	2.17912e-11	2.55728e-08	ACOXL	acyl-Coenzyme A oxidase-like
ENSG00000168394	349	427.333	1.35222	0.435327	6.48451e-09	7.06627e-06	TAP1	transporter 1, ATP-binding cassette, sub-family B (MDR/TAP)
ENSG00000203832	137	165.667	1.33185	0.413437	0.000580259	0.0725609	NBPF20	neuroblastoma breakpoint family, member 15; neuroblastoma breakpoint family, member 14; neuroblastoma breakpoint family, member 9; neuroblastoma breakpoint family, member 11; neuroblastoma breakpoint family, member 11-like; neuroblastoma breakpoint family, member 10; neuroblastoma breakpoint family, member 12; neuroblastoma breakpoint family, member 20; neuroblastoma breakpoint family, member 1; …
ENSG00000165072	196	235.667	1.32956	0.410949	9.33945e-05	0.0226163	MAMDC2	MAM domain containing 2
ENSG00000145425	932	1106.67	1.32094	0.401562	0.000245	0.0419968	RPS3A	ribosomal protein S3A pseudogene 5; ribosomal protein S3a pseudogene 47; ribosomal protein S3a pseudogene 49; ribosomal protein S3A; hypothetical LOC100131699; hypothetical LOC100130107
ENSG00000165140	182	216.667	1.3134	0.393303	0.0002277	0.0403929	FBP1	fructose-1,6-bisphosphatase 1
ENSG00000179242	178.667	210.333	1.30154	0.380215	0.000358952	0.0537205	CDH4	cadherin 4, type 1, R-cadherin (retinal)
ENSG00000158014	190	223.333	1.29794	0.376227	0.000547251	0.0725609	SLC30A2	solute carrier family 30 (zinc transporter), member 2
ENSG00000160180	274	321	1.29342	0.371187	0.000101441	0.0234483	TFF3	trefoil factor 3 (intestinal)
ENSG00000114812	215.667	251	1.28711	0.36413	0.000265269	0.0439885	VIPR1	vasoactive intestinal peptide receptor 1
ENSG00000062282	136.667	159	1.28532	0.362122	0.000931977	0.0941606	DGAT2	diacylglycerol O-acyltransferase homolog 2 (mouse)
ENSG00000099617	155.333	179	1.27253	0.347703	0.000915223	0.0941606	EFNA2	ephrin-A2
ENSG00000174640	318	364.667	1.26287	0.336703	0.000432213	0.062206	SLCO2A1	solute carrier organic anion transporter family, member 2A1
ENSG00000236609	261	295.667	1.24893	0.320698	0.00035917	0.0537205	ZNF853	zinc finger protein 853
ENSG00000197614	230	259	1.24507	0.316231	0.000546027	0.0725609	MFAP5	microfibrillar associated protein 5
ENSG00000153292	404.333	453.333	1.2373	0.307199	2.28068e-05	0.0069588	GPR110	G protein-coupled receptor 110
ENSG00000007171	7011	7790.33	1.22392	0.291505	1.67374e-11	2.12788e-08	NOS2	nitric oxide synthase 2, inducible
ENSG00000233276	1511.67	1671.67	1.21938	0.286153	6.53933e-08	4.49575e-05	GPX1	glutathione peroxidase 1
ENSG00000180209	435	480	1.21819	0.284733	0.000143313	0.0291518	MYLPF	myosin light chain, phosphorylatable, fast skeletal muscle
ENSG00000134240	973	1063.67	1.20965	0.274595	1.6752e-05	0.00555582	HMGCS2	3-hydroxy-3-methylglutaryl-Coenzyme A synthase 2 (mitochondrial)
ENSG00000023445	577.333	627	1.19971	0.262688	3.2137e-05	0.00925062	BIRC3	baculoviral IAP repeat-containing 3
ENSG00000211450	927	1006.67	1.19843	0.261148	7.95701e-05	0.0199003	C11orf31	chromosome 11 open reading frame 31
ENSG00000148803	473.667	512	1.1939	0.25568	0.000563559	0.0725609	FUOM	chromosome 10 open reading frame 125
ENSG00000250479	510	549.667	1.18841	0.249028	0.000917613	0.0941606	CHCHD10	NA
ENSG00000173457	1906.33	2042.33	1.17873	0.237234	4.57219e-05	0.0124559	PPP1R14B	protein phosphatase 1, regulatory (inhibitor) subunit 14B
ENSG00000171700	598	638.667	1.17846	0.236906	0.000843203	0.0912334	RGS19	regulator of G-protein signaling 19
ENSG00000165376	1695.67	1803	1.17685	0.234935	2.4494e-05	0.00732708	CLDN2	claudin 2
ENSG00000226085	467.667	498	1.1764	0.234376	0.000565126	0.0725609	UQCRFS1P1	ubiquinol-cytochrome c reductase
ENSG00000106003	532.667	565	1.17168	0.228581	0.00064981	0.0786785	LFNG	LFNG O-fucosylpeptide 3-beta-N-acetylglucosaminyltransferase
ENSG00000152518	1966.33	2084.67	1.17004	0.226556	8.73663e-07	0.000441862	ZFP36L2	zinc finger protein 36, C3H type-like 2
ENSG00000155254	557.667	589.667	1.16705	0.222867	0.000851652	0.091258	MARVELD1	hypothetical LOC100270710; MARVEL domain containing 1
ENSG00000108602	1172.33	1231.33	1.15944	0.213428	0.000567128	0.0725609	ALDH3A1	aldehyde dehydrogenase 3 family, memberA1
ENSG00000168916	887.333	928	1.15482	0.207663	0.000726505	0.083335	ZNF608	zinc finger protein 608
ENSG00000175567	786	821.333	1.15376	0.206343	0.000545442	0.0725609	UCP2	uncoupling protein 2 (mitochondrial, proton carrier)
ENSG00000259417	734.667	764	1.14838	0.199602	0.000691882	0.081195	RP11-2E17.1	NA
ENSG00000204388	1705.67	1769.67	1.14666	0.197438	0.000207788	0.039136	HSPA1B	heat shock 70kDa protein 1A; heat shock 70kDa protein 1B
ENSG00000179151	1521.67	1568	1.13839	0.186992	0.000166206	0.0329305	EDC3	enhancer of mRNA decapping 3 homolog (S. cerevisiae)
ENSG00000125995	1869.67	1906.33	1.1258	0.170951	0.000869835	0.0921542	ROMO1	reactive oxygen species modulator 1
ENSG00000121390	3353	3391.33	1.11648	0.158957	0.00020246	0.0386091	PSPC1	paraspeckle component 1; paraspeckle protein 1 pseudogene
ENSG00000228305	2238.67	2262	1.1158	0.158081	0.000439507	0.0626647	AC016734.2	NA
ENSG00000178980	2645.33	2655	1.1081	0.148089	0.000981679	0.09725	SEPW1	selenoprotein W, 1
ENSG00000136942	15696	15521	1.09299	0.128278	0.00101599	0.0993586	RPL35	ribosomal protein L35; ribosomal protein L35 pseudogene 1; ribosomal protein L35 pseudogene 2
ENSG00000087086	21063.7	20791.3	1.0902	0.124589	0.000686807	0.081195	FTL	similar to ferritin, light polypeptide; ferritin, light polypeptide
ENSG00000184009	47822	47110.7	1.08671	0.119972	0.00096899	0.0966204	ACTG1	actin, gamma 1
Downregulated
ENSEMBL ID	Control mean	Infected mean	Fold Change	log2(Fold-Change)	P-value	Q-value	Symbol	Description
ENSG00000139269	278.333	144.333	0.571863	-0.80626	1.25664e-14	1.91713e-11	INHBE	inhibin, beta E
ENSG00000156535	47.6667	24.6667	0.573324	-0.802577	0.000353656	0.0537205	CD109	CD109 molecule
ENSG00000235878	41.3333	21.6667	0.579821	-0.78632	0.000907086	0.0941606	AP001468.1	Protein LOC101060037
ENSG00000185128	99	55.6667	0.617981	-0.694366	0.000474418	0.067016	TBC1D3F	TBC1 domain family, member 3E; TBC1 domain family, member 3F; TBC1 domain family, member 3G; TBC1 domain family member 3C-like protein ENSP00000341742; TBC1 domain family, member 3H; TBC1 domain family, member 3; TBC1 domain family, member 3I; TBC1 domain family, member 3B; TBC1 domain family, member 3C
ENSG00000165194	95.3333	57	0.661016	-0.597244	6.30854e-05	0.0166738	PCDH19	protocadherin 19
ENSG00000152527	322.667	211.667	0.724581	-0.464781	1.26118e-07	7.69625e-05	PLEKHH2	pleckstrin homology domain containing, family H (with MyTH4 domain) member 2
ENSG00000182264	153.667	102	0.730994	-0.452068	0.000702527	0.0811951	IZUMO1	izumo sperm-egg fusion 1
ENSG00000124882	2903	1951.67	0.743208	-0.428163	1.16131e-14	1.91713e-11	EREG	epiregulin
ENSG00000203799	178.333	121.667	0.753709	-0.407921	0.000290173	0.0461133	CCDC162P	chromosome 6 open reading frame 184
ENSG00000021645	489.333	337.667	0.759748	-0.396408	1.06089e-05	0.00385357	NRXN3	neurexin 3
ENSG00000116883	243	167.667	0.760757	-0.394492	0.000129	0.0273337	RP11-268J15.5	hypothetical protein LOC100127947
ENSG00000147852	497.333	343.333	0.764074	-0.388217	2.47094e-06	0.00110872	VLDLR	very low density lipoprotein receptor
ENSG00000140450	1145.33	816.667	0.789205	-0.341528	2.63553e-08	2.147e-05	ARRDC4	arrestin domain containing 4
ENSG00000117289	4748.67	3412.33	0.794965	-0.331038	2.123e-13	2.94441e-10	TXNIP	thioredoxin interacting protein
ENSG00000213412	639.333	463	0.798329	-0.324945	1.71739e-05	0.00557458	HNRNPA1P33	ENSG00000213412
ENSG00000164938	864.667	627	0.800982	-0.320158	1.96827e-07	0.000111215	TP53INP1	tumor protein p53 inducible nuclear protein 1
ENSG00000091129	663.667	485.667	0.807284	-0.308852	4.01008e-06	0.00165345	NRCAM	neuronal cell adhesion molecule
ENSG00000181652	1715	1276.33	0.815929	-0.293485	0.000173432	0.0339215	ATG9B	ATG9 autophagy related 9 homolog B (S. cerevisiae)
ENSG00000178607	1272.33	952.333	0.826377	-0.275129	2.75665e-07	0.000150198	ERN1	endoplasmic reticulum to nucleus signaling 1
ENSG00000143367	1668.67	1250.33	0.826921	-0.274179	3.38237e-08	2.45721e-05	TUFT1	tuftelin 1
ENSG00000130513	1455.67	1092.33	0.826996	-0.274049	1.94135e-05	0.00617027	GDF15	growth differentiation factor 15
ENSG00000162772	1214.67	911	0.829315	-0.270007	1.47831e-06	0.000683426	ATF3	activating transcription factor 3
ENSG00000120738	478.333	360.333	0.830922	-0.267216	0.00057253	0.0725609	EGR1	early growth response 1
ENSG00000128165	960.333	725	0.83223	-0.264945	1.47039e-05	0.00498495	ADM2	adrenomedullin 2
ENSG00000087074	2643.33	1995	0.832685	-0.264158	2.41074e-08	2.147e-05	PPP1R15A	protein phosphatase 1, regulatory (inhibitor) subunit 15A
ENSG00000100867	529	400	0.834812	-0.260477	0.00021555	0.0392947	DHRS2	dehydrogenase/reductase (SDR family) member 2
ENSG00000136155	772	584	0.83772	-0.255459	0.000680814	0.0811445	SCEL	sciellin
ENSG00000130766	2582.33	1962.67	0.837855	-0.255228	2.76592e-06	0.00120562	SESN2	sestrin 2
ENSG00000134278	949	723	0.840584	-0.250536	0.00053038	0.0725609	SPIRE1	spire homolog 1 (Drosophila)
ENSG00000083307	3377.67	2571	0.841573	-0.24884	2.1558e-08	2.05555e-05	GRHL2	grainyhead-like 2 (Drosophila)
ENSG00000173262	2440	1867	0.844628	-0.243613	0.00016062	0.0322423	SLC2A14	solute carrier family 2 (facilitated glucose transporter), member 14
ENSG00000186480	4574.67	3494.67	0.844879	-0.243184	3.3532e-08	2.45721e-05	INSIG1	insulin induced gene 1
ENSG00000173706	2772	2129.67	0.848189	-0.237542	1.15754e-07	7.3581e-05	HEG1	HEG homolog 1 (zebrafish)
ENSG00000151012	11590.3	8901.33	0.849498	-0.235317	2.10694e-08	2.05555e-05	SLC7A11	solute carrier family 7, (cationic amino acid transporter, y+ system) member 11
ENSG00000163347	1559.33	1201	0.852615	-0.230034	0.000192333	0.0371422	CLDN1	claudin 1
ENSG00000055732	670	518	0.853346	-0.228798	0.000577022	0.0725609	MCOLN3	mucolipin 3
ENSG00000118689	2400.67	1858	0.854459	-0.226917	5.82992e-07	0.000306694	FOXO3	forkhead box O3; forkhead box O3B pseudogene
ENSG00000182621	956.333	740.333	0.855478	-0.225198	0.000224963	0.040377	PLCB1	phospholipase C, beta 1 (phosphoinositide-specific)
ENSG00000135842	1232.33	954.667	0.856155	-0.224056	3.73009e-05	0.0105382	FAM129A	family with sequence similarity 129, member A
ENSG00000059728	1017.33	790	0.857842	-0.221215	7.93242e-05	0.0199003	MXD1	MAX dimerization protein 1
ENSG00000149212	3850	3000	0.860845	-0.216175	8.97858e-07	0.000441862	SESN3	sestrin 3
ENSG00000174951	997.333	777.667	0.861117	-0.215718	0.000142359	0.0291518	FUT1	fucosyltransferase 1 (galactoside 2-alpha-L-fucosyltransferase, H blood group)
ENSG00000130164	3130.33	2445.67	0.861538	-0.215013	3.08458e-06	0.00130717	LDLR	low density lipoprotein receptor
ENSG00000174738	1434	1120	0.863817	-0.211202	7.19916e-05	0.0186153	NR1D2	nuclear receptor subfamily 1, group D, member 2
ENSG00000134253	796.667	623	0.864235	-0.210505	0.000789385	0.0880928	TRIM45	tripartite motif-containing 45
ENSG00000049246	760	595	0.864385	-0.210254	0.000802811	0.0887513	PER3	period homolog 3 (Drosophila)
ENSG00000080031	852	669.333	0.867457	-0.205136	0.000529513	0.0725609	PTPRH	protein tyrosine phosphatase, receptor type, H
ENSG00000155090	1502	1183.33	0.869372	-0.201955	9.7842e-05	0.0229643	KLF10	Kruppel-like factor 10
ENSG00000260034	3319	2622.33	0.870693	-0.199764	4.02606e-05	0.0111675	RP11-266L9.2	NA
ENSG00000113739	13218.7	10433.3	0.870869	-0.199473	1.78681e-07	0.000104845	STC2	stanniocalcin 2
ENSG00000166971	1327.67	1046.67	0.871682	-0.198126	0.000281316	0.0451763	AKTIP	AKT interacting protein; similar to AKT interacting protein
ENSG00000079215	5044.33	3981.33	0.872328	-0.197058	6.42227e-06	0.00251226	SLC1A3	solute carrier family 1 (glial high affinity glutamate transporter), member 3
ENSG00000020577	3814.33	3013	0.872844	-0.196204	8.48871e-06	0.00315863	SAMD4A	sterile alpha motif domain containing 4A
ENSG00000077782	2023	1616.67	0.879246	-0.185662	0.000923675	0.0941606	FGFR1	fibroblast growth factor receptor 1
ENSG00000115902	1560.67	1242.33	0.879824	-0.184713	0.000366029	0.0542149	SLC1A4	solute carrier family 1 (glutamate/neutral amino acid transporter), member 4
ENSG00000114019	9666.67	7728	0.881092	-0.182635	2.20087e-05	0.00685233	AMOTL2	angiomotin like 2
ENSG00000156011	1583	1270.67	0.884954	-0.176325	0.0008227	0.0902958	PSD3	pleckstrin and Sec7 domain containing 3
ENSG00000136153	3571.67	2865.67	0.885809	-0.174932	0.000237075	0.0415727	LMO7	LIM domain 7
ENSG00000120889	2849.33	2286.67	0.886196	-0.174302	8.74442e-05	0.0215169	TNFRSF10B	tumor necrosis factor receptor superfamily, member 10b
ENSG00000171988	2019.67	1621	0.886692	-0.173495	0.000318695	0.0496123	JMJD1C	jumonji domain containing 1C
ENSG00000163629	2968.33	2396	0.890503	-0.167307	0.000700015	0.0811951	PTPN13	protein tyrosine phosphatase, non-receptor type 13 (APO-1/CD95 (Fas)-associated phosphatase)
ENSG00000139793	3389	2734.67	0.890694	-0.166998	0.000272619	0.0443798	MBNL2	muscleblind-like 2 (Drosophila)
ENSG00000143164	2067.33	1665.67	0.890717	-0.166961	0.000830103	0.0904575	DCAF6	IQ motif and WD repeats 1
ENSG00000157216	1763	1422.67	0.890907	-0.166653	0.000645441	0.0786785	SSBP3	single stranded DNA binding protein 3; hypothetical LOC100131851
ENSG00000101255	6994.67	5646.33	0.891428	-0.165809	0.000251122	0.0425679	TRIB3	tribbles homolog 3 (Drosophila)
ENSG00000133816	1900	1535	0.891527	-0.16565	0.000647828	0.0786785	MICAL2	microtubule associated monoxygenase, calponin and LIM domain containing 2
ENSG00000113494	4201.33	3392.33	0.89164	-0.165467	9.56422e-05	0.0227987	PRLR	prolactin receptor
ENSG00000112715	3989.33	3220.67	0.89166	-0.165434	0.000118758	0.0266437	VEGFA	vascular endothelial growth factor A
ENSG00000251562	5078	4101.33	0.891733	-0.165316	0.00013605	0.0284327	MALAT1	metastasis associated lung adenocarcinoma transcript 1
ENSG00000150457	2615.67	2114.67	0.891981	-0.164916	0.000527043	0.0725609	LATS2	LATS, large tumor suppressor, homolog 2 (Drosophila)
ENSG00000097096	1689	1363.67	0.891983	-0.164911	0.000756381	0.0854767	SYDE2	synapse defective 1, Rho GTPase, homolog 2 (C. elegans)
ENSG00000155130	3638.33	2943	0.893367	-0.162675	0.000126333	0.0271456	MARCKS	myristoylated alanine-rich protein kinase C substrate
ENSG00000075223	1902	1540	0.89361	-0.162282	0.000594872	0.0737835	SEMA3C	sema domain, immunoglobulin domain (Ig), short basic domain, secreted, (semaphorin) 3C
ENSG00000183801	4228	3422.67	0.894535	-0.16079	0.000121386	0.0268387	OLFML1	olfactomedin-like 1
ENSG00000196352	5624	4550.67	0.894581	-0.160715	0.000341333	0.0525998	CD55	CD55 molecule, decay accelerating factor for complement (Cromer blood group)
ENSG00000153404	4644.67	3769.33	0.895785	-0.158776	0.000261691	0.043872	PLEKHG4B	pleckstrin homology domain containing, family G (with RhoGef domain) member 4B
ENSG00000101384	3374	2738.67	0.895927	-0.158546	0.000240597	0.0417107	JAG1	jagged 1 (Alagille syndrome)
ENSG00000112972	6007.33	4872	0.897288	-0.156357	0.000216358	0.0392947	HMGCS1	3-hydroxy-3-methylglutaryl-Coenzyme A synthase 1 (soluble)
ENSG00000110721	2204.67	1792.67	0.898068	-0.155103	0.000968288	0.0966204	CHKA	choline kinase alpha
ENSG00000104549	6432	5226.67	0.89876	-0.153992	0.000273447	0.0443798	SQLE	squalene epoxidase
ENSG00000113161	7377.33	5996.33	0.898858	-0.153834	0.000376569	0.0552398	HMGCR	3-hydroxy-3-methylglutaryl-Coenzyme A reductase
ENSG00000134138	4882.67	3979.67	0.899047	-0.153531	0.000406493	0.0590615	MEIS2	Meis homeobox 2
ENSG00000132854	3990.33	3255	0.899669	-0.152534	0.000568185	0.0725609	KANK4	KN motif and ankyrin repeat domains 4
ENSG00000065911	14594.7	11862.3	0.899733	-0.152431	0.000545197	0.0725609	MTHFD2	methylenetetrahydrofolate dehydrogenase (NADP+ dependent) 2, methenyltetrahydrofolate cyclohydrolase
ENSG00000139514	17331.3	14144	0.900345	-0.15145	6.33903e-05	0.0166738	SLC7A1	solute carrier family 7 (cationic amino acid transporter, y+ system), member 1
ENSG00000052802	2694	2195	0.900931	-0.150511	0.000914172	0.0941606	MSMO1	sterol-C4-methyl oxidase-like
ENSG00000173575	4740.33	3875	0.903023	-0.147166	0.00079108	0.0880928	CHD2	chromodomain helicase DNA binding protein 2
ENSG00000134294	23578.7	19299.7	0.905184	-0.143718	0.000116261	0.0264729	SLC38A2	solute carrier family 38, member 2
ENSG00000115306	11142.7	9139	0.905896	-0.142583	0.000216071	0.0392947	SPTBN1	spectrin, beta, non-erythrocytic 1
ENSG00000104067	10413	8557.33	0.907509	-0.140017	0.000311055	0.0489222	TJP1	tight junction protein 1 (zona occludens 1)
ENSG00000135069	15348.7	12642.7	0.910979	-0.134511	0.000654977	0.0786798	PSAT1	chromosome 8 open reading frame 62; phosphoserine aminotransferase 1
ENSG00000135269	12143.7	10064	0.914956	-0.128225	0.000855394	0.091258	TES	testis derived transcript (3 LIM domains)
ENSG00000111371	52141.3	43637.3	0.924946	-0.112559	0.000926548	0.0941606	SLC38A1	solute carrier family 38, member 1

## Sheet: BAA-1457 Q<0.05
ENSEMBL ID	Control mean	Infected mean	Fold Change	Log2(Fold Change)	P-value	Q-value	Symbol	Description	Gene Biotype
ENSG00000044524	20.3333	88	4.70143	2.2331	4.55611e-33	3.98128e-31	EPHA3	EPH receptor A3	protein_coding
ENSG00000159337	19	74.3333	4.24537	2.08589	3.26699e-26	1.84843e-24	PLA2G4D	phospholipase A2, group IVD (cytosolic)	protein_coding
ENSG00000226510	9	34.3333	4.12677	2.04501	4.33458e-13	7.85467e-12	UPK1A-AS1	NA	antisense
ENSG00000249839	10.3333	36	3.77403	1.9161	1.30211e-12	2.19047e-11	AC011330.5	NA	pseudogene
ENSG00000169715	133.333	421.333	3.44501	1.78451	8.0594e-87	6.03649e-84	MT1E	metallothionein 1L (gene/pseudogene); metallothionein 1E; metallothionein 1 pseudogene 3; metallothionein 1J (pseudogene)	protein_coding
ENSG00000104321	9.33333	29.6667	3.44026	1.78252	7.94569e-10	9.20985e-09	TRPA1	transient receptor potential cation channel, subfamily A, member 1	protein_coding
ENSG00000187193	292	870.333	3.2553	1.70279	1.21865e-126	2.7383e-123	MT1X	metallothionein 1X	protein_coding
ENSG00000187730	10.3333	30.6667	3.21443	1.68456	1.9961e-09	2.18335e-08	GABRD	gamma-aminobutyric acid (GABA) A receptor, delta	protein_coding
ENSG00000105642	38	110	3.14982	1.65527	4.2722e-27	2.65603e-25	KCNN1	potassium intermediate/small conductance calcium-activated channel, subfamily N, member 1	protein_coding
ENSG00000233929	49.6667	140.333	3.07874	1.62234	2.58483e-32	2.15116e-30	MT1XP1	NA	pseudogene
ENSG00000124205	28.6667	80.6667	3.05981	1.61344	4.14113e-20	1.47034e-18	EDN3	endothelin 3	protein_coding
ENSG00000140465	882.667	2461.33	3.03395	1.6012	6.33744e-175	9.96816e-171	CYP1A1	cytochrome P450, family 1, subfamily A, polypeptide 1	protein_coding
ENSG00000162433	674	1862	3.00697	1.58831	8.91463e-158	7.01091e-154	AK4	adenylate kinase 3-like 2; adenylate kinase 3-like 1	protein_coding
ENSG00000263535	67.6667	186	2.99266	1.58143	3.48989e-39	3.97772e-37	AK4P1	NA	pseudogene
ENSG00000143847	700.667	1916.67	2.97143	1.57116	2.33569e-156	1.2246e-152	PPFIA4	protein tyrosine phosphatase, receptor type, f polypeptide (PTPRF), interacting protein (liprin), alpha 4	protein_coding
ENSG00000111674	482	1299	2.93921	1.55543	1.85399e-132	4.86023e-129	ENO2	enolase 2 (gamma, neuronal)	protein_coding
ENSG00000230836	13.6667	36.3333	2.88545	1.5288	1.36031e-09	1.5294e-08	AC104135.4	NA	lincRNA
ENSG00000196364	13.3333	35.3333	2.87603	1.52408	2.43337e-09	2.62504e-08	PRSS29P	protease, serine, 29 pseudogene	lincRNA
ENSG00000095596	47.3333	124.667	2.86617	1.51912	1.17805e-26	7.01876e-25	CYP26A1	cytochrome P450, family 26, subfamily A, polypeptide 1	protein_coding
ENSG00000120937	82.3333	216.333	2.86177	1.51691	1.51045e-41	1.94736e-39	NPPB	natriuretic peptide precursor B	protein_coding
ENSG00000260179	15	39	2.82069	1.49605	6.98363e-10	8.19131e-09	RP5-902P8.12	NA	lincRNA
ENSG00000015568	33	85.3333	2.81983	1.49561	5.15726e-19	1.676e-17	RGPD5	RANBP2-like and GRIP domain containing 5; RANBP2-like and GRIP domain containing 4; RANBP2-like and GRIP domain containing 3; RANBP2-like and GRIP domain containing 8; RANBP2-like and GRIP domain containing 7; RANBP2-like and GRIP domain containing 6	protein_coding
ENSG00000182578	770	1974.67	2.79832	1.48456	2.28802e-143	8.99708e-140	CSF1R	colony stimulating factor 1 receptor	protein_coding
ENSG00000123095	131.667	333.333	2.75432	1.4617	2.52883e-54	6.11939e-52	BHLHE41	basic helix-loop-helix family, member e41	protein_coding
ENSG00000080493	395.333	1000	2.74962	1.45923	1.50163e-105	1.4762e-102	SLC4A4	solute carrier family 4, sodium bicarbonate cotransporter, member 4	protein_coding
ENSG00000198178	24.3333	61	2.72617	1.44688	1.07535e-13	2.08818e-12	CLEC4C	C-type lectin domain family 4, member C	protein_coding
ENSG00000198417	260	646.333	2.70988	1.43823	1.077e-81	6.77608e-79	MT1F	metallothionein 1F	protein_coding
ENSG00000124785	831.667	2052.67	2.69114	1.42822	1.10699e-135	3.48237e-132	NRN1	neuritin 1	protein_coding
ENSG00000188032	37.3333	91.6667	2.66987	1.41677	1.11921e-18	3.50679e-17	C19orf67	chromosome 19 open reading frame 67	protein_coding
ENSG00000185567	121.333	297.333	2.66498	1.41412	1.66134e-47	3.14834e-45	AHNAK2	AHNAK nucleoprotein 2	protein_coding
ENSG00000227051	45	110	2.66081	1.41187	1.24426e-21	5.0182e-20	C14orf132	NA	protein_coding
ENSG00000054356	25.6667	62.3333	2.64155	1.40138	2.39415e-13	4.48304e-12	PTPRN	protein tyrosine phosphatase, receptor type, N	protein_coding
ENSG00000151834	40	96.6667	2.63063	1.39541	4.12094e-19	1.3532e-17	GABRA2	gamma-aminobutyric acid (GABA) A receptor, alpha 2	protein_coding
ENSG00000161958	61	145.333	2.59328	1.37478	3.9003e-26	2.19885e-24	FGF11	fibroblast growth factor 11	protein_coding
ENSG00000172803	52.6667	123.667	2.55717	1.35455	1.98368e-22	8.57178e-21	SNX32	sorting nexin 32	protein_coding
ENSG00000240583	93.3333	218.667	2.55253	1.35193	3.21332e-35	3.13928e-33	AQP1	NA	protein_coding
ENSG00000229694	15.3333	36	2.54937	1.35014	4.07909e-08	3.64339e-07	RP11-305L7.6	NA	lincRNA
ENSG00000105649	15.6667	36.6667	2.54235	1.34616	3.32252e-08	3.01732e-07	RAB3A	RAB3A, member RAS oncogene family	protein_coding
ENSG00000175147	37	86.3333	2.53799	1.34369	1.75133e-16	4.59879e-15	TMEM51-AS1	chromosome 1 open reading frame 126	processed_transcript
ENSG00000177989	86	198.667	2.51472	1.3304	6.75605e-32	5.44953e-30	ODF3B	outer dense fiber of sperm tails 3B	protein_coding
ENSG00000157514	67.3333	155.333	2.51355	1.32973	2.98607e-26	1.69559e-24	TSC22D3	TSC22 domain family, member 3; GRAM domain containing 4	protein_coding
ENSG00000177098	25.3333	58	2.48878	1.31544	1.58584e-11	2.30108e-10	SCN4B	sodium channel, voltage-gated, type IV, beta	protein_coding
ENSG00000069188	1156.67	2600.67	2.44472	1.28967	3.86466e-121	6.75414e-118	SDK2	sidekick homolog 2 (chicken)	protein_coding
ENSG00000101197	75.6667	169.667	2.4409	1.28741	8.23136e-27	4.99889e-25	BIRC7	baculoviral IAP repeat-containing 7	protein_coding
ENSG00000174640	442	990.667	2.44072	1.28731	4.09955e-85	2.93099e-82	SLCO2A1	solute carrier organic anion transporter family, member 2A1	protein_coding
ENSG00000125148	768	1712.33	2.43561	1.28429	4.46313e-106	5.01433e-103	MT2A	metallothionein 2A	protein_coding
ENSG00000121858	81.6667	181.667	2.42201	1.27621	6.39683e-28	4.12359e-26	TNFSF10	tumor necrosis factor (ligand) superfamily, member 10	protein_coding
ENSG00000109819	62.6667	139	2.41444	1.27169	1.88479e-22	8.18947e-21	PPARGC1A	peroxisome proliferator-activated receptor gamma, coactivator 1 alpha	protein_coding
ENSG00000142611	138	306.333	2.41385	1.27134	4.23272e-41	5.36907e-39	PRDM16	PR domain containing 16	protein_coding
ENSG00000272870	109.667	242.667	2.41083	1.26953	1.35558e-34	1.29224e-32	RP11-798M19.6	NA	antisense
ENSG00000166676	100.333	221.667	2.40439	1.26567	3.85675e-32	3.17606e-30	TVP23A	family with sequence similarity 18, member A	protein_coding
ENSG00000110324	139	306	2.39837	1.26205	1.25957e-40	1.55998e-38	IL10RA	interleukin 10 receptor, alpha	protein_coding
ENSG00000183049	32.6667	72	2.39772	1.26166	5.54777e-13	9.82667e-12	CAMK1D	calcium/calmodulin-dependent protein kinase ID	protein_coding
ENSG00000177133	29.6667	65.3333	2.39551	1.26033	5.65399e-12	8.71024e-11	LINC00982	ENSG00000177133	antisense
ENSG00000172482	106	232.667	2.38953	1.25673	5.56693e-33	4.8377e-31	AGXT	alanine-glyoxylate aminotransferase	protein_coding
ENSG00000237609	297.667	652.333	2.38645	1.25487	1.32121e-65	5.61658e-63	AF064858.10	NA	lincRNA
ENSG00000235865	33.6667	73.6667	2.37876	1.25021	4.7074e-13	8.47171e-12	GSN-AS1	NA	antisense
ENSG00000230352	62.3333	136	2.37408	1.24737	1.98408e-21	7.84109e-20	RP4-614C15.3	NA	lincRNA
ENSG00000219607	61	133	2.37406	1.24736	4.69733e-21	1.8243e-19	PPP1R3G	protein phosphatase 1, regulatory (inhibitor) subunit 3G	protein_coding
ENSG00000178568	67.3333	146.333	2.36832	1.24387	1.21527e-22	5.30973e-21	ERBB4	v-erb-a erythroblastic leukemia viral oncogene homolog 4 (avian)	protein_coding
ENSG00000106125	113	245.333	2.36523	1.24198	1.05601e-33	9.60117e-32	FAM188B	aquaporin 1 (Colton blood group)	protein_coding
ENSG00000074211	44.3333	96.3333	2.36498	1.24183	4.21411e-16	1.06467e-14	PPP2R2C	protein phosphatase 2 (formerly 2A), regulatory subunit B, gamma isoform	protein_coding
ENSG00000197208	52	112.667	2.35938	1.23841	3.21646e-18	9.78563e-17	SLC22A4	solute carrier family 22 (organic cation/ergothioneine transporter), member 4	protein_coding
ENSG00000122641	25.6667	55.6667	2.35785	1.23747	3.001e-10	3.72849e-09	INHBA	inhibin, beta A	protein_coding
ENSG00000169896	21.6667	47	2.35737	1.23718	6.06577e-09	6.13165e-08	ITGAM	integrin, alpha M (complement component 3 receptor 3 subunit)	protein_coding
ENSG00000181126	174.667	378.333	2.35601	1.23634	1.50565e-45	2.49288e-43	HLA-V	ENSG00000181126	pseudogene
ENSG00000176383	38	82	2.34797	1.23142	6.01461e-14	1.20668e-12	B3GNT4	UDP-GlcNAc:betaGal beta-1,3-N-acetylglucosaminyltransferase 4	protein_coding
ENSG00000132821	31	66.6667	2.34127	1.22729	9.87995e-12	1.4758e-10	VSTM2L	V-set and transmembrane domain containing 2 like	protein_coding
ENSG00000237574	65.6667	141	2.33803	1.22529	1.76259e-21	7.00094e-20	AC079776.3	NA	lincRNA
ENSG00000025039	259.333	555.333	2.33494	1.22338	2.77142e-57	7.64767e-55	RRAGD	Ras-related GTP binding D	protein_coding
ENSG00000251034	16	34.3333	2.33091	1.22089	7.21771e-07	5.11385e-06	RP11-582J16.4	NA	antisense
ENSG00000225657	31.3333	67	2.32557	1.21759	1.21171e-11	1.78958e-10	RP5-843L14.1	NA	lincRNA
ENSG00000162840	219.333	468.333	2.32546	1.21752	3.90743e-51	8.53611e-49	MT2P1	metallothionein 1 pseudogene 2	pseudogene
ENSG00000162399	28	59.3333	2.30586	1.2053	2.08162e-10	2.65116e-09	BSND	Bartter syndrome, infantile, with sensorineural deafness (Barttin)	protein_coding
ENSG00000013588	933.333	1976	2.30521	1.2049	3.35092e-99	2.77403e-96	GPRC5A	G protein-coupled receptor, family C, group 5, member A	protein_coding
ENSG00000142609	181	382	2.29487	1.19841	1.36858e-43	1.95695e-41	C1orf222	KIAA1751	protein_coding
ENSG00000259498	461	970.333	2.2918	1.19648	2.30879e-74	1.345e-71	RP11-244F12.3	NA	antisense
ENSG00000101445	42.3333	89	2.28825	1.19424	2.89924e-14	6.0884e-13	PPP1R16B	protein phosphatase 1, regulatory (inhibitor) subunit 16B	protein_coding
ENSG00000185792	30.3333	63.6667	2.28336	1.19116	7.79298e-11	1.05035e-09	NLRP9	NLR family, pyrin domain containing 9	protein_coding
ENSG00000233221	23.3333	49	2.28307	1.19098	8.78662e-09	8.69759e-08	AC133785.1	NA	antisense
ENSG00000176171	2009.67	4193.33	2.27697	1.18711	1.51782e-115	2.38737e-112	BNIP3	BCL2/adenovirus E1B 19kDa interacting protein 3	protein_coding
ENSG00000119938	102	213	2.27399	1.18522	3.66278e-28	2.42067e-26	PPP1R3C	protein phosphatase 1, regulatory (inhibitor) subunit 3C	protein_coding
ENSG00000197358	1332	2750.67	2.25757	1.17477	7.04989e-104	6.52281e-101	BNIP3P1	ENSG00000197358	pseudogene
ENSG00000105246	174	360	2.25347	1.17215	1.99947e-40	2.45701e-38	EBI3	Epstein-Barr virus induced 3	protein_coding
ENSG00000104059	17	35	2.23746	1.16186	1.53808e-06	1.02293e-05	FAM189A1	KIAA0574 protein	protein_coding
ENSG00000261115	29.6667	61	2.23614	1.16101	4.2461e-10	5.17327e-09	TMEM178B	NA	protein_coding
ENSG00000248019	36	74	2.23578	1.16078	8.62654e-12	1.29472e-10	FAM13A-AS1	NA	antisense
ENSG00000122884	4210.67	8607.67	2.23334	1.1592	1.90552e-121	3.74648e-118	P4HA1	prolyl 4-hydroxylase, alpha polypeptide I	protein_coding
ENSG00000162975	108	221.333	2.23329	1.15917	5.22749e-28	3.39765e-26	KCNF1	potassium voltage-gated channel, subfamily F, member 1	protein_coding
ENSG00000124743	25	51.3333	2.23273	1.15881	8.85263e-09	8.74642e-08	KLHL31	kelch-like 31 (Drosophila)	protein_coding
ENSG00000124721	32	65.6667	2.23272	1.1588	1.0966e-10	1.44945e-09	DNAH8	dynein, axonemal, heavy chain 8	protein_coding
ENSG00000245848	76.6667	157	2.23067	1.15748	1.86945e-21	7.40671e-20	CEBPA	NA	protein_coding
ENSG00000164619	54.6667	112	2.22975	1.15688	2.18604e-16	5.66461e-15	BMPER	BMP binding endothelial regulator	protein_coding
ENSG00000158825	19.6667	40.3333	2.22942	1.15667	2.99477e-07	2.30116e-06	CDA	cytidine deaminase	protein_coding
ENSG00000109107	717	1461.67	2.22491	1.15375	6.08343e-83	3.98693e-80	ALDOC	aldolase C, fructose-bisphosphate	protein_coding
ENSG00000145287	408	831.333	2.22319	1.15263	9.66967e-65	3.80236e-62	PLAC8	placenta-specific 8	protein_coding
ENSG00000205129	21.3333	43.3333	2.20921	1.14353	1.49777e-07	1.21875e-06	C4orf47	chromosome 4 open reading frame 47	protein_coding
ENSG00000231742	44.3333	90	2.20839	1.14299	1.68403e-13	3.2068e-12	RP11-112L6.4	NA	lincRNA
ENSG00000228612	213.333	431.667	2.20384	1.14002	1.43258e-43	2.03e-41	HK2P1	NA	pseudogene
ENSG00000089847	32	64.6667	2.19769	1.13599	2.91171e-10	3.62329e-09	ANKRD24	ankyrin repeat domain 24	protein_coding
ENSG00000147036	29	58.3333	2.18703	1.12897	2.26414e-09	2.45605e-08	LANCL3	LanC lantibiotic synthetase component C-like 3 (bacterial)	protein_coding
ENSG00000167996	4000.67	7956.33	2.17999	1.12432	8.03667e-114	9.72375e-111	FTH1	ferritin, heavy polypeptide 1; ferritin, heavy polypeptide-like 16; similar to ferritin, heavy polypeptide 1; ferritin, heavy polypeptide-like 3 pseudogene	protein_coding
ENSG00000110675	19.6667	39.3333	2.17478	1.12087	7.9956e-07	5.62445e-06	ELMOD1	ELMO/CED-12 domain containing 1	protein_coding
ENSG00000241684	76.3333	152.333	2.17278	1.11954	6.59551e-20	2.29008e-18	ADAMTS9-AS2	NA	antisense
ENSG00000171303	93.3333	186.333	2.17257	1.1194	2.93006e-23	1.32815e-21	KCNK3	potassium channel, subfamily K, member 3	protein_coding
ENSG00000263006	27.3333	54.3333	2.16276	1.11287	1.092e-08	1.06551e-07	ROCK1P1	NA	pseudogene
ENSG00000183691	91	180.333	2.15701	1.10904	2.32797e-22	9.95018e-21	NOG	noggin	protein_coding
ENSG00000152256	2740.33	5424.67	2.15689	1.10896	5.54014e-106	5.80939e-103	PDK1	pyruvate dehydrogenase kinase, isozyme 1	protein_coding
ENSG00000148926	830.667	1645	2.15597	1.10834	1.67458e-80	1.01305e-77	ADM	adrenomedullin	protein_coding
ENSG00000250412	87.6667	173	2.14886	1.10357	1.70347e-21	6.78327e-20	KLHL2P1	NA	pseudogene
ENSG00000181458	525.667	1036.67	2.14825	1.10316	1.32717e-66	5.79862e-64	TMEM45A	transmembrane protein 45A	protein_coding
ENSG00000102755	6850	13547	2.14571	1.10145	4.30157e-114	6.15085e-111	FLT1	fms-related tyrosine kinase 1 (vascular endothelial growth factor/vascular permeability factor receptor)	protein_coding
ENSG00000255966	13.6667	27	2.1455	1.10131	4.8497e-05	0.000237192	RP5-940J5.3	NA	antisense
ENSG00000138622	24	47.3333	2.14475	1.10081	1.10429e-07	9.21945e-07	HCN4	hyperpolarization activated cyclic nucleotide-gated potassium channel 4	protein_coding
ENSG00000184163	51.6667	101.667	2.14024	1.09777	5.01541e-14	1.01267e-12	FAM132A	family with sequence similarity 132, member A	protein_coding
ENSG00000123999	178.667	350.667	2.13919	1.09707	1.13874e-35	1.13363e-33	INHA	inhibin, alpha	protein_coding
ENSG00000130822	270	530	2.13782	1.09614	2.25756e-46	3.90211e-44	PNCK	pregnancy up-regulated non-ubiquitously expressed CaM kinase	protein_coding
ENSG00000104419	8083	15885	2.13742	1.09587	5.0273e-114	6.58953e-111	NDRG1	N-myc downstream regulated 1	protein_coding
ENSG00000137766	118.667	232.667	2.13447	1.09388	1.61569e-26	9.58987e-25	UNC13C	unc-13 homolog C (C. elegans)	protein_coding
ENSG00000135083	22	42.6667	2.10951	1.07691	6.89266e-07	4.91899e-06	CCNJL	cyclin J-like	protein_coding
ENSG00000149633	27.6667	53.6667	2.10862	1.0763	3.24997e-08	2.95655e-07	KIAA1755	KIAA1755	protein_coding
ENSG00000118804	42.3333	82	2.10799	1.07587	1.77444e-11	2.56057e-10	FAM47E-STBD1	starch binding domain 1	protein_coding
ENSG00000177181	573.333	1109.67	2.10687	1.0751	1.40937e-65	5.83368e-63	RIMKLA	ribosomal modification protein rimK-like family member A	protein_coding
ENSG00000196660	45.3333	87.6667	2.10474	1.07364	4.55798e-12	7.09124e-11	SLC30A10	solute carrier family 30, member 10	protein_coding
ENSG00000036530	47	90.6667	2.09808	1.06907	2.5863e-12	4.18517e-11	CYP46A1	cytochrome P450, family 46, subfamily A, polypeptide 1	protein_coding
ENSG00000113389	83.3333	160.333	2.09639	1.0679	2.85942e-19	9.44869e-18	NPR3	natriuretic peptide receptor C/guanylate cyclase C (atrionatriuretic peptide receptor C)	protein_coding
ENSG00000170525	714.333	1376.33	2.0958	1.0675	1.30259e-70	6.2086e-68	PFKFB3	6-phosphofructo-2-kinase/fructose-2,6-biphosphatase 3	protein_coding
ENSG00000167711	108	207.667	2.09331	1.06579	2.19217e-23	1.00234e-21	SERPINF2	serpin peptidase inhibitor, clade F (alpha-2 antiplasmin, pigment epithelium derived factor), member 2	protein_coding
ENSG00000176532	523	999.333	2.08151	1.05763	7.14744e-61	2.34213e-58	PRR15	proline rich 15	protein_coding
ENSG00000269887	18	34.3333	2.07345	1.05203	1.12946e-05	6.33175e-05	RP11-477H21.2	NA	sense_intronic
ENSG00000183018	564	1071	2.06972	1.04944	6.34537e-62	2.21792e-59	SPNS2	spinster homolog 2 (Drosophila)	protein_coding
ENSG00000186352	299.667	567.333	2.06549	1.04649	1.13392e-44	1.8387e-42	ANKRD37	ankyrin repeat domain 37	protein_coding
ENSG00000105329	311.333	591.333	2.06487	1.04605	1.16412e-45	1.94792e-43	TGFB1	transforming growth factor, beta 1	protein_coding
ENSG00000159399	5106	9681.67	2.06114	1.04344	1.42768e-100	1.24756e-97	HK2	hexokinase 2 pseudogene; hexokinase 2	protein_coding
ENSG00000225205	58.6667	111	2.05934	1.04218	6.37695e-14	1.27288e-12	AC093818.1	NA	antisense
ENSG00000099953	110	207.333	2.05375	1.03826	2.02315e-22	8.71837e-21	MMP11	matrix metallopeptidase 11 (stromelysin 3)	protein_coding
ENSG00000248323	646	1217.33	2.04906	1.03496	1.03446e-63	3.87404e-61	LUCAT1	NA	lincRNA
ENSG00000188820	22.6667	42.6667	2.04784	1.0341	1.58152e-06	1.04961e-05	FAM26F	family with sequence similarity 26, member F	protein_coding
ENSG00000080031	43	80.6667	2.04147	1.0296	1.2481e-10	1.63459e-09	PTPRH	protein tyrosine phosphatase, receptor type, H	protein_coding
ENSG00000133805	76.3333	143	2.04017	1.02869	1.20526e-16	3.19688e-15	AMPD3	adenosine monophosphate deaminase (isoform E)	protein_coding
ENSG00000196668	26.3333	49.3333	2.03772	1.02696	3.20221e-07	2.4486e-06	LINC00173	non-protein coding RNA 173	processed_transcript
ENSG00000169218	16	30	2.03762	1.02689	5.47449e-05	0.000263812	RSPO1	R-spondin homolog (Xenopus laevis)	protein_coding
ENSG00000179583	16	30	2.03679	1.0263	5.52966e-05	0.000265982	CIITA	class II, major histocompatibility complex, transactivator	protein_coding
ENSG00000230438	21	39.3333	2.03661	1.02617	4.456e-06	2.71345e-05	RP11-420G6.4	NA	lincRNA
ENSG00000151882	317	590	2.02959	1.02119	8.02339e-44	1.16852e-41	CCL28	chemokine (C-C motif) ligand 28	protein_coding
ENSG00000148488	29.3333	54.6667	2.02811	1.02014	9.60024e-08	8.10967e-07	ST8SIA6	ST8 alpha-N-acetyl-neuraminide alpha-2,8-sialyltransferase 6	protein_coding
ENSG00000135077	59	109.667	2.02276	1.01633	2.79522e-13	5.18468e-12	HAVCR2	hepatitis A virus cellular receptor 2	protein_coding
ENSG00000124126	838.667	1557.33	2.01933	1.01388	2.4165e-67	1.08597e-64	PREX1	phosphatidylinositol-3,4,5-trisphosphate-dependent Rac exchange factor 1	protein_coding
ENSG00000237686	66	122.333	2.01754	1.0126	2.18119e-14	4.62372e-13	RP5-1120P11.1	NA	antisense
ENSG00000158321	324.333	600.333	2.01456	1.01047	1.93715e-43	2.69641e-41	AUTS2	autism susceptibility candidate 2	protein_coding
ENSG00000172159	35.6667	66	2.01344	1.00967	7.83068e-09	7.78564e-08	FRMD3	FERM domain containing 3	protein_coding
ENSG00000134516	28.3333	52.3333	2.01049	1.00755	2.30863e-07	1.81019e-06	DOCK2	dedicator of cytokinesis 2	protein_coding
ENSG00000175874	317.667	584.667	2.00933	1.00671	1.4407e-42	1.95351e-40	CREG2	cellular repressor of E1A-stimulated genes 2	protein_coding
ENSG00000117298	2175.33	4012.33	2.00767	1.00552	2.86826e-84	1.96152e-81	ECE1	endothelin converting enzyme 1	protein_coding
ENSG00000231890	32.3333	59.6667	2.00748	1.00539	4.05355e-08	3.62469e-07	AC093391.2	NA	antisense
ENSG00000186765	645.333	1191	2.00493	1.00355	8.72299e-60	2.74408e-57	FSCN2	fascin homolog 2, actin-bundling protein, retinal (Strongylocentrotus purpuratus)	protein_coding
ENSG00000177984	67.3333	123.667	2.00201	1.00145	2.81266e-14	5.91449e-13	LCN15	lipocalin 15	protein_coding
ENSG00000115353	51.3333	94.3333	2.00092	1.00066	1.55889e-11	2.26616e-10	TACR1	tachykinin receptor 1	protein_coding
ENSG00000204666	45	82.6667	1.99801	0.998566	2.30618e-10	2.91591e-09	CTD-2126E3.1	FLJ26850 protein	sense_overlapping
ENSG00000120645	44.3333	81.3333	1.99654	0.997501	3.21487e-10	3.98477e-09	IQSEC3	IQ motif and Sec7 domain 3; similar to IQ motif and Sec7 domain-containing protein 3; similar to IQ motif and SEC7 domain-containing protein 3; similar to IQ motif and Sec7 domain 3	protein_coding
ENSG00000135362	18.3333	33.6667	1.99574	0.996925	3.19402e-05	0.000163591	PRR5L	proline rich 5 like	protein_coding
ENSG00000170075	134.333	246.333	1.99556	0.996797	7.86003e-24	3.70151e-22	GPR37L1	G protein-coupled receptor 37 like 1	protein_coding
ENSG00000234899	29.6667	54.3333	1.99312	0.995031	1.89787e-07	1.51301e-06	AC005152.2	NA	processed_transcript
ENSG00000157873	41.3333	75.6667	1.99208	0.994275	1.29774e-09	1.46429e-08	TNFRSF14	tumor necrosis factor receptor superfamily, member 14 (herpesvirus entry mediator)	protein_coding
ENSG00000130508	77.6667	142	1.9895	0.992406	1.16021e-15	2.80752e-14	PXDN	peroxidasin homolog (Drosophila)	protein_coding
ENSG00000182676	63	115	1.98821	0.99147	2.76742e-13	5.13917e-12	PPP1R27	dysferlin interacting protein 1	protein_coding
ENSG00000214922	32	58.3333	1.98312	0.987774	8.74124e-08	7.41591e-07	HLA-F-AS1	ENSG00000214922	processed_transcript
ENSG00000198959	1251.67	2278	1.98286	0.987579	4.01886e-72	2.03912e-69	TGM2	transglutaminase 2 (C polypeptide, protein-glutamine-gamma-glutamyltransferase)	protein_coding
ENSG00000162592	26	47.3333	1.98063	0.985961	1.26696e-06	8.5199e-06	CCDC27	coiled-coil domain containing 27	protein_coding
ENSG00000224271	74	134.667	1.9797	0.98528	7.23708e-15	1.61923e-13	RP11-191L9.4	NA	lincRNA
ENSG00000172927	152.667	277	1.97688	0.983224	2.3626e-25	1.24703e-23	MYEOV	myeloma overexpressed (in a subset of t(11;14) positive multiple myelomas)	protein_coding
ENSG00000237517	57.6667	104.667	1.97575	0.982398	3.58554e-12	5.64534e-11	DGCR5	NA	antisense
ENSG00000160886	27	49	1.97528	0.982058	9.17599e-07	6.36653e-06	LY6K	lymphocyte antigen 6 complex, locus K	protein_coding
ENSG00000105650	25.3333	46	1.97462	0.981578	1.91979e-06	1.25164e-05	PDE4C	phosphodiesterase 4C, cAMP-specific (phosphodiesterase E1 dunce homolog, Drosophila)	protein_coding
ENSG00000061656	383.667	694.333	1.97139	0.97921	1.42696e-44	2.26714e-42	SPAG4	sperm associated antigen 4	protein_coding
ENSG00000102575	21	38	1.96854	0.977125	1.46627e-05	8.04711e-05	ACP5	acid phosphatase 5, tartrate resistant	protein_coding
ENSG00000138641	666.333	1198.67	1.96302	0.973078	8.20868e-57	2.22611e-54	HERC3	hect domain and RLD 3	protein_coding
ENSG00000176998	37	66.6667	1.9611	0.971664	1.9647e-08	1.84494e-07	HCG4	HLA complex group 4	pseudogene
ENSG00000262155	23.6667	42.6667	1.9609	0.971514	5.21238e-06	3.13281e-05	RP11-266L9.5	NA	lincRNA
ENSG00000144550	23.6667	42.6667	1.9604	0.971148	5.25561e-06	3.15397e-05	CPNE9	copine family member IX	protein_coding
ENSG00000146411	41	73.6667	1.9548	0.967019	4.78651e-09	4.94009e-08	SLC2A12	solute carrier family 2 (facilitated glucose transporter), member 12	protein_coding
ENSG00000100628	42	75.3333	1.95247	0.965297	3.49428e-09	3.68375e-08	ASB2	ankyrin repeat and SOCS box-containing 2	protein_coding
ENSG00000159167	665	1191	1.95051	0.963854	1.09052e-55	2.81193e-53	STC1	stanniocalcin 1	protein_coding
ENSG00000142623	32	57.3333	1.94919	0.962878	2.04474e-07	1.62105e-06	PADI1	peptidyl arginine deiminase, type I	protein_coding
ENSG00000145850	17.6667	31.6667	1.94782	0.961859	8.87149e-05	0.000405638	TIMD4	T-cell immunoglobulin and mucin domain containing 4	protein_coding
ENSG00000196169	53.3333	95.3333	1.9476	0.9617	5.706e-11	7.80431e-10	KIF19	kinesin family member 19	protein_coding
ENSG00000137101	20.6667	37	1.94714	0.961358	2.4362e-05	0.000128071	CD72	CD72 molecule	protein_coding
ENSG00000196968	685.667	1224.67	1.94301	0.958291	1.01879e-55	2.67076e-53	FUT11	fucosyltransferase 11 (alpha (1,3) fucosyltransferase)	protein_coding
ENSG00000245711	17	30.3333	1.93962	0.955772	0.000133696	0.000585441	NADK2-AS1	NA	antisense
ENSG00000197681	38	67.6667	1.93694	0.953782	2.62571e-08	2.41802e-07	TBC1D3	TBC1 domain family, member 3E; TBC1 domain family, member 3F; TBC1 domain family, member 3G; TBC1 domain family member 3C-like protein ENSP00000341742; TBC1 domain family, member 3H; TBC1 domain family, member 3; TBC1 domain family, member 3I; TBC1 domain family, member 3B; TBC1 domain family, member 3C	protein_coding
ENSG00000205609	75.6667	134	1.93642	0.953391	4.10185e-14	8.37897e-13	EIF3CL	eukaryotic translation initiation factor 3, subunit C-like	protein_coding
ENSG00000181029	42	74.6667	1.93586	0.952976	5.90846e-09	5.99189e-08	TRAPPC5	trafficking protein particle complex 5	protein_coding
ENSG00000134013	656	1162.67	1.93252	0.950481	8.15235e-54	1.94285e-51	LOXL2	lysyl oxidase-like 2	protein_coding
ENSG00000205037	330.333	586.333	1.93132	0.949589	1.49105e-38	1.64005e-36	RP11-863P13.4	hypothetical LOC728804; hypothetical LOC100130884; FLJ44904 protein	lincRNA
ENSG00000012223	28	49.6667	1.92943	0.948173	1.62808e-06	1.07733e-05	LTF	lactotransferrin	protein_coding
ENSG00000079739	990.667	1749.67	1.92433	0.944356	1.35238e-61	4.62425e-59	PGM1	phosphoglucomutase 1	protein_coding
ENSG00000131188	34.3333	60.6667	1.92352	0.94375	1.56734e-07	1.26972e-06	PRR7	proline rich 7 (synaptic)	protein_coding
ENSG00000014914	104	183.667	1.92174	0.942415	1.43694e-17	4.16235e-16	MTMR11	myotubularin related protein 11	protein_coding
ENSG00000158428	41	72.3333	1.9206	0.941557	1.37449e-08	1.3231e-07	C2orf62	chromosome 2 open reading frame 62	protein_coding
ENSG00000133019	87.3333	154	1.92003	0.941131	2.33264e-15	5.45171e-14	CHRM3	cholinergic receptor, muscarinic 3	protein_coding
ENSG00000176884	44	77.6667	1.91971	0.940887	4.65176e-09	4.81049e-08	GRIN1	glutamate receptor, ionotropic, N-methyl D-aspartate 1	protein_coding
ENSG00000163710	96	169	1.9176	0.939305	1.9842e-16	5.18429e-15	PCOLCE2	procollagen C-endopeptidase enhancer 2	protein_coding
ENSG00000103888	121	213	1.9158	0.937946	1.87181e-19	6.27754e-18	KIAA1199	KIAA1199	protein_coding
ENSG00000245719	55.3333	97.3333	1.91427	0.936795	1.01835e-10	1.35284e-09	RP11-34F13.2	NA	lincRNA
ENSG00000234869	48.3333	85	1.91334	0.936094	1.21539e-09	1.37928e-08	RP3-439F8.1	NA	antisense
ENSG00000128422	103.333	181	1.90882	0.932682	4.16433e-17	1.15522e-15	KRT17	keratin 17 pseudogene 1	protein_coding
ENSG00000153162	522	913	1.90524	0.929974	1.23168e-46	2.18081e-44	BMP6	bone morphogenetic protein 6	protein_coding
ENSG00000198010	35.6667	62.3333	1.90203	0.927537	1.66953e-07	1.34598e-06	DLGAP2	discs, large (Drosophila) homolog-associated protein 2	protein_coding
ENSG00000069667	628.333	1095.33	1.89748	0.924088	6.23019e-50	1.34239e-47	RORA	RAR-related orphan receptor A	protein_coding
ENSG00000230537	74.6667	130	1.8963	0.923184	4.17458e-13	7.57347e-12	RP11-305L7.1	NA	lincRNA
ENSG00000260091	43.6667	76	1.89447	0.921794	1.1831e-08	1.14446e-07	RP11-33B1.4	NA	lincRNA
ENSG00000121297	52.6667	91.6667	1.89429	0.921658	5.43307e-10	6.49368e-09	TSHZ3	teashirt zinc finger homeobox 3	protein_coding
ENSG00000228981	45.3333	78.6667	1.8906	0.918846	7.56243e-09	7.54756e-08	RP11-364L4.1	NA	pseudogene
ENSG00000226005	18.6667	32.3333	1.88334	0.913296	0.000150951	0.000651923	RP11-464C19.3	NA	lincRNA
ENSG00000235847	28	48.3333	1.87845	0.909539	4.87641e-06	2.94777e-05	LDHAP7	NA	pseudogene
ENSG00000220008	22	38	1.87801	0.909203	4.56471e-05	0.000225002	LINGO3	leucine rich repeat and Ig domain containing 3	protein_coding
ENSG00000197576	31.3333	54	1.87524	0.907072	1.56757e-06	1.04079e-05	HOXA4	homeobox A4	protein_coding
ENSG00000018280	27.6667	47.6667	1.87373	0.905909	6.06359e-06	3.59495e-05	SLC11A1	solute carrier family 11 (proton-coupled divalent metal ion transporters), member 1	protein_coding
ENSG00000181449	21.6667	37.3333	1.8735	0.905736	5.58664e-05	0.000268394	SOX2	SRY (sex determining region Y)-box 2	protein_coding
ENSG00000199038	22.6667	39	1.87173	0.904373	3.96854e-05	0.00019842	MIR210	microRNA 210	miRNA
ENSG00000173210	120	206	1.86942	0.902595	7.30992e-18	2.18589e-16	ABLIM3	actin binding LIM protein family, member 3	protein_coding
ENSG00000026025	21.3333	36.6667	1.86928	0.902486	6.79682e-05	0.000319603	VIM	vimentin	protein_coding
ENSG00000145358	67.6667	115.667	1.86156	0.89651	1.82841e-11	2.6288e-10	DDIT4L	DNA-damage-inducible transcript 4-like	protein_coding
ENSG00000119950	695	1189	1.86127	0.896289	6.90235e-49	1.39189e-46	MXI1	MAX interactor 1	protein_coding
ENSG00000180318	49	83.6667	1.8597	0.895071	6.27588e-09	6.32778e-08	ALX1	ALX homeobox 1	protein_coding
ENSG00000103196	227.667	387.667	1.85684	0.892847	4.07637e-27	2.54433e-25	CRISPLD2	cysteine-rich secretory protein LCCL domain containing 2	protein_coding
ENSG00000228175	40.6667	69.3333	1.85593	0.892144	1.05716e-07	8.87777e-07	GEMIN8P4	NA	pseudogene
ENSG00000117472	20.3333	34.6667	1.85482	0.891281	0.000124283	0.000548499	TSPAN1	tetraspanin 1	protein_coding
ENSG00000114268	4049.33	6901.67	1.85372	0.890427	3.15646e-72	1.65493e-69	PFKFB4	6-phosphofructo-2-kinase/fructose-2,6-biphosphatase 4	protein_coding
ENSG00000237989	435	741	1.85329	0.890086	4.67167e-39	5.24862e-37	AP001046.5	NA	lincRNA
ENSG00000100385	28	47.6667	1.85233	0.889338	8.43332e-06	4.82882e-05	IL2RB	interleukin 2 receptor, beta	protein_coding
ENSG00000115221	97.6667	166	1.85196	0.88905	7.08141e-15	1.58666e-13	ITGB6	integrin, beta 6	protein_coding
ENSG00000136928	82	139.333	1.85051	0.887921	5.14934e-13	9.16221e-12	GABBR2	gamma-aminobutyric acid (GABA) B receptor, 2	protein_coding
ENSG00000105137	658.333	1119.67	1.8503	0.88776	6.45864e-47	1.18126e-44	SYDE1	synapse defective 1, Rho GTPase, homolog 1 (C. elegans)	protein_coding
ENSG00000173110	168.667	286.333	1.85018	0.887667	5.75805e-22	2.3709e-20	HSPA6	heat shock 70kDa protein 7 (HSP70B); heat shock 70kDa protein 6 (HSP70B')	protein_coding
ENSG00000134954	274.667	466.667	1.84851	0.886361	5.03011e-30	3.69713e-28	ETS1	v-ets erythroblastosis virus E26 oncogene homolog 1 (avian)	protein_coding
ENSG00000197930	4069	6895.67	1.84572	0.884187	2.82899e-71	1.39054e-68	ERO1L	ERO1-like (S. cerevisiae)	protein_coding
ENSG00000247775	18.6667	31.6667	1.84398	0.882824	0.000267712	0.00108165	RP11-67M1.1	NA	antisense
ENSG00000161835	18.3333	31	1.83914	0.87903	0.000324253	0.00128081	GRASP	GRP1 (general receptor for phosphoinositides 1)-associated scaffold protein	protein_coding
ENSG00000120049	61	103	1.83843	0.878471	3.5346e-10	4.34681e-09	KCNIP2	Kv channel interacting protein 2	protein_coding
ENSG00000114023	1871.67	3148.67	1.83718	0.877492	1.45608e-62	5.20515e-60	FAM162A	family with sequence similarity 162, member A	protein_coding
ENSG00000270419	31	52.3333	1.83672	0.877132	4.25767e-06	2.60884e-05	CAHM	NA	lincRNA
ENSG00000250448	16	27	1.83408	0.875054	0.000804464	0.00287251	RP11-19O2.2	NA	antisense
ENSG00000223813	51.6667	87	1.83361	0.874685	6.78663e-09	6.8035e-08	AC007255.8	NA	antisense
ENSG00000141526	6987.67	11764	1.83335	0.87448	5.99604e-73	3.25213e-70	SLC16A3	solute carrier family 16, member 3 (monocarboxylic acid transporter 4)	protein_coding
ENSG00000154783	409.333	688	1.83092	0.872566	2.41383e-36	2.48152e-34	FGD5	FYVE, RhoGEF and PH domain containing 5	protein_coding
ENSG00000142621	37.6667	63.3333	1.82957	0.871502	5.81227e-07	4.23835e-06	FHAD1	forkhead-associated (FHA) phosphopeptide binding domain 1	protein_coding
ENSG00000101187	1012.33	1704.67	1.82916	0.87118	9.42418e-53	2.11761e-50	SLCO4A1	solute carrier organic anion transporter family, member 4A1	protein_coding
ENSG00000114480	573.667	961.667	1.82846	0.870631	1.61228e-42	2.16749e-40	GBE1	glucan (1,4-alpha-), branching enzyme 1	protein_coding
ENSG00000143001	373.333	627.333	1.82732	0.869731	2.09811e-34	1.96435e-32	TMEM61	transmembrane protein 61	protein_coding
ENSG00000064300	125.667	210.667	1.82629	0.868913	4.33293e-17	1.19987e-15	NGFR	nerve growth factor receptor (TNFR superfamily, member 16)	protein_coding
ENSG00000203780	67	112.333	1.82628	0.868907	1.06871e-10	1.41735e-09	FANK1	fibronectin type III and ankyrin repeat domains 1	protein_coding
ENSG00000105668	749	1253.67	1.82132	0.864986	7.8404e-47	1.41749e-44	UPK1A	uroplakin 1A	protein_coding
ENSG00000198719	1094.33	1831.33	1.81991	0.863868	4.09042e-53	9.60271e-51	DLL1	delta-like 1 (Drosophila)	protein_coding
ENSG00000164181	400.667	669.333	1.81846	0.862719	4.01602e-35	3.89926e-33	ELOVL7	ELOVL family member 7, elongation of long chain fatty acids (yeast)	protein_coding
ENSG00000185128	161.667	270	1.81569	0.860522	4.92425e-20	1.72887e-18	TBC1D3F	TBC1 domain family, member 3E; TBC1 domain family, member 3F; TBC1 domain family, member 3G; TBC1 domain family member 3C-like protein ENSP00000341742; TBC1 domain family, member 3H; TBC1 domain family, member 3; TBC1 domain family, member 3I; TBC1 domain family, member 3B; TBC1 domain family, member 3C	protein_coding
ENSG00000170345	1796	2992	1.81452	0.859587	1.42676e-59	4.3005e-57	FOS	v-fos FBJ murine osteosarcoma viral oncogene homolog	protein_coding
ENSG00000213250	67.6667	112.667	1.81414	0.859283	1.51863e-10	1.96759e-09	RBMS2P1	ENSG00000213250	pseudogene
ENSG00000176641	34	56.6667	1.81376	0.858985	2.76581e-06	1.75488e-05	RNF152	ring finger protein 152	protein_coding
ENSG00000130487	66.6667	111	1.81273	0.858164	2.10521e-10	2.67471e-09	KLHDC7B	kelch domain containing 7B	protein_coding
ENSG00000152076	27	45	1.81255	0.858022	2.63476e-05	0.000137271	CCDC74B	coiled-coil domain containing 74B	protein_coding
ENSG00000150656	16	26.6667	1.81151	0.857195	0.00106419	0.00366512	CNDP1	carnosine dipeptidase 1 (metallopeptidase M20 family)	protein_coding
ENSG00000072682	1756.67	2918	1.81151	0.857191	5.79132e-59	1.65621e-56	P4HA2	prolyl 4-hydroxylase, alpha polypeptide II	protein_coding
ENSG00000271151	21.6667	36	1.80787	0.854288	0.000164713	0.000704012	RP11-394I13.2	NA	lincRNA
ENSG00000205209	21.6667	36	1.80766	0.854121	0.000165201	0.000705906	SCGB2B2	secretoglobin-like	protein_coding
ENSG00000168350	64.6667	107	1.80255	0.850039	5.60396e-10	6.69284e-09	DEGS2	degenerative spermatocyte homolog 2, lipid desaturase (Drosophila)	protein_coding
ENSG00000115363	26	43	1.79939	0.847507	4.68669e-05	0.00023015	EVA1A	family with sequence similarity 176, member A	protein_coding
ENSG00000109771	56.3333	93	1.79634	0.845061	6.80596e-09	6.81853e-08	LRP2BP	LRP2 binding protein	protein_coding
ENSG00000170412	745.333	1228	1.79444	0.843537	1.97572e-44	3.07685e-42	GPRC5C	G protein-coupled receptor, family C, group 5, member C	protein_coding
ENSG00000185499	72	118.667	1.79392	0.843112	1.18515e-10	1.55732e-09	MUC1	mucin 1, cell surface associated	protein_coding
ENSG00000105711	31	51	1.79133	0.841027	1.17337e-05	6.5493e-05	SCN1B	sodium channel, voltage-gated, type I, beta	protein_coding
ENSG00000150593	2647	4361	1.78989	0.83987	4.9879e-61	1.66925e-58	PDCD4	programmed cell death 4 (neoplastic transformation inhibitor)	protein_coding
ENSG00000164105	140.667	230.667	1.78662	0.837233	3.51783e-17	9.82807e-16	SAP30	Sin3A-associated protein, 30kDa	protein_coding
ENSG00000163083	200	327.333	1.78382	0.834972	9.83744e-22	3.98797e-20	INHBB	inhibin, beta B	protein_coding
ENSG00000125895	148	242	1.78291	0.834234	1.13166e-17	3.29626e-16	TMEM74B	chromosome 20 open reading frame 46	protein_coding
ENSG00000273066	666.667	1091.33	1.78267	0.834041	1.47698e-41	1.91996e-39	RP11-216L13.19	NA	processed_transcript
ENSG00000180176	47.6667	78	1.78122	0.832866	1.24286e-07	1.02565e-06	TH	tyrosine hydroxylase	protein_coding
ENSG00000167601	309	505.333	1.78086	0.832571	2.64535e-28	1.77815e-26	AXL	AXL receptor tyrosine kinase	protein_coding
ENSG00000154127	5558.33	9112.67	1.77945	0.831434	4.51128e-65	1.81943e-62	UBASH3B	ubiquitin associated and SH3 domain containing, B	protein_coding
ENSG00000260432	38.3333	62.6667	1.77903	0.831088	1.81323e-06	1.18736e-05	RP11-297M9.2	NA	lincRNA
ENSG00000217236	50	81.6667	1.77768	0.829993	7.36621e-08	6.33478e-07	SP9	solute carrier family 29 (nucleoside transporters), member 3; Sp9 transcription factor homolog (mouse)	protein_coding
ENSG00000158014	171	279	1.77724	0.829639	2.56301e-19	8.48708e-18	SLC30A2	solute carrier family 30 (zinc transporter), member 2	protein_coding
ENSG00000227719	26.3333	43	1.77598	0.828616	6.55533e-05	0.000309729	AC006042.6	NA	antisense
ENSG00000268204	49.6667	81	1.7758	0.82847	8.59906e-08	7.30578e-07	CTD-3214H19.6	NA	antisense
ENSG00000113249	176.333	287.667	1.77579	0.828464	1.13219e-19	3.85459e-18	HAVCR1	hepatitis A virus cellular receptor 1	protein_coding
ENSG00000090534	30.6667	50	1.77388	0.826907	1.88555e-05	0.000101568	THPO	thrombopoietin	protein_coding
ENSG00000253882	24.3333	39.6667	1.77325	0.826396	0.000126251	0.000555934	RP11-61L23.2	NA	pseudogene
ENSG00000225614	32.3333	52.6667	1.77197	0.825355	1.20854e-05	6.72415e-05	ZNF469	NA	protein_coding
ENSG00000147852	194.333	316	1.77067	0.824297	8.8386e-21	3.34994e-19	VLDLR	very low density lipoprotein receptor	protein_coding
ENSG00000230006	63	102.333	1.77039	0.824065	3.24386e-09	3.43587e-08	ANKRD36BP2	NA	pseudogene
ENSG00000129521	3059	4972.67	1.76991	0.823677	5.59638e-60	1.79644e-57	EGLN3	egl nine homolog 3 (C. elegans)	protein_coding
ENSG00000130821	546.333	887.667	1.76886	0.822823	4.09566e-37	4.35274e-35	SLC6A8	solute carrier family 6 (neurotransmitter transporter, creatine), member 8	protein_coding
ENSG00000148677	122.333	198.333	1.76776	0.821923	5.56711e-15	1.25993e-13	ANKRD1	ankyrin repeat domain 1 (cardiac muscle)	protein_coding
ENSG00000164649	113.333	183.667	1.76548	0.820064	4.07994e-14	8.34504e-13	CDCA7L	cell division cycle associated 7-like	protein_coding
ENSG00000230521	24.6667	40	1.7646	0.819344	0.000133043	0.000583067	HCG4P7	NA	pseudogene
ENSG00000198771	876.333	1421.33	1.76405	0.81889	2.01822e-44	3.11222e-42	RCSD1	RCSD domain containing 1	protein_coding
ENSG00000137648	6188.33	10005.7	1.76346	0.818408	1.28137e-63	4.68715e-61	TMPRSS4	transmembrane protease, serine 4	protein_coding
ENSG00000135766	1641.67	2656	1.76211	0.817306	6.97351e-53	1.58966e-50	EGLN1	egl nine homolog 1 (C. elegans)	protein_coding
ENSG00000144857	49.6667	80.3333	1.7621	0.817292	1.34939e-07	1.10717e-06	BOC	Boc homolog (mouse)	protein_coding
ENSG00000104765	3450	5569	1.75928	0.814985	1.14608e-59	3.53465e-57	BNIP3L	BCL2/adenovirus E1B 19kDa interacting protein 3-like	protein_coding
ENSG00000247095	564	910.667	1.75896	0.814719	6.69827e-37	7.07095e-35	MIR210HG	NA	lincRNA
ENSG00000019549	56.3333	91	1.75806	0.813983	2.76824e-08	2.54184e-07	SNAI2	snail homolog 2 (Drosophila)	protein_coding
ENSG00000143590	160.333	259	1.75689	0.813025	9.42916e-18	2.79305e-16	EFNA3	ephrin-A3	protein_coding
ENSG00000121101	129.667	209.333	1.75606	0.812339	2.86616e-15	6.64924e-14	TEX14	testis expressed 14	protein_coding
ENSG00000112715	3159.33	5095.33	1.75595	0.812249	1.28449e-58	3.60781e-56	VEGFA	vascular endothelial growth factor A	protein_coding
ENSG00000162645	25	40.3333	1.75544	0.811829	0.000141697	0.000616188	GBP2	guanylate binding protein 2, interferon-inducible	protein_coding
ENSG00000090339	117.667	189.333	1.75359	0.810315	3.66891e-14	7.6032e-13	ICAM1	intercellular adhesion molecule 1	protein_coding
ENSG00000249345	25.6667	41.3333	1.75326	0.810043	0.000121673	0.000538749	RP11-575F12.1	NA	lincRNA
ENSG00000185345	43.6667	70.3333	1.75293	0.80977	8.60381e-07	6.01464e-06	PARK2	Parkinson disease (autosomal recessive, juvenile) 2, parkin	protein_coding
ENSG00000237004	19.6667	31.6667	1.75148	0.808571	0.000725831	0.00261728	ZNRF2P1	NA	pseudogene
ENSG00000232043	29	46.6667	1.75104	0.808214	4.89662e-05	0.000238893	RP4-530I15.9	NA	antisense
ENSG00000113369	12923.3	20706	1.75008	0.807425	2.00538e-64	7.69333e-62	ARRDC3	arrestin domain containing 3	protein_coding
ENSG00000131409	20.3333	32.6667	1.74756	0.805343	0.000630187	0.00230409	LRRC4B	leucine rich repeat containing 4B	protein_coding
ENSG00000260774	23.6667	38	1.74665	0.80459	0.000242205	0.000991579	CTD-2083E4.4	NA	processed_transcript
ENSG00000164142	240.667	386	1.74611	0.804147	1.09686e-22	4.80572e-21	FAM160A1	family with sequence similarity 160, member A1	protein_coding
ENSG00000122574	59.3333	95	1.7444	0.802728	2.19164e-08	2.04705e-07	WIPF3	WAS/WASL interacting protein family, member 3	protein_coding
ENSG00000213963	40	64	1.74148	0.800316	3.09537e-06	1.94282e-05	AC074286.1	hypothetical LOC100130691	sense_overlapping
ENSG00000224984	101.333	162	1.74128	0.800151	2.1517e-12	3.53279e-11	RP11-524H19.2	NA	antisense
ENSG00000205634	28.3333	45.3333	1.74065	0.799627	7.24011e-05	0.000337922	LINC00898	hypothetical LOC400932	lincRNA
ENSG00000239911	20	32	1.74063	0.79961	0.000768308	0.00275655	PRKAG2-AS1	NA	antisense
ENSG00000167612	419	670	1.74046	0.799468	8.55643e-31	6.37839e-29	ANKRD33	ankyrin repeat domain 33	protein_coding
ENSG00000229848	39	62.3333	1.74006	0.799141	4.17836e-06	2.56725e-05	RP13-766D20.2	NA	antisense
ENSG00000168269	98.3333	157	1.74004	0.799121	4.31968e-12	6.7405e-11	FOXI1	forkhead box I1	protein_coding
ENSG00000197575	96.3333	154	1.73985	0.798964	6.53741e-12	1.00026e-10	RPS17P2	ribosomal protein S17 pseudogene 2	pseudogene
ENSG00000128342	20	32	1.73883	0.798116	0.000786083	0.00281391	LIF	leukemia inhibitory factor (cholinergic differentiation factor)	protein_coding
ENSG00000116032	101	161	1.73729	0.796837	2.91929e-12	4.67116e-11	GRIN3B	glutamate receptor, ionotropic, N-methyl-D-aspartate 3B	protein_coding
ENSG00000115641	5109	8140.67	1.73701	0.796605	1.85177e-59	5.39378e-57	FHL2	four and a half LIM domains 2	protein_coding
ENSG00000181409	20.6667	33	1.73662	0.796282	0.000671095	0.00244118	AATK	apoptosis-associated tyrosine kinase	protein_coding
ENSG00000211899	58.3333	93	1.73628	0.796001	3.75372e-08	3.3777e-07	IGHM	immunoglobulin heavy constant gamma 1 (G1m marker); immunoglobulin heavy constant mu; immunoglobulin heavy variable 3-7; immunoglobulin heavy constant gamma 3 (G3m marker); immunoglobulin heavy variable 3-11 (gene/pseudogene); immunoglobulin heavy variable 4-31; immunoglobulin heavy locus	IG_C_gene
ENSG00000135744	251	399.333	1.73408	0.794173	1.06264e-22	4.66879e-21	AGT	angiotensinogen (serpin peptidase inhibitor, clade A, member 8)	protein_coding
ENSG00000260470	105	167.333	1.73352	0.793705	1.59176e-12	2.6438e-11	RP11-834C11.11	NA	lincRNA
ENSG00000006659	19.6667	31.3333	1.73318	0.793421	0.000940114	0.00328455	LGALS14	lectin, galactoside-binding, soluble, 14	protein_coding
ENSG00000099840	74	117.667	1.73232	0.792707	1.19049e-09	1.35396e-08	IZUMO4	chromosome 19 open reading frame 36	protein_coding
ENSG00000135960	84	133.667	1.73158	0.79209	1.37236e-10	1.78543e-09	EDAR	ectodysplasin A receptor	protein_coding
ENSG00000106785	1314.33	2091.67	1.7312	0.791774	4.92566e-47	9.1148e-45	TRIM14	tripartite motif-containing 14	protein_coding
ENSG00000219626	63	100	1.72904	0.78997	1.65144e-08	1.56952e-07	FAM228B	chromosome 2 open reading frame 84; hypothetical protein LOC375190	protein_coding
ENSG00000196878	1236.67	1957	1.72857	0.789581	5.51238e-46	9.42437e-44	LAMB3	laminin, beta 3	protein_coding
ENSG00000137642	851	1351	1.72827	0.789327	7.59112e-41	9.55206e-39	SORL1	sortilin-related receptor, L(DLR class) A repeats-containing	protein_coding
ENSG00000138061	118.667	188.333	1.72814	0.789216	1.58201e-13	3.03086e-12	CYP1B1	cytochrome P450, family 1, subfamily B, polypeptide 1	protein_coding
ENSG00000175315	112	177.667	1.72806	0.789157	5.69022e-13	1.00454e-11	CST6	cystatin E/M	protein_coding
ENSG00000107186	65.3333	103.667	1.72588	0.787329	1.08541e-08	1.05974e-07	MPDZ	multiple PDZ domain protein	protein_coding
ENSG00000146966	349	553.667	1.72499	0.786592	4.92692e-27	3.05101e-25	DENND2A	DENN/MADD domain containing 2A	protein_coding
ENSG00000101680	2258.67	3588.33	1.72394	0.785709	3.51348e-52	7.7836e-50	LAMA1	laminin, alpha 1	protein_coding
ENSG00000172061	32	50.6667	1.7234	0.785254	3.85826e-05	0.000193949	LRRC15	leucine rich repeat containing 15	protein_coding
ENSG00000159208	169.667	268.333	1.72328	0.785153	3.39609e-17	9.52178e-16	C1orf51	chromosome 1 open reading frame 51	protein_coding
ENSG00000168209	3301.67	5221	1.72324	0.785126	3.55783e-55	9.02598e-53	DDIT4	DNA-damage-inducible transcript 4	protein_coding
ENSG00000173213	20	31.6667	1.72216	0.784219	0.000998692	0.00346764	RP11-683L23.1	ENSG00000173213	protein_coding
ENSG00000137672	57.3333	90.6667	1.72207	0.78414	7.9349e-08	6.77568e-07	TRPC6	transient receptor potential cation channel, subfamily C, member 6	protein_coding
ENSG00000020181	40.6667	64.3333	1.72194	0.784031	4.38229e-06	2.67271e-05	GPR124	G protein-coupled receptor 124	protein_coding
ENSG00000185745	155.667	245.667	1.72162	0.783763	3.79551e-16	9.62897e-15	IFIT1	interferon-induced protein with tetratricopeptide repeats 1	protein_coding
ENSG00000149599	47	74.3333	1.72139	0.783573	9.3815e-07	6.49765e-06	DUSP15	dual specificity phosphatase 15; chromosome 20 open reading frame 57	protein_coding
ENSG00000205913	32.6667	51.6667	1.72027	0.782634	3.46191e-05	0.000176392	SRRM2-AS1	hypothetical protein LOC100128788	antisense
ENSG00000196358	24.6667	39	1.72026	0.782623	0.000286157	0.00114791	NTNG2	netrin G2	protein_coding
ENSG00000176771	44.3333	70	1.71957	0.78205	1.89784e-06	1.23915e-05	NCKAP5	Nck-associated protein 5	protein_coding
ENSG00000132793	1399.67	2208.33	1.71922	0.781753	1.29074e-46	2.25579e-44	LPIN3	lipin 3	protein_coding
ENSG00000163516	3239	5113.67	1.71701	0.779901	2.47573e-54	6.08448e-52	ANKZF1	ankyrin repeat and zinc finger domain containing 1	protein_coding
ENSG00000170290	23.6667	37.3333	1.71664	0.779585	0.000398196	0.00153426	SLN	sarcolipin	protein_coding
ENSG00000264527	63.6667	100.333	1.71536	0.778511	2.40209e-08	2.22774e-07	WI2-1959D15.1	NA	lincRNA
ENSG00000113580	355.667	560	1.7152	0.778379	9.83749e-27	5.9285e-25	NR3C1	nuclear receptor subfamily 3, group C, member 1 (glucocorticoid receptor)	protein_coding
ENSG00000162390	42.3333	66.6667	1.71492	0.778141	3.5168e-06	2.18553e-05	ACOT11	acyl-CoA thioesterase 11	protein_coding
ENSG00000186364	17.3333	27.3333	1.71481	0.778048	0.00231958	0.00729548	NUDT17	nudix (nucleoside diphosphate linked moiety X)-type motif 17	protein_coding
ENSG00000197355	2809	4437	1.71473	0.777985	5.1128e-53	1.18264e-50	UAP1L1	UDP-N-acteylglucosamine pyrophosphorylase 1-like 1	protein_coding
ENSG00000261324	90.6667	142.667	1.71419	0.777523	8.38389e-11	1.12613e-09	RP11-174G6.5	NA	sense_overlapping
ENSG00000237330	257	403.667	1.71276	0.776322	5.34404e-22	2.20621e-20	RNF223	NA	protein_coding
ENSG00000225264	110.333	173.667	1.71163	0.77537	2.10469e-12	3.45922e-11	ZNRF2P2	NA	pseudogene
ENSG00000241978	94	147.667	1.70981	0.77384	5.39496e-11	7.39175e-10	AKAP2	NA	protein_coding
ENSG00000125629	1224.67	1920.33	1.7076	0.771968	7.14127e-44	1.04977e-41	INSIG2	insulin induced gene 2	protein_coding
ENSG00000134955	21.6667	34	1.70711	0.771558	0.000789349	0.00282431	SLC37A2	solute carrier family 37 (glycerol-3-phosphate transporter), member 2	protein_coding
ENSG00000152952	5539.33	8670.67	1.70654	0.771074	3.33755e-56	8.89768e-54	PLOD2	procollagen-lysine, 2-oxoglutarate 5-dioxygenase 2	protein_coding
ENSG00000168140	512.333	802.667	1.70651	0.771053	1.32059e-31	1.02829e-29	VASN	vasorin	protein_coding
ENSG00000148357	69.3333	108.667	1.7065	0.771042	9.95942e-09	9.79074e-08	HMCN2	hemicentin 2	protein_coding
ENSG00000176358	29.3333	46	1.70621	0.770799	0.000108981	0.000487395	TAC4	tachykinin 4 (hemokinin)	protein_coding
ENSG00000183722	1935.33	3030.67	1.70448	0.769329	1.266e-48	2.48911e-46	LHFP	lipoma HMGIC fusion partner	protein_coding
ENSG00000228451	122.667	191.667	1.70262	0.767754	4.06104e-13	7.38451e-12	SDAD1P1	NA	pseudogene
ENSG00000261488	99.3333	155.333	1.70235	0.767529	2.89167e-11	4.06462e-10	RP11-757F18.5	NA	antisense
ENSG00000104415	23.6667	37	1.7007	0.766133	0.00051526	0.00193551	WISP1	WNT1 inducible signaling pathway protein 1	protein_coding
ENSG00000070404	367.667	574.333	1.70052	0.765975	2.31691e-26	1.34973e-24	FSTL3	follistatin-like 3 (secreted glycoprotein)	protein_coding
ENSG00000166086	922	1437	1.69923	0.764882	1.92132e-39	2.22209e-37	JAM3	junctional adhesion molecule 3	protein_coding
ENSG00000260903	240	374.333	1.69882	0.76453	1.87386e-20	6.95141e-19	XKR7	NA	protein_coding
ENSG00000100505	67.3333	105	1.69817	0.763978	2.14172e-08	2.00519e-07	TRIM9	tripartite motif-containing 9	protein_coding
ENSG00000172638	143.667	224	1.69812	0.763938	1.5947e-14	3.43603e-13	EFEMP2	EGF-containing fibulin-like extracellular matrix protein 2	protein_coding
ENSG00000121743	141.333	219.667	1.69305	0.759624	3.37136e-14	7.0236e-13	GJA3	gap junction protein, alpha 3, 46kDa	protein_coding
ENSG00000180447	1182	1835	1.69271	0.759332	4.95374e-42	6.49312e-40	GAS1	growth arrest-specific 1	protein_coding
ENSG00000172985	18	28	1.69174	0.758508	0.00258112	0.008006	SH3RF3	ENSG00000172985	protein_coding
ENSG00000149573	263.333	408.667	1.69124	0.758078	2.72298e-21	1.06542e-19	MPZL2	myelin protein zero-like 2	protein_coding
ENSG00000070601	27.6667	43	1.69078	0.757686	0.000221934	0.000917182	FRMPD1	FERM and PDZ domain containing 1	protein_coding
ENSG00000033122	24.6667	38.3333	1.69046	0.757419	0.000471837	0.00178918	LRRC7	leucine rich repeat containing 7	protein_coding
ENSG00000261193	50.6667	78.6667	1.68967	0.756745	1.05974e-06	7.26935e-06	RP11-863P13.5	NA	lincRNA
ENSG00000125084	51.3333	79.6667	1.68955	0.756643	9.19802e-07	6.37618e-06	WNT1	wingless-type MMTV integration site family, member 1	protein_coding
ENSG00000268111	38.6667	60	1.68923	0.756367	1.63972e-05	8.93662e-05	AL031663.1	NA	protein_coding
ENSG00000168916	1372.67	2133	1.68908	0.756234	1.86824e-43	2.62371e-41	ZNF608	zinc finger protein 608	protein_coding
ENSG00000102878	433	671.667	1.68896	0.756137	5.42388e-28	3.51079e-26	HSF4	heat shock transcription factor 4	protein_coding
ENSG00000105974	2725.33	4233.33	1.68888	0.756063	6.52089e-50	1.38604e-47	CAV1	caveolin 1, caveolae protein, 22kDa	protein_coding
ENSG00000251603	33.3333	51.6667	1.68762	0.754987	5.98779e-05	0.000285833	RP11-164P12.4	NA	antisense
ENSG00000136002	1916	2972.33	1.68628	0.75384	1.23398e-46	2.18081e-44	ARHGEF4	Rho guanine nucleotide exchange factor (GEF) 4	protein_coding
ENSG00000005448	754.667	1167.67	1.68601	0.753614	1.27098e-35	1.25731e-33	WDR54	WD repeat domain 54	protein_coding
ENSG00000229142	42	65	1.68472	0.75251	8.54361e-06	4.88486e-05	HCG4P8	NA	pseudogene
ENSG00000272767	20.6667	32	1.68446	0.75229	0.00142515	0.00475522	JMJD1C-AS1	NA	antisense
ENSG00000168398	79.3333	122.667	1.68385	0.751766	3.45845e-09	3.65332e-08	BDKRB2	bradykinin receptor B2	protein_coding
ENSG00000177606	115	177.667	1.68321	0.751218	5.24263e-12	8.12426e-11	JUN	jun oncogene	protein_coding
ENSG00000106069	225.667	349	1.68311	0.751126	5.37744e-19	1.74395e-17	CHN2	chimerin (chimaerin) 2	protein_coding
ENSG00000025708	235.667	363.667	1.68219	0.750343	1.79015e-19	6.01651e-18	TYMP	thymidine phosphorylase	protein_coding
ENSG00000184489	130	200.667	1.68133	0.749606	4.79304e-13	8.58653e-12	PTP4A3	protein tyrosine phosphatase type IVA, member 3	protein_coding
ENSG00000154217	636	980.333	1.67823	0.746943	1.14106e-32	9.70149e-31	PITPNC1	phosphatidylinositol transfer protein, cytoplasmic 1	protein_coding
ENSG00000204287	37	57	1.67806	0.746792	3.16192e-05	0.000162158	HLA-DRA	major histocompatibility complex, class II, DR alpha	protein_coding
ENSG00000134986	246	378.667	1.67731	0.746153	8.79127e-20	3.02577e-18	NREP	chromosome 5 open reading frame 13	protein_coding
ENSG00000181588	2315.33	3558.33	1.67627	0.745254	3.02683e-47	5.66773e-45	MEX3D	mex-3 homolog D (C. elegans)	protein_coding
ENSG00000238273	50	77	1.67549	0.744586	1.89623e-06	1.23898e-05	AC012360.6	NA	antisense
ENSG00000146521	178.667	274.667	1.67419	0.743467	5.59959e-16	1.40472e-14	C6orf123	chromosome 6 open reading frame 123	protein_coding
ENSG00000091622	228.667	351	1.67369	0.74303	9.77109e-19	3.07379e-17	PITPNM3	PITPNM family member 3	protein_coding
ENSG00000143344	391	600.667	1.67346	0.742835	1.28266e-25	7.02963e-24	RGL1	ral guanine nucleotide dissociation stimulator-like 1	protein_coding
ENSG00000170681	22.3333	34.3333	1.67319	0.742604	0.00110878	0.00379791	MURC	muscle-related coiled-coil protein	protein_coding
ENSG00000229980	36	55.3333	1.67281	0.742271	4.46972e-05	0.000220805	TOB1-AS1	NA	processed_transcript
ENSG00000128849	146.333	224.667	1.67244	0.741954	6.87382e-14	1.36686e-12	CGNL1	cingulin-like 1	protein_coding
ENSG00000101447	14999.3	23111	1.67234	0.74187	5.13966e-55	1.2832e-52	FAM83D	family with sequence similarity 83, member D	protein_coding
ENSG00000178764	261.667	401.667	1.67133	0.740993	2.85912e-20	1.03382e-18	ZHX2	zinc fingers and homeoboxes 2	protein_coding
ENSG00000126500	39.3333	60.3333	1.66955	0.739463	2.28771e-05	0.000121116	FLRT1	fibronectin leucine rich transmembrane protein 1	protein_coding
ENSG00000012779	265.667	407	1.66935	0.739283	2.32662e-20	8.51055e-19	ALOX5	arachidonate 5-lipoxygenase	protein_coding
ENSG00000224652	35	53.6667	1.66827	0.738356	6.20035e-05	0.000294283	LINC00885	NA	lincRNA
ENSG00000186918	3258	4997	1.66751	0.737693	8.46938e-49	1.68626e-46	ZNF395	zinc finger protein 395	protein_coding
ENSG00000214110	1871.33	2869.67	1.66728	0.737496	1.8458e-44	2.90326e-42	LDHAP4	ENSG00000214110	pseudogene
ENSG00000272008	32	49	1.66672	0.737012	0.000126775	0.000557931	RP11-393I2.4	NA	antisense
ENSG00000089775	339.667	520.667	1.66612	0.736494	2.45263e-23	1.11496e-21	ZBTB25	zinc finger and BTB domain containing 25	protein_coding
ENSG00000237923	34	52	1.66483	0.735374	8.39035e-05	0.000385657	XXbac-BPG27H4.8	NA	lincRNA
ENSG00000134198	143	218.333	1.66391	0.734577	2.1073e-13	3.97432e-12	TSPAN2	tetraspanin 2	protein_coding
ENSG00000226386	28.3333	43.3333	1.66373	0.734423	0.000311109	0.00123701	PARD3-AS1	NA	antisense
ENSG00000147573	90	137.333	1.66219	0.733083	1.32732e-09	1.49551e-08	TRIM55	tripartite motif-containing 55	protein_coding
ENSG00000167992	240.333	366.667	1.66217	0.733066	7.98818e-19	2.54344e-17	VWCE	von Willebrand factor C and EGF domains	protein_coding
ENSG00000236090	37.3333	57	1.66208	0.732993	4.25778e-05	0.000211597	LDHAP3	NA	pseudogene
ENSG00000213213	639.667	976	1.66033	0.73147	2.04536e-31	1.5848e-29	KIAA1984	KIAA1984; transmembrane protein 141	protein_coding
ENSG00000197301	95.3333	145.333	1.66007	0.731247	5.76943e-10	6.8696e-09	RP11-366L20.2	hypothetical LOC100129940	protein_coding
ENSG00000213859	2120.33	3230.33	1.65964	0.730871	9.11239e-45	1.49301e-42	KCTD11	potassium channel tetramerisation domain containing 11	protein_coding
ENSG00000244161	83.3333	127	1.65947	0.730725	4.98726e-09	5.1204e-08	FLNB-AS1	NA	antisense
ENSG00000235314	28	42.6667	1.65889	0.730218	0.000367769	0.00143087	LINC00957	NA	lincRNA
ENSG00000105376	138.667	211	1.65805	0.729488	6.07083e-13	1.0681e-11	ICAM5	intercellular adhesion molecule 5, telencephalin	protein_coding
ENSG00000232010	29.3333	44.6667	1.65715	0.728706	0.000280191	0.00112772	AP001059.5	NA	antisense
ENSG00000100003	29.3333	44.6667	1.65683	0.728428	0.000281705	0.00113265	SEC14L2	SEC14-like 2 (S. cerevisiae)	protein_coding
ENSG00000138640	547	833.333	1.65624	0.727912	4.73306e-29	3.29408e-27	FAM13A	family with sequence similarity 13, member A	protein_coding
ENSG00000257743	29.3333	44.6667	1.65601	0.727711	0.000285652	0.00114647	RP11-1220K2.2	NA	protein_coding
ENSG00000024422	508	772	1.65552	0.727281	5.2177e-28	3.39765e-26	EHD2	EH-domain containing 2	protein_coding
ENSG00000242861	57.6667	87.6667	1.65524	0.727041	7.54638e-07	5.32751e-06	RP11-285F7.2	NA	antisense
ENSG00000115844	228.667	347.667	1.65496	0.726792	6.09472e-18	1.83296e-16	DLX2	distal-less homeobox 2	protein_coding
ENSG00000071967	205.333	311.667	1.65473	0.726596	9.90282e-17	2.64002e-15	CYBRD1	cytochrome b reductase 1	protein_coding
ENSG00000167191	408.667	620.667	1.65448	0.726378	4.49057e-25	2.3311e-23	GPRC5B	G protein-coupled receptor, family C, group 5, member B	protein_coding
ENSG00000135245	1398	2123.67	1.65424	0.726168	2.63291e-40	3.21031e-38	HILPDA	chromosome 7 open reading frame 68	protein_coding
ENSG00000233006	47.6667	72.3333	1.65257	0.724712	6.1227e-06	3.6259e-05	AC034220.3	NA	processed_transcript
ENSG00000166974	280.667	425.333	1.6525	0.724648	3.21659e-20	1.16041e-18	MAPRE2	microtubule-associated protein, RP/EB family, member 2	protein_coding
ENSG00000128268	331.333	502	1.65213	0.724328	3.03658e-22	1.28049e-20	MGAT3	mannosyl (beta-1,4-)-glycoprotein beta-1,4-N-acetylglucosaminyltransferase	protein_coding
ENSG00000262454	52.3333	79.3333	1.6511	0.723427	2.49359e-06	1.59503e-05	RP11-65J21.3	NA	lincRNA
ENSG00000197882	41.3333	62.6667	1.65089	0.723246	2.37408e-05	0.000125099	OR7E13P	ENSG00000197882	pseudogene
ENSG00000100311	186	281.667	1.65057	0.722964	1.57939e-15	3.78116e-14	PDGFB	platelet-derived growth factor beta polypeptide (simian sarcoma viral (v-sis) oncogene homolog)	protein_coding
ENSG00000108932	44	66.6667	1.6492	0.721764	1.42351e-05	7.83155e-05	SLC16A6	solute carrier family 16, member 6 (monocarboxylic acid transporter 7); similar to solute carrier family 16, member 6	protein_coding
ENSG00000142871	326	493.333	1.64848	0.721134	7.46065e-22	3.04801e-20	CYR61	cysteine-rich, angiogenic inducer, 61	protein_coding
ENSG00000266709	205.333	310.333	1.64686	0.719715	2.01518e-16	5.25056e-15	RP11-214O1.2	NA	lincRNA
ENSG00000160999	578.667	874.667	1.64655	0.719444	4.22032e-29	2.95028e-27	SH2B2	ENSG00000160999	protein_coding
ENSG00000242114	200.667	303	1.64644	0.719352	3.68992e-16	9.37621e-15	MTFP1	NA	protein_coding
ENSG00000164692	1651.67	2493	1.6462	0.719137	3.56123e-41	4.55403e-39	COL1A2	collagen, type I, alpha 2	protein_coding
ENSG00000140470	522	789	1.64609	0.719042	9.78567e-28	6.23153e-26	ADAMTS17	ADAM metallopeptidase with thrombospondin type 1 motif, 17	protein_coding
ENSG00000241852	1095.67	1653.33	1.64453	0.717673	9.06703e-37	9.50769e-35	C8orf58	NA	protein_coding
ENSG00000137801	65.3333	98.6667	1.64363	0.716882	2.61965e-07	2.03378e-06	THBS1	thrombospondin 1	protein_coding
ENSG00000267313	53	80	1.64285	0.716202	2.81596e-06	1.78382e-05	RP11-142I20.1	NA	lincRNA
ENSG00000196415	37.3333	56.3333	1.6419	0.715368	6.78677e-05	0.000319226	PRTN3	proteinase 3	protein_coding
ENSG00000010310	19.6667	29.6667	1.64104	0.714613	0.00327941	0.00991387	GIPR	gastric inhibitory polypeptide receptor	protein_coding
ENSG00000006062	567	853.667	1.63945	0.71321	2.40044e-28	1.62045e-26	MAP3K14	mitogen-activated protein kinase kinase kinase 14	processed_transcript
ENSG00000184058	25	37.6667	1.6394	0.713172	0.00100689	0.0034938	TBX1	T-box 1	protein_coding
ENSG00000232434	124	186.667	1.63919	0.712985	1.87132e-11	2.68313e-10	C9orf172	NA	protein_coding
ENSG00000248161	30.3333	45.6667	1.63915	0.712948	0.000316792	0.00125702	RP11-499E18.1	NA	lincRNA
ENSG00000181143	542	817.667	1.63896	0.712777	9.44207e-28	6.03717e-26	MUC16	mucin 16, cell surface associated	protein_coding
ENSG00000157404	29.6667	44.6667	1.63854	0.712415	0.000369273	0.00143486	KIT	similar to Mast/stem cell growth factor receptor precursor (SCFR) (Proto-oncogene tyrosine-protein kinase Kit) (c-kit) (CD117 antigen); v-kit Hardy-Zuckerman 4 feline sarcoma viral oncogene homolog	protein_coding
ENSG00000165555	28.3333	42.6667	1.63815	0.712069	0.000495343	0.00186885	NOXRED1	chromosome 14 open reading frame 148	protein_coding
ENSG00000249489	29.6667	44.6667	1.63792	0.711865	0.000373171	0.00144821	GAPDHP70	NA	pseudogene
ENSG00000119681	473	712	1.63706	0.711106	6.87388e-26	3.83402e-24	LTBP2	latent transforming growth factor beta binding protein 2	protein_coding
ENSG00000222014	169.333	254.333	1.63556	0.709787	4.49723e-14	9.15095e-13	RAB6C	RAB6C, member RAS oncogene family; RAB6A, member RAS oncogene family; hypothetical LOC100130819; RAB6C-like	protein_coding
ENSG00000057657	129.333	194	1.63527	0.709527	1.10394e-11	1.63501e-10	PRDM1	PR domain containing 1, with ZNF domain	protein_coding
ENSG00000189430	28	42	1.63313	0.707638	0.000583561	0.00215531	NCR1	natural cytotoxicity triggering receptor 1	protein_coding
ENSG00000227855	365.667	548.333	1.633	0.707526	1.97235e-22	8.5463e-21	AC007276.5	NA	pseudogene
ENSG00000170801	27.3333	41	1.63214	0.706764	0.000683731	0.00248083	HTRA3	HtrA serine peptidase 3	protein_coding
ENSG00000091536	27.3333	41	1.63205	0.706688	0.000684645	0.00248357	MYO15A	myosin XVA	protein_coding
ENSG00000175449	19.3333	29	1.63174	0.70641	0.00399041	0.0117252	RFESD	Rieske (Fe-S) domain containing	protein_coding
ENSG00000224431	18	27	1.63121	0.705946	0.00543202	0.0153752	AC063976.7	NA	pseudogene
ENSG00000244041	70.3333	105.333	1.6307	0.705491	1.74162e-07	1.40051e-06	LINC01011	NA	lincRNA
ENSG00000123453	46.3333	69.3333	1.63015	0.705007	1.50035e-05	8.22267e-05	SARDH	sarcosine dehydrogenase	protein_coding
ENSG00000186314	147.333	220.333	1.62996	0.704836	1.25823e-12	2.1212e-11	PRELID2	PRELI domain containing 2	protein_coding
ENSG00000172216	2675.67	3998.33	1.62748	0.702636	3.72463e-43	5.139e-41	CEBPB	CCAAT/enhancer binding protein (C/EBP), beta	protein_coding
ENSG00000165030	2353.67	3518	1.62722	0.702408	3.16217e-42	4.17964e-40	NFIL3	nuclear factor, interleukin 3 regulated	protein_coding
ENSG00000223745	276.333	412.667	1.62631	0.701601	8.49331e-19	2.69881e-17	RP4-717I23.3	NA	processed_transcript
ENSG00000249274	28.3333	42.3333	1.62587	0.701211	0.000617591	0.00226541	PDLIM1P4	NA	pseudogene
ENSG00000235095	26.3333	39.3333	1.62572	0.701083	0.000944505	0.0032977	RP11-1217F2.1	NA	pseudogene
ENSG00000109046	12637.7	18888	1.62522	0.700636	5.35881e-49	1.09466e-46	WSB1	WD repeat and SOCS box-containing 1	protein_coding
ENSG00000073464	23.6667	35.3333	1.6247	0.700171	0.0016961	0.00554715	CLCN4	chloride channel 4	protein_coding
ENSG00000164683	1394	2081	1.62434	0.699855	1.8087e-37	1.93531e-35	HEY1	hairy/enhancer-of-split related with YRPW motif 1	protein_coding
ENSG00000142227	120.333	179.333	1.62424	0.699763	8.0976e-11	1.08954e-09	EMP3	epithelial membrane protein 3	protein_coding
ENSG00000064042	310	462	1.62302	0.69868	6.04051e-20	2.10668e-18	LIMCH1	LIM and calponin homology domains 1	protein_coding
ENSG00000106366	200.333	298.333	1.62184	0.697628	3.31618e-15	7.64813e-14	SERPINE1	serpin peptidase inhibitor, clade E (nexin, plasminogen activator inhibitor type 1), member 1	protein_coding
ENSG00000186496	19	28.3333	1.6218	0.697593	0.00487132	0.0139565	ZNF396	zinc finger protein 396	protein_coding
ENSG00000184898	333	495.333	1.62083	0.696737	1.16981e-20	4.39138e-19	RBM43	RNA binding motif protein 43	protein_coding
ENSG00000183840	26.6667	39.6667	1.61842	0.694586	0.000994055	0.00345231	GPR39	G protein-coupled receptor 39	protein_coding
ENSG00000148204	26	38.6667	1.61824	0.694422	0.0011457	0.00390944	CRB2	crumbs homolog 2 (Drosophila)	protein_coding
ENSG00000188177	186.667	277.667	1.61807	0.694277	2.1754e-14	4.61766e-13	ZC3H6	zinc finger CCCH-type containing 6	protein_coding
ENSG00000132437	115	170.667	1.61723	0.693525	2.65448e-10	3.32423e-09	DDC	dopa decarboxylase (aromatic L-amino acid decarboxylase)	protein_coding
ENSG00000140479	817.333	1212.67	1.61641	0.692791	4.45321e-31	3.41681e-29	PCSK6	proprotein convertase subtilisin/kexin type 6	protein_coding
ENSG00000215284	22.6667	33.6667	1.61593	0.692369	0.00238923	0.00748758	RP11-198M15.1	ENSG00000215284	pseudogene
ENSG00000272153	23.3333	34.6667	1.61571	0.69217	0.0020803	0.00664118	RP1-286D6.5	NA	antisense
ENSG00000224738	22	32.6667	1.61534	0.691841	0.00277475	0.00855262	AC099850.1	NA	antisense
ENSG00000134107	2239.67	3332.33	1.61518	0.691691	1.24063e-40	1.54872e-38	BHLHE40	basic helix-loop-helix family, member e40	protein_coding
ENSG00000205221	29.6667	44	1.61504	0.691566	0.000571862	0.00211792	VIT	vitrin	protein_coding
ENSG00000176978	4179.33	6190	1.61456	0.691145	2.65959e-44	4.06143e-42	DPP7	dipeptidyl-peptidase 7	protein_coding
ENSG00000171056	160.667	238.333	1.61432	0.690927	6.77788e-13	1.17931e-11	SOX7	SRY (sex determining region Y)-box 7	protein_coding
ENSG00000140367	1435	2125	1.61354	0.690226	9.79326e-37	1.02012e-34	UBE2Q2	ubiquitin-conjugating enzyme E2Q family member 2	protein_coding
ENSG00000134333	21459.7	31759.7	1.61217	0.689004	3.29211e-48	6.39279e-46	LDHA	lactate dehydrogenase A	protein_coding
ENSG00000139832	2091.33	3096	1.6119	0.688758	8.87516e-40	1.05756e-37	RAB20	RAB20, member RAS oncogene family	protein_coding
ENSG00000166473	1035	1534.33	1.61182	0.688688	2.54172e-33	2.23345e-31	PKD1L2	polycystic kidney disease 1-like 2	polymorphic_pseudogene
ENSG00000231713	25.6667	38	1.61094	0.687899	0.00138167	0.00462388	AF064860.7	NA	lincRNA
ENSG00000197119	1437	2124.33	1.61001	0.687068	2.01122e-36	2.08121e-34	SLC25A29	solute carrier family 25, member 29	protein_coding
ENSG00000006534	576	851.333	1.60995	0.687018	1.64851e-26	9.74791e-25	ALDH3B1	aldehyde dehydrogenase 3 family, member B1	protein_coding
ENSG00000228328	239.333	353.667	1.6084	0.685623	1.84505e-16	4.8368e-15	RP11-516A11.1	NA	pseudogene
ENSG00000107968	556.667	820.667	1.60671	0.684114	6.93881e-26	3.85656e-24	MAP3K8	mitogen-activated protein kinase kinase kinase 8	protein_coding
ENSG00000227295	47	69.3333	1.60616	0.683617	2.54279e-05	0.000133008	ELL2P1	NA	pseudogene
ENSG00000175906	534	786	1.6052	0.682752	2.70923e-25	1.4252e-23	ARL4D	ADP-ribosylation factor-like 4D	protein_coding
ENSG00000262050	21	31	1.60504	0.682607	0.00394058	0.0116113	RP11-74E22.3	NA	antisense
ENSG00000119408	2301.33	3384	1.60394	0.681618	1.13539e-39	1.33273e-37	NEK6	NIMA (never in mitosis gene a)-related kinase 6	protein_coding
ENSG00000095397	758.667	1118.33	1.60336	0.681095	3.13459e-29	2.24109e-27	DFNB31	deafness, autosomal recessive 31	protein_coding
ENSG00000131378	368.667	542.333	1.6027	0.680506	7.33196e-21	2.79236e-19	RFTN1	raftlin, lipid raft linker 1	protein_coding
ENSG00000240694	51.6667	76	1.60257	0.68039	1.22605e-05	6.80709e-05	PNMA2	NA	protein_coding
ENSG00000065970	3604.33	5312.67	1.60244	0.680272	2.98956e-42	3.98498e-40	FOXJ2	forkhead box J2	protein_coding
ENSG00000157765	102.667	151	1.60161	0.679527	3.72644e-09	3.91015e-08	SLC34A2	solute carrier family 34 (sodium phosphate), member 2	protein_coding
ENSG00000176919	107.333	157.667	1.60155	0.679467	1.92674e-09	2.11624e-08	C8G	complement component 8, gamma polypeptide	protein_coding
ENSG00000137491	44.6667	65.6667	1.60003	0.678102	4.553e-05	0.000224566	SLCO2B1	solute carrier organic anion transporter family, member 2B1	protein_coding
ENSG00000152778	47.6667	70	1.59984	0.677932	2.68591e-05	0.000139612	IFIT5	interferon-induced protein with tetratricopeptide repeats 5	protein_coding
ENSG00000185522	564	828.333	1.59977	0.67786	1.41683e-25	7.63195e-24	C11orf35	chromosome 11 open reading frame 35	protein_coding
ENSG00000101236	781	1148.67	1.59963	0.677736	2.8567e-29	2.05174e-27	RNF24	ring finger protein 24	protein_coding
ENSG00000106991	997	1464	1.59804	0.676308	9.09308e-32	7.18719e-30	ENG	endoglin	protein_coding
ENSG00000168329	21.3333	31.3333	1.59791	0.676188	0.0040554	0.011894	CX3CR1	chemokine (C-X3-C motif) receptor 1	protein_coding
ENSG00000240875	26.3333	38.6667	1.59781	0.676095	0.00149469	0.00496304	LINC00886	NA	lincRNA
ENSG00000125398	1442.33	2121	1.59746	0.67578	2.62175e-35	2.57734e-33	SOX9	SRY (sex determining region Y)-box 9	protein_coding
ENSG00000182836	2589	3799.67	1.59664	0.67504	1.0013e-39	1.18417e-37	PLCXD3	phosphatidylinositol-specific phospholipase C, X domain containing 3	protein_coding
ENSG00000130635	1302.67	1910.33	1.59585	0.674322	3.19938e-34	2.97769e-32	COL5A1	collagen, type V, alpha 1	protein_coding
ENSG00000105516	355.667	520.667	1.5948	0.673377	4.87914e-20	1.72072e-18	DBP	D site of albumin promoter (albumin D-box) binding protein	protein_coding
ENSG00000148180	7670.67	11206.7	1.59347	0.672168	3.77204e-44	5.65051e-42	GSN	gelsolin (amyloidosis, Finnish type)	protein_coding
ENSG00000174788	53.3333	78	1.59306	0.671797	1.21717e-05	6.76498e-05	PCP2	Purkinje cell protein 2	protein_coding
ENSG00000236543	22.3333	32.6667	1.59202	0.670861	0.00359992	0.0107403	RP11-98L5.5	NA	antisense
ENSG00000134871	607.333	887.333	1.59188	0.670727	6.99246e-26	3.87269e-24	COL4A2	collagen, type IV, alpha 2	protein_coding
ENSG00000161944	146.667	214	1.59116	0.670074	2.01157e-11	2.87636e-10	ASGR2	asialoglycoprotein receptor 2	protein_coding
ENSG00000069399	38.3333	56	1.59081	0.669758	0.000178743	0.000756784	BCL3	B-cell CLL/lymphoma 3	protein_coding
ENSG00000203709	51.3333	75	1.59029	0.66929	1.84964e-05	9.98389e-05	C1orf132	chromosome 1 open reading frame 132	processed_transcript
ENSG00000130595	9092.33	13287.3	1.58748	0.666741	6.74208e-44	1.00044e-41	TNNT3	troponin T type 3 (skeletal, fast)	protein_coding
ENSG00000102109	103	150	1.58656	0.665899	7.75628e-09	7.72143e-08	PCSK1N	proprotein convertase subtilisin/kexin type 1 inhibitor	protein_coding
ENSG00000140939	383.333	558	1.58636	0.665723	2.1069e-20	7.761e-19	NOL3	nucleolar protein 3 (apoptosis repressor with CARD domain)	protein_coding
ENSG00000225431	262.667	382.333	1.58575	0.665169	2.01624e-16	5.25056e-15	AP001626.1	NA	lincRNA
ENSG00000221869	81.3333	118.333	1.58525	0.664708	1.86922e-07	1.49244e-06	CEBPD	CCAAT/enhancer binding protein (C/EBP), delta	protein_coding
ENSG00000163803	44.6667	65	1.58486	0.664355	6.73576e-05	0.000317206	PLB1	phospholipase B1	protein_coding
ENSG00000271971	69.6667	101.333	1.58394	0.663513	1.16031e-06	7.88357e-06	CTD-2006H14.2	NA	antisense
ENSG00000237721	76.3333	111	1.58359	0.663203	4.23076e-07	3.18096e-06	AF064858.11	NA	lincRNA
ENSG00000235681	26.3333	38.3333	1.58334	0.662968	0.00188605	0.00608402	AC008746.5	NA	pseudogene
ENSG00000112782	28.6667	41.6667	1.58214	0.66188	0.00124493	0.00421197	CLIC5	chloride intracellular channel 5	protein_coding
ENSG00000196730	16419.3	23903	1.5818	0.661568	2.7217e-44	4.1163e-42	DAPK1	death-associated protein kinase 1	protein_coding
ENSG00000147251	678.333	984.667	1.58164	0.661422	2.18869e-26	1.27978e-24	DOCK11	dedicator of cytokinesis 11	protein_coding
ENSG00000205710	28	40.6667	1.58112	0.660949	0.0014343	0.0047817	C17orf107	hypothetical protein LOC100130311	protein_coding
ENSG00000183454	88.6667	128.667	1.58058	0.660454	7.82006e-08	6.68487e-07	GRIN2A	glutamate receptor, ionotropic, N-methyl D-aspartate 2A	protein_coding
ENSG00000141744	34.6667	50.3333	1.58004	0.659957	0.000433992	0.00165726	PNMT	phenylethanolamine N-methyltransferase	protein_coding
ENSG00000255282	27.3333	39.6667	1.57922	0.659215	0.00167403	0.00549244	WTAPP1	NA	pseudogene
ENSG00000260597	50.3333	73	1.57879	0.658815	3.03579e-05	0.00015625	AC012531.25	NA	lincRNA
ENSG00000088538	63	91.3333	1.57847	0.658525	3.98768e-06	2.45584e-05	DOCK3	dedicator of cytokinesis 3	protein_coding
ENSG00000248932	49	71	1.57838	0.658447	3.83981e-05	0.000193145	RP11-319G6.1	NA	antisense
ENSG00000096696	37218.7	54098	1.57818	0.658257	1.28261e-44	2.05859e-42	DSP	desmoplakin	protein_coding
ENSG00000154429	1554.33	2253.67	1.57792	0.65802	3.81489e-34	3.48863e-32	CCSAP	chromosome 1 open reading frame 96	protein_coding
ENSG00000257335	49.6667	72	1.57743	0.65758	3.51409e-05	0.000178646	MGAM	NA	protein_coding
ENSG00000173267	95.3333	138	1.57741	0.657561	3.54439e-08	3.20401e-07	SNCG	synuclein, gamma (breast cancer-specific protein 1)	protein_coding
ENSG00000111859	1597.33	2312.33	1.57581	0.656096	3.57835e-34	3.29146e-32	NEDD9	neural precursor cell expressed, developmentally down-regulated 9	protein_coding
ENSG00000174093	1683.33	2445	1.57535	0.655671	1.46624e-34	1.38931e-32	RP11-1407O15.2	ENSG00000174093	protein_coding
ENSG00000251359	28.3333	41	1.57463	0.65501	0.0015039	0.00499154	WWC2-AS2	NA	lincRNA
ENSG00000090776	1626	2348	1.57448	0.654875	3.46649e-34	3.20732e-32	EFNB1	ephrin-B1	protein_coding
ENSG00000256001	34.3333	49.6667	1.5741	0.654529	0.000518826	0.00194439	RP11-575F12.2	NA	lincRNA
ENSG00000175265	3942.67	5703.33	1.57273	0.65327	1.70752e-39	1.98946e-37	GOLGA8A	golgi autoantigen, golgin subfamily a, 8B; golgi autoantigen, golgin subfamily a, 8A	protein_coding
ENSG00000185950	701.667	1013	1.5726	0.653151	4.20754e-26	2.36359e-24	IRS2	insulin receptor substrate 2	protein_coding
ENSG00000228544	621.667	899	1.57244	0.653	8.13185e-25	4.126e-23	KIAA1984-AS1	NA	antisense
ENSG00000248180	183.333	265	1.57233	0.652902	1.24582e-12	2.10578e-11	GAPDHP60	NA	pseudogene
ENSG00000113721	143	206.333	1.57143	0.652078	1.14277e-10	1.50794e-09	PDGFRB	platelet-derived growth factor receptor, beta polypeptide	protein_coding
ENSG00000065308	3419.33	4941.67	1.57103	0.651711	1.2128e-38	1.35292e-36	TRAM2	translocation associated membrane protein 2	protein_coding
ENSG00000100292	4884.67	7015	1.56827	0.649177	6.90827e-40	8.29466e-38	HMOX1	heme oxygenase (decycling) 1	protein_coding
ENSG00000148426	747	1073	1.56653	0.64757	2.62317e-26	1.5169e-24	PROSER2	chromosome 10 open reading frame 47	protein_coding
ENSG00000163393	86	123.667	1.56641	0.647463	2.13593e-07	1.6857e-06	SLC22A15	solute carrier family 22, member 15	protein_coding
ENSG00000273173	24.3333	35	1.56617	0.647238	0.00356876	0.0106595	SNURF	NA	protein_coding
ENSG00000124493	537	771.333	1.5658	0.646897	8.17161e-23	3.65146e-21	GRM4	glutamate receptor, metabotropic 4	protein_coding
ENSG00000058335	748	1076.67	1.56543	0.646557	2.97062e-26	1.69293e-24	RASGRF1	Ras protein-specific guanine nucleotide-releasing factor 1	protein_coding
ENSG00000100298	32	46	1.564	0.645245	0.000947281	0.00330666	APOBEC3H	apolipoprotein B mRNA editing enzyme, catalytic polypeptide-like 3H	protein_coding
ENSG00000165023	1473.67	2117.33	1.56395	0.645195	1.95367e-32	1.63453e-30	DIRAS2	DIRAS family, GTP-binding RAS-like 2	protein_coding
ENSG00000249348	23.6667	34	1.56343	0.64471	0.00418773	0.0122319	UGDH-AS1	NA	antisense
ENSG00000270010	30.6667	44	1.56212	0.643508	0.00123732	0.00419253	CTD-2132N18.4	NA	sense_intronic
ENSG00000124570	767.667	1102.67	1.56205	0.643444	2.8625e-26	1.64322e-24	SERPINB6	serpin peptidase inhibitor, clade B (ovalbumin), member 6	protein_coding
ENSG00000067992	118.333	169.667	1.56145	0.642887	4.00314e-09	4.18375e-08	PDK3	pyruvate dehydrogenase kinase, isozyme 3	protein_coding
ENSG00000134470	27.6667	39.6667	1.56097	0.642447	0.00213006	0.00677528	IL15RA	interleukin 15 receptor, alpha	protein_coding
ENSG00000185168	223	319.667	1.5599	0.641455	7.63168e-14	1.51182e-12	LINC00482	chromosome 17 open reading frame 55	lincRNA
ENSG00000228288	89.6667	128.333	1.55937	0.640964	1.76603e-07	1.41869e-06	PCAT6	NA	antisense
ENSG00000230069	24.6667	35.3333	1.55892	0.640547	0.00373567	0.0110928	LRRC37A15P	NA	pseudogene
ENSG00000244482	29.3333	42	1.55877	0.640412	0.00165259	0.00542664	LILRA6	NA	protein_coding
ENSG00000247498	43.3333	62	1.55803	0.639727	0.000163403	0.000699365	RP11-392P7.6	NA	antisense
ENSG00000111052	130.667	186.667	1.55708	0.638847	1.18725e-09	1.35125e-08	LIN7A	lin-7 homolog A (C. elegans)	protein_coding
ENSG00000117305	749.333	1069	1.55647	0.638276	1.32133e-25	7.16663e-24	HMGCL	3-hydroxymethyl-3-methylglutaryl-Coenzyme A lyase	protein_coding
ENSG00000272606	36.6667	52.3333	1.55502	0.636935	0.000516946	0.00194012	RP11-554J4.1	NA	antisense
ENSG00000118985	502	715	1.55465	0.636593	2.0434e-21	8.05528e-20	ELL2	elongation factor, RNA polymerase II, 2	protein_coding
ENSG00000010818	729.667	1042	1.55465	0.636585	3.21694e-25	1.68664e-23	HIVEP2	human immunodeficiency virus type I enhancer binding protein 2	protein_coding
ENSG00000138795	307	438.333	1.55442	0.636372	1.59024e-16	4.18277e-15	LEF1	lymphoid enhancer-binding factor 1	protein_coding
ENSG00000204634	764	1090.33	1.55174	0.633888	1.81021e-25	9.6518e-24	TBC1D8	TBC1 domain family, member 8 (with GRAM domain)	protein_coding
ENSG00000268927	40	57	1.55156	0.63372	0.000323865	0.00128024	FLJ00418	NA	protein_coding
ENSG00000060140	128	182.333	1.55133	0.633502	2.26041e-09	2.45369e-08	STYK1	serine/threonine/tyrosine kinase 1	protein_coding
ENSG00000082556	203.667	290.333	1.55062	0.632846	9.71159e-13	1.66037e-11	OPRK1	opioid receptor, kappa 1	protein_coding
ENSG00000164342	90	128	1.55036	0.632601	2.52895e-07	1.97017e-06	TLR3	toll-like receptor 3	protein_coding
ENSG00000238213	55	78.3333	1.55005	0.632317	3.3239e-05	0.000169745	TARDBPP2	NA	pseudogene
ENSG00000124788	28.3333	40.3333	1.54917	0.631495	0.00230321	0.00725416	ATXN1	ataxin 1	protein_coding
ENSG00000146648	5517.33	7860	1.54858	0.630945	3.46794e-38	3.73611e-36	EGFR	epidermal growth factor receptor (erythroblastic leukemia viral (v-erb-b) oncogene homolog, avian)	protein_coding
ENSG00000262619	45.6667	65	1.54841	0.630792	0.000142814	0.000620872	LINC00621	NA	lincRNA
ENSG00000175155	280.333	398.333	1.54784	0.630257	2.21618e-15	5.19498e-14	YPEL2	yippee-like 2 (Drosophila)	protein_coding
ENSG00000172183	31.6667	45	1.54677	0.62926	0.00137756	0.00461407	ISG20	interferon stimulated exonuclease gene 20kDa	protein_coding
ENSG00000138336	410	583.333	1.5467	0.629198	6.03993e-19	1.94676e-17	TET1	tet oncogene 1	protein_coding
ENSG00000188910	31	44	1.54547	0.628047	0.00157507	0.00519594	GJB3	gap junction protein, beta 3, 31kDa	protein_coding
ENSG00000174370	81.3333	115.333	1.54538	0.627966	9.75011e-07	6.73515e-06	C11orf45	chromosome 11 open reading frame 45	protein_coding
ENSG00000102445	27	38.3333	1.54526	0.627852	0.00307314	0.00937861	KIAA0226L	similar to protein phosphatase 1, regulatory subunit 2; protein phosphatase 1, regulatory (inhibitor) subunit 2 pseudogene 4; chromosome 13 open reading frame 18	protein_coding
ENSG00000137501	58	82.3333	1.54518	0.627771	2.4767e-05	0.000129897	SYTL2	synaptotagmin-like 2	protein_coding
ENSG00000114853	51	72.3333	1.54506	0.627665	6.97569e-05	0.000327036	ZBTB47	zinc finger and BTB domain containing 47	protein_coding
ENSG00000151014	445.333	631.667	1.54484	0.627456	1.20097e-19	4.07115e-18	CCRN4L	CCR4 carbon catabolite repression 4-like (S. cerevisiae)	protein_coding
ENSG00000105220	10096.7	14325	1.54481	0.62743	2.74891e-39	3.15603e-37	GPI	glucose phosphate isomerase	protein_coding
ENSG00000248485	43	61	1.5446	0.62723	0.00023719	0.000973835	PCP4L1	NA	protein_coding
ENSG00000176438	308	437	1.54399	0.626665	4.49993e-16	1.13247e-14	SYNE3	chromosome 14 open reading frame 49	protein_coding
ENSG00000248409	28.6667	40.6667	1.54354	0.626244	0.00238987	0.0074881	KB-1269D1.8	NA	pseudogene
ENSG00000112541	278.667	395.333	1.54333	0.626048	3.89649e-15	8.90813e-14	PDE10A	phosphodiesterase 10A	protein_coding
ENSG00000205464	213.333	302.333	1.54315	0.625876	7.65755e-13	1.32358e-11	ATP6AP1L	ATPase, H+ transporting, lysosomal accessory protein 1-like	protein_coding
ENSG00000243811	86	121.667	1.54187	0.624685	6.12628e-07	4.44341e-06	APOBEC3D	NA	protein_coding
ENSG00000267519	126	178.333	1.54179	0.624608	4.94069e-09	5.07591e-08	MIR24-2	NA	lincRNA
ENSG00000073067	40	56.6667	1.54171	0.624531	0.000402504	0.00154641	CYP2W1	cytochrome P450, family 2, subfamily W, polypeptide 1	protein_coding
ENSG00000162753	111.667	158	1.54134	0.624181	2.64527e-08	2.43461e-07	SLC9C2	solute carrier family 9, member 11	protein_coding
ENSG00000233382	21.6667	30.6667	1.54004	0.622966	0.00820309	0.0219619	NKAPP1	NA	pseudogene
ENSG00000269501	27.3333	38.6667	1.53915	0.622132	0.00319949	0.00970021	RP11-353N4.6	NA	pseudogene
ENSG00000100558	322	454.333	1.53828	0.621317	3.30597e-16	8.45522e-15	PLEK2	pleckstrin 2	protein_coding
ENSG00000142185	162.667	229.667	1.538	0.621054	1.2912e-10	1.68822e-09	TRPM2	transient receptor potential cation channel, subfamily M, member 2	protein_coding
ENSG00000102144	16869	23748	1.53638	0.619537	4.15326e-39	4.69976e-37	PGK1	phosphoglycerate kinase 1	protein_coding
ENSG00000180448	2473.33	3490	1.53625	0.619415	2.13076e-33	1.89349e-31	HMHA1	histocompatibility (minor) HA-1	protein_coding
ENSG00000164849	557	786	1.53591	0.619094	2.64466e-21	1.03735e-19	GPR146	G protein-coupled receptor 146	protein_coding
ENSG00000155130	2165.33	3045.67	1.53554	0.618749	1.54198e-32	1.29699e-30	MARCKS	myristoylated alanine-rich protein kinase C substrate	protein_coding
ENSG00000266172	54.3333	76.6667	1.53513	0.618364	5.63424e-05	0.000270598	RP11-1109M24.11	NA	pseudogene
ENSG00000273284	49.6667	70	1.53412	0.617416	0.000113548	0.000505807	RP11-888D10.4	NA	sense_intronic
ENSG00000086570	1217.33	1721	1.53348	0.616809	3.00332e-28	2.00166e-26	FAT2	FAT tumor suppressor homolog 2 (Drosophila)	protein_coding
ENSG00000164096	4379	6170	1.53347	0.616796	8.90107e-36	8.91751e-34	C4orf3	chromosome 4 open reading frame 3	protein_coding
ENSG00000182319	293.333	412.667	1.53297	0.616327	3.95679e-15	9.03285e-14	SGK223	homolog of rat pragma of Rnd2	protein_coding
ENSG00000164056	586.333	824	1.53134	0.614797	1.67518e-21	6.68752e-20	SPRY1	sprouty homolog 1, antagonist of FGF signaling (Drosophila)	protein_coding
ENSG00000235779	59	83	1.53132	0.614771	3.28175e-05	0.000167756	AC079779.5	NA	lincRNA
ENSG00000171044	30.3333	42.6667	1.53117	0.614633	0.00225104	0.00711977	XKR6	XK, Kell blood group complex subunit-related family, member 6	protein_coding
ENSG00000141279	13759.7	19356.3	1.53094	0.614418	3.05563e-38	3.31462e-36	NPEPPS	hypothetical protein FLJ11822; aminopeptidase puromycin sensitive	protein_coding
ENSG00000177359	47.6667	67	1.53033	0.613844	0.000167482	0.000714296	RP11-551L14.1	ovostatin; ovostatin 2	pseudogene
ENSG00000091844	35.3333	49.6667	1.5303	0.61381	0.00105038	0.00362393	RGS17	regulator of G-protein signaling 17	protein_coding
ENSG00000269155	188.333	264.667	1.53003	0.613562	2.01485e-11	2.87844e-10	AL009178.1	NA	protein_coding
ENSG00000161277	118.333	166	1.52997	0.613505	2.26516e-08	2.1107e-07	THAP8	THAP domain containing 8	protein_coding
ENSG00000105088	138.333	194	1.52865	0.612255	2.82876e-09	3.02061e-08	OLFM2	olfactomedin 2	protein_coding
ENSG00000166033	400.333	561.333	1.52787	0.61152	1.06832e-17	3.12918e-16	HTRA1	HtrA serine peptidase 1	protein_coding
ENSG00000248663	212.333	297.333	1.52694	0.610643	3.2494e-12	5.147e-11	LINC00992	NA	lincRNA
ENSG00000164404	25.6667	36	1.52678	0.610491	0.00507776	0.0144767	GDF9	growth differentiation factor 9	protein_coding
ENSG00000078814	41.3333	58	1.52677	0.610481	0.000458423	0.00174167	MYH7B	myosin, heavy chain 7B, cardiac muscle, beta	protein_coding
ENSG00000235859	1121	1573.33	1.52643	0.610158	5.49746e-27	3.37772e-25	AC006978.6	NA	pseudogene
ENSG00000237886	106	148.667	1.52618	0.609925	1.09347e-07	9.14364e-07	RP11-611D20.2	NA	antisense
ENSG00000214274	61.6667	86.3333	1.52488	0.608697	2.79309e-05	0.000144562	ANG	angiogenin, ribonuclease, RNase A family, 5	protein_coding
ENSG00000008735	639.333	895	1.52445	0.608292	7.16416e-22	2.93451e-20	MAPK8IP2	mitogen-activated protein kinase 8 interacting protein 2	protein_coding
ENSG00000124942	80185.7	112648	1.52388	0.607747	1.30837e-38	1.44925e-36	AHNAK	AHNAK nucleoprotein	protein_coding
ENSG00000149043	662.667	926.667	1.52382	0.607696	3.70228e-22	1.54876e-20	SYT8	synaptotagmin VIII	protein_coding
ENSG00000260837	23.3333	32.6667	1.52281	0.606734	0.00780745	0.0210568	RP11-434B12.1	NA	lincRNA
ENSG00000090539	808.333	1128	1.52264	0.60657	7.1261e-24	3.3863e-22	CHRD	chordin	protein_coding
ENSG00000030419	783	1095	1.52188	0.605854	1.51647e-23	7.03616e-22	IKZF2	IKAROS family zinc finger 2 (Helios)	protein_coding
ENSG00000168016	324.667	453.333	1.52142	0.605415	1.7094e-15	4.07381e-14	TRANK1	ENSG00000168016	protein_coding
ENSG00000224020	29.3333	41	1.52104	0.605058	0.003119	0.00949464	MIR181A2HG	NA	antisense
ENSG00000164442	1620	2265	1.52061	0.60465	2.77605e-29	2.00296e-27	CITED2	Cbp/p300-interacting transactivator, with Glu/Asp-rich carboxy-terminal domain, 2	protein_coding
ENSG00000204622	22.6667	31.6667	1.5199	0.603977	0.00903947	0.023836	HLA-J	major histocompatibility complex, class I, J (pseudogene)	pseudogene
ENSG00000218358	21	29.3333	1.51977	0.603855	0.0118525	0.0300302	RAET1K	ENSG00000218358	pseudogene
ENSG00000253854	92	128.333	1.51936	0.603465	7.65429e-07	5.40127e-06	RP11-10N23.2	NA	antisense
ENSG00000178695	360.333	502	1.51842	0.602567	2.9053e-16	7.47914e-15	KCTD12	potassium channel tetramerisation domain containing 12	protein_coding
ENSG00000072818	86.3333	120.333	1.51732	0.601528	1.62722e-06	1.07721e-05	ACAP1	ArfGAP with coiled-coil, ankyrin repeat and PH domains 1	protein_coding
ENSG00000171462	59.3333	82.6667	1.51691	0.601136	4.8588e-05	0.000237563	DLK2	delta-like 2 homolog (Drosophila)	protein_coding
ENSG00000231340	23.6667	33	1.51667	0.600906	0.00804892	0.0216191	ACTG1P10	NA	pseudogene
ENSG00000006555	96	133.667	1.51624	0.600501	5.51338e-07	4.04101e-06	TTC22	tetratricopeptide repeat domain 22	protein_coding
ENSG00000213672	995	1386.67	1.51608	0.60035	3.48195e-25	1.81952e-23	NCKIPSD	NCK interacting protein with SH3 domain	protein_coding
ENSG00000245148	22	30.6667	1.51601	0.600277	0.0105729	0.027249	ARAP1-AS2	NA	antisense
ENSG00000144596	47.6667	66.3333	1.5148	0.599129	0.000247397	0.00100872	GRIP2	glutamate receptor interacting protein 2	processed_transcript
ENSG00000145949	47	65.3333	1.51396	0.598324	0.000277382	0.00111756	MYLK4	myosin light chain kinase family, member 4	protein_coding
ENSG00000177694	173	240.333	1.51377	0.598144	2.63662e-10	3.3045e-09	NAALADL2	N-acetylated alpha-linked acidic dipeptidase-like 2	protein_coding
ENSG00000235194	261.333	363.333	1.51306	0.597473	2.52903e-13	4.72394e-12	PPP1R3E	NA	protein_coding
ENSG00000157557	4388	6102	1.51302	0.597431	1.14198e-33	1.03231e-31	ETS2	v-ets erythroblastosis virus E26 oncogene homolog 2 (avian)	protein_coding
ENSG00000272769	174.667	242.667	1.51274	0.59716	2.43078e-10	3.06115e-09	RP11-725P16.2	NA	lincRNA
ENSG00000179428	31.6667	44	1.51271	0.597133	0.00252896	0.00786436	AC073072.5	hypothetical LOC541472	antisense
ENSG00000261220	44.6667	62	1.51191	0.596372	0.000402031	0.00154497	RP11-629O1.2	NA	lincRNA
ENSG00000230535	30	41.6667	1.51182	0.596291	0.00328711	0.00992727	BASP1P1	NA	pseudogene
ENSG00000246859	64.3333	89.3333	1.51171	0.596183	2.99001e-05	0.000154045	STARD4-AS1	NA	antisense
ENSG00000156475	44.6667	62	1.51157	0.596048	0.000404974	0.00155514	PPP2R2B	protein phosphatase 2 (formerly 2A), regulatory subunit B, beta isoform	protein_coding
ENSG00000186806	183.667	254.667	1.50994	0.59449	1.35724e-10	1.76868e-09	VSIG10L	hypothetical protein LOC147645	protein_coding
ENSG00000197837	42.3333	58.6667	1.50954	0.594111	0.000586226	0.00216297	HIST4H4	histone cluster 1, H4l; histone cluster 1, H4k; histone cluster 4, H4; histone cluster 1, H4h; histone cluster 1, H4j; histone cluster 1, H4i; histone cluster 1, H4d; histone cluster 1, H4c; histone cluster 1, H4f; histone cluster 1, H4e; histone cluster 1, H4b; histone cluster 1, H4a; histone cluster 2, H4a; histone cluster 2, H4b	protein_coding
ENSG00000250509	148.333	205.333	1.50889	0.593488	3.52858e-09	3.71742e-08	CTC-573N18.1	NA	lincRNA
ENSG00000267395	19	26.3333	1.50809	0.59272	0.0187663	0.0442344	AC074212.6	NA	antisense
ENSG00000255622	23.3333	32.3333	1.50783	0.59247	0.00956024	0.0249914	PCDHB17	NA	protein_coding
ENSG00000164855	46	63.6667	1.50752	0.592175	0.000371837	0.00144339	TMEM184A	transmembrane protein 184A	protein_coding
ENSG00000250874	26	36	1.50742	0.592081	0.00641441	0.0177502	CTC-480C2.1	NA	lincRNA
ENSG00000272108	21.6667	30	1.50688	0.591568	0.012522	0.0314529	AC005754.8	NA	lincRNA
ENSG00000229167	33	45.6667	1.50675	0.591439	0.00231433	0.00728624	RP11-73M7.1	NA	antisense
ENSG00000178802	1333.67	1841.67	1.50666	0.59135	1.06733e-26	6.40765e-25	MPI	mannose phosphate isomerase	protein_coding
ENSG00000254815	918	1270.33	1.50663	0.591327	8.41957e-24	3.95318e-22	RP11-496I9.1	NA	antisense
ENSG00000235837	44.3333	61.3333	1.50637	0.591081	0.000478372	0.00181213	AC073333.8	NA	antisense
ENSG00000188994	8376.67	11582.7	1.50628	0.590991	1.03753e-34	1.00118e-32	ZNF292	zinc finger protein 292	protein_coding
ENSG00000250917	33	45.6667	1.50616	0.590879	0.00233671	0.00734787	RP4-785G19.5	NA	sense_overlapping
ENSG00000243926	54	74.6667	1.50606	0.590778	0.000133658	0.000585438	TIPARP-AS1	NA	antisense
ENSG00000212993	22.6667	31.3333	1.50424	0.589038	0.0111008	0.0283865	POU5F1B	POU class 5 homeobox 1B	protein_coding
ENSG00000117971	22.6667	31.3333	1.5042	0.588998	0.0111064	0.028396	CHRNB4	cholinergic receptor, nicotinic, beta 4	protein_coding
ENSG00000124006	9048.67	12491	1.50405	0.588855	1.27386e-34	1.22174e-32	OBSL1	obscurin-like 1	protein_coding
ENSG00000226383	194.667	268.667	1.50392	0.588729	8.50798e-11	1.13988e-09	AC093375.1	NA	lincRNA
ENSG00000149243	197.333	272.333	1.50385	0.588657	6.89386e-11	9.33214e-10	KLHL35	kelch-like 35 (Drosophila)	protein_coding
ENSG00000110799	42	58	1.50362	0.588443	0.000699177	0.00252813	VWF	von Willebrand factor	protein_coding
ENSG00000099204	259.333	358	1.5034	0.588225	7.11787e-13	1.23573e-11	ABLIM1	actin binding LIM protein 1	protein_coding
ENSG00000107331	3648	5040.33	1.50292	0.587772	5.81658e-32	4.76505e-30	ABCA2	ATP-binding cassette, sub-family A (ABC1), member 2	protein_coding
ENSG00000090530	241.333	333	1.50282	0.587675	2.63858e-12	4.25227e-11	LEPREL1	leprecan-like 1	protein_coding
ENSG00000225882	37.6667	52	1.50252	0.587381	0.00129613	0.00436922	RP3-410B11.1	NA	lincRNA
ENSG00000106689	104	143.333	1.50248	0.587345	4.30422e-07	3.23001e-06	LHX2	LIM homeobox 2	protein_coding
ENSG00000273179	23.6667	32.6667	1.502	0.586885	0.00982668	0.0255773	RP11-20I20.4	NA	antisense
ENSG00000067082	2649	3650.33	1.50045	0.5854	2.59312e-30	1.91489e-28	KLF6	Kruppel-like factor 6	protein_coding
ENSG00000256383	47	64.6667	1.49907	0.584063	0.000399323	0.00153659	AC020910.2	NA	pseudogene
ENSG00000141527	258.667	356	1.49856	0.583581	1.15401e-12	1.95809e-11	CARD14	caspase recruitment domain family, member 14	protein_coding
ENSG00000273000	23	31.6667	1.49845	0.58347	0.0113862	0.0290123	KB-1572G7.2	NA	processed_transcript
ENSG00000165194	111	152.667	1.49765	0.582704	2.59396e-07	2.01583e-06	PCDH19	protocadherin 19	protein_coding
ENSG00000272894	45.3333	62.3333	1.49747	0.582531	0.000515348	0.00193551	RP5-1159O4.1	NA	lincRNA
ENSG00000177236	32	44	1.49723	0.582293	0.00315725	0.00959435	AP006621.1	NS3BP	pseudogene
ENSG00000235855	41.6667	57.3333	1.49717	0.582239	0.000840753	0.0029838	RP11-655M14.6	NA	pseudogene
ENSG00000160255	72	99	1.49712	0.58219	1.90787e-05	0.000102629	ITGB2	integrin, beta 2 (complement component 3 receptor 3 and 4 subunit)	protein_coding
ENSG00000130427	825.333	1134	1.49678	0.581863	3.27961e-22	1.37928e-20	EPO	erythropoietin	protein_coding
ENSG00000115423	153.333	211	1.49663	0.58172	4.72805e-09	4.88296e-08	DNAH6	dynein, axonemal, heavy chain 6	protein_coding
ENSG00000075426	5825.67	8014.33	1.49661	0.581696	7.55427e-33	6.52864e-31	FOSL2	FOS-like antigen 2	protein_coding
ENSG00000167748	35.6667	49	1.49581	0.580928	0.00194815	0.0062624	KLK1	kallikrein 1	protein_coding
ENSG00000132613	1603	2202.67	1.49546	0.580591	5.12209e-27	3.15943e-25	MTSS1L	metastasis suppressor 1-like	protein_coding
ENSG00000127507	506.333	696	1.4951	0.58024	5.43834e-18	1.63869e-16	EMR2	egf-like module containing, mucin-like, hormone receptor-like 2	protein_coding
ENSG00000173559	7746.67	10650.3	1.49497	0.580116	2.37275e-33	2.09668e-31	NABP1	oligonucleotide/oligosaccharide-binding fold containing 2A	protein_coding
ENSG00000254363	72.3333	99.3333	1.49489	0.580041	1.98016e-05	0.000106083	CTB-131B5.5	NA	processed_transcript
ENSG00000164512	25	34.3333	1.49468	0.579834	0.00892155	0.0235963	ANKRD55	ankyrin repeat domain 55	protein_coding
ENSG00000052795	1223.33	1681	1.49361	0.578806	5.0693e-25	2.62286e-23	FNIP2	folliculin interacting protein 2	protein_coding
ENSG00000227533	254.667	348.667	1.49309	0.578302	2.50013e-12	4.06245e-11	SLC2A1-AS1	NA	lincRNA
ENSG00000226091	35	48	1.49301	0.578224	0.00224863	0.00711643	LINC00937	NA	lincRNA
ENSG00000261455	364.333	499	1.49289	0.578113	4.088e-15	9.31887e-14	LINC01003	NA	lincRNA
ENSG00000138678	472.667	647.333	1.49235	0.577583	3.01433e-17	8.48163e-16	AGPAT9	1-acylglycerol-3-phosphate O-acyltransferase 9	protein_coding
ENSG00000011638	229.333	314	1.49229	0.577526	1.53104e-11	2.23392e-10	TMEM159	transmembrane protein 159	protein_coding
ENSG00000173281	1598	2193.33	1.49152	0.576781	1.15772e-26	6.92386e-25	PPP1R3B	protein phosphatase 1, regulatory (inhibitor) subunit 3B	protein_coding
ENSG00000254701	24.3333	33.3333	1.49123	0.576498	0.0103101	0.0266943	RP11-1415C14.4	NA	pseudogene
ENSG00000197635	1642	2251.67	1.4912	0.576475	8.33922e-27	5.04491e-25	DPP4	dipeptidyl-peptidase 4	protein_coding
ENSG00000260284	30.6667	42	1.49103	0.576308	0.00422245	0.0123219	TPSP2	NA	pseudogene
ENSG00000145730	450.333	615.333	1.49039	0.575689	9.87022e-17	2.6358e-15	PAM	peptidylglycine alpha-amidating monooxygenase	protein_coding
ENSG00000183960	81.3333	111.333	1.49011	0.575422	8.47984e-06	4.85016e-05	KCNH8	potassium voltage-gated channel, subfamily H (eag-related), member 8	protein_coding
ENSG00000236296	64.3333	88	1.48944	0.574772	6.05076e-05	0.000288227	GUSBP5	NA	pseudogene
ENSG00000167880	1169	1599	1.48845	0.573808	2.79208e-24	1.38102e-22	EVPL	envoplakin	protein_coding
ENSG00000173262	5196	7102	1.48827	0.573632	1.12472e-31	8.84535e-30	SLC2A14	solute carrier family 2 (facilitated glucose transporter), member 14	protein_coding
ENSG00000117266	604	825.667	1.48789	0.573271	4.82596e-19	1.57485e-17	CDK18	PCTAIRE protein kinase 3	protein_coding
ENSG00000266865	62	84.6667	1.48709	0.572494	8.56406e-05	0.000393067	RP11-848P1.9	NA	pseudogene
ENSG00000235888	125.667	171.667	1.4868	0.57221	1.06796e-07	8.95894e-07	AF064858.8	NA	lincRNA
ENSG00000126368	172	234.667	1.48556	0.571005	1.99051e-09	2.17876e-08	NR1D1	nuclear receptor subfamily 1, group D, member 1	protein_coding
ENSG00000162676	42.3333	57.6667	1.48389	0.569385	0.00103193	0.00356807	GFI1	growth factor independent 1 transcription repressor	protein_coding
ENSG00000205918	57.3333	78.3333	1.4831	0.568614	0.000165259	0.00070596	PDPK2	ENSG00000205918	pseudogene
ENSG00000228624	82	111.667	1.48309	0.568611	1.03053e-05	5.80349e-05	RP3-399L15.3	NA	antisense
ENSG00000171492	776	1057	1.48296	0.568476	9.30972e-21	3.51157e-19	LRRC8D	leucine rich repeat containing 8 family, member D	protein_coding
ENSG00000103942	44.3333	60.3333	1.48258	0.568114	0.000825448	0.00293826	HOMER2	homer homolog 2 (Drosophila)	protein_coding
ENSG00000116774	44.3333	60.3333	1.48171	0.567267	0.000840425	0.00298331	OLFML3	olfactomedin-like 3	protein_coding
ENSG00000091986	45.3333	61.6667	1.4817	0.567251	0.000743115	0.00267409	CCDC80	coiled-coil domain containing 80	protein_coding
ENSG00000250506	40.6667	55.3333	1.48113	0.5667	0.00134985	0.00453478	CDK3	NA	protein_coding
ENSG00000232533	89	121	1.48063	0.56621	5.4042e-06	3.23081e-05	AC093673.5	NA	antisense
ENSG00000267121	47.3333	64.3333	1.48008	0.565677	0.000602473	0.00221409	CTD-2020K17.1	NA	antisense
ENSG00000115414	862	1170	1.47992	0.565521	2.31257e-21	9.09361e-20	FN1	fibronectin 1	protein_coding
ENSG00000140022	382.667	520	1.47986	0.56546	7.00707e-15	1.57449e-13	STON2	stonin 2	protein_coding
ENSG00000158966	489	665	1.47968	0.565285	7.83029e-17	2.1162e-15	CACHD1	cache domain containing 1	protein_coding
ENSG00000232803	29.6667	40.3333	1.47941	0.565019	0.00583902	0.0163594	RP11-93B14.5	NA	antisense
ENSG00000171956	294.333	399.667	1.47931	0.564926	7.53933e-13	1.30458e-11	FOXB1	forkhead box B1	protein_coding
ENSG00000244187	3692	5002	1.47897	0.564597	1.21296e-29	8.8327e-28	TMEM141	NA	protein_coding
ENSG00000170370	21.3333	29	1.47894	0.564567	0.0185206	0.0437148	EMX2	empty spiracles homeobox 2	protein_coding
ENSG00000173947	91.3333	124	1.47891	0.564534	4.55751e-06	2.7699e-05	PIFO	chromosome 1 open reading frame 88	protein_coding
ENSG00000184557	750.333	1017	1.47845	0.564083	3.50629e-20	1.25914e-18	SOCS3	suppressor of cytokine signaling 3	protein_coding
ENSG00000257556	36.3333	49.3333	1.47834	0.563981	0.00248306	0.00774002	RP11-44N21.1	NA	lincRNA
ENSG00000229645	207.333	281.667	1.47808	0.56372	2.26489e-10	2.86831e-09	LINC00341	NA	lincRNA
ENSG00000165072	27	36.6667	1.47791	0.563557	0.00856135	0.0227815	MAMDC2	MAM domain containing 2	protein_coding
ENSG00000163082	383.667	520.333	1.47762	0.563274	8.62311e-15	1.90764e-13	SGPP2	sphingosine-1-phosphate phosphotase 2	protein_coding
ENSG00000223749	193.667	262.667	1.47726	0.562925	6.59332e-10	7.76827e-09	MIR503HG	NA	lincRNA
ENSG00000239697	49.6667	67.3333	1.47651	0.562193	0.000495326	0.00186885	TNFSF12	NA	protein_coding
ENSG00000100234	9925.67	13474.3	1.47649	0.562172	7.35091e-32	5.86916e-30	TIMP3	TIMP metallopeptidase inhibitor 3	protein_coding
ENSG00000189292	34.6667	47	1.47648	0.562161	0.00318678	0.00966729	FAM150B	family with sequence similarity 150, member B	protein_coding
ENSG00000197016	414	561.333	1.47598	0.561676	2.61706e-15	6.09832e-14	ZNF470	zinc finger protein 470	protein_coding
ENSG00000100167	54.3333	73.6667	1.47597	0.561661	0.00028868	0.00115656	2003-09-01	septin 3	protein_coding
ENSG00000088340	303.667	411.333	1.47577	0.561467	6.25125e-13	1.09861e-11	FER1L4	fer-1-like 4 (C. elegans)	pseudogene
ENSG00000172794	118	159.667	1.47503	0.560747	4.0539e-07	3.06115e-06	RAB37	RAB37, member RAS oncogene family	protein_coding
ENSG00000183654	120.333	163	1.47481	0.560533	3.28369e-07	2.50724e-06	2011-03-01	membrane-associated ring finger (C3HC4) 11	protein_coding
ENSG00000115548	6291.67	8521	1.47478	0.560501	8.47902e-31	6.35078e-29	KDM3A	lysine (K)-specific demethylase 3A	protein_coding
ENSG00000144791	1662.33	2252	1.4744	0.560124	1.92428e-25	1.01909e-23	LIMD1	LIM domains containing 1	protein_coding
ENSG00000231851	65.3333	88.3333	1.47358	0.559327	8.86284e-05	0.000405442	AC104655.2	NA	antisense
ENSG00000215394	34	46	1.47335	0.559104	0.0036714	0.0109287	BMS1P18	ENSG00000215394	lincRNA
ENSG00000153993	1707.33	2308.67	1.47276	0.558527	1.85577e-25	9.86127e-24	SEMA3D	sema domain, immunoglobulin domain (Ig), short basic domain, secreted, (semaphorin) 3D	protein_coding
ENSG00000075275	3892	5271.67	1.47263	0.558396	3.23181e-29	2.28978e-27	CELSR1	cadherin, EGF LAG seven-pass G-type receptor 1 (flamingo homolog, Drosophila)	protein_coding
ENSG00000145147	670	904.333	1.47198	0.557756	7.09334e-19	2.26771e-17	SLIT2	slit homolog 2 (Drosophila)	protein_coding
ENSG00000259820	2063.33	2793.33	1.47179	0.557568	2.02553e-26	1.18879e-24	AC083843.1	NA	lincRNA
ENSG00000105707	100	135	1.47177	0.557553	2.60553e-06	1.66123e-05	HPN	hepsin	protein_coding
ENSG00000112379	350	473.333	1.4712	0.556995	8.62597e-14	1.6981e-12	KIAA1244	KIAA1244	protein_coding
ENSG00000075223	744.667	1004	1.47099	0.556792	1.25573e-19	4.24762e-18	SEMA3C	sema domain, immunoglobulin domain (Ig), short basic domain, secreted, (semaphorin) 3C	protein_coding
ENSG00000204103	126	170	1.4692	0.555034	2.63407e-07	2.04397e-06	MAFB	v-maf musculoaponeurotic fibrosarcoma oncogene homolog B (avian)	protein_coding
ENSG00000165698	27.6667	37.3333	1.46896	0.554799	0.00894052	0.0236235	C9orf9	chromosome 9 open reading frame 9	protein_coding
ENSG00000248626	79.3333	107	1.46877	0.554609	2.31856e-05	0.000122501	GAPDHP40	NA	pseudogene
ENSG00000231187	45	60.6667	1.46847	0.554313	0.00104462	0.00360801	RP11-38L15.3	NA	antisense
ENSG00000196428	3313	4471.33	1.46837	0.55422	3.15425e-28	2.09338e-26	TSC22D2	TSC22 domain family, member 2	protein_coding
ENSG00000149925	26615	35823.7	1.46752	0.553378	6.40056e-32	5.1894e-30	ALDOA	aldolase A, fructose-bisphosphate	protein_coding
ENSG00000103222	1001.33	1351.33	1.46741	0.553277	1.40294e-21	5.6437e-20	ABCC1	ATP-binding cassette, sub-family C (CFTR/MRP), member 1	protein_coding
ENSG00000163701	666	896	1.46677	0.552644	1.67518e-18	5.1766e-17	IL17RE	interleukin 17 receptor E	protein_coding
ENSG00000184194	40.3333	54.3333	1.46664	0.552519	0.00189772	0.00611618	GPR173	G protein-coupled receptor 173	protein_coding
ENSG00000158125	136.667	184	1.46661	0.552485	1.20582e-07	9.99281e-07	XDH	xanthine dehydrogenase	protein_coding
ENSG00000069424	56	75.3333	1.4655	0.551389	0.000316295	0.00125536	KCNAB2	potassium voltage-gated channel, shaker-related subfamily, beta member 2	protein_coding
ENSG00000144045	27	36.3333	1.46447	0.550381	0.0104067	0.0268912	DQX1	DEAQ box RNA-dependent ATPase 1	protein_coding
ENSG00000266904	38.6667	52	1.46404	0.549958	0.00244418	0.00763698	LINC00663	NA	lincRNA
ENSG00000196814	439.667	592	1.46395	0.54987	3.65061e-15	8.38255e-14	MVB12B	family with sequence similarity 125, member B	protein_coding
ENSG00000106479	87	117	1.46389	0.549808	1.27994e-05	7.09629e-05	ZNF862	zinc finger protein 862	protein_coding
ENSG00000168143	1413	1903	1.46385	0.549763	1.36374e-23	6.34623e-22	FAM83B	family with sequence similarity 83, member B	protein_coding
ENSG00000173805	1376	1849.67	1.46364	0.549564	2.08918e-23	9.58037e-22	HAP1	huntingtin-associated protein 1	protein_coding
ENSG00000230002	33	44.3333	1.46305	0.548975	0.00498332	0.0142359	ALMS1-IT1	NA	sense_intronic
ENSG00000114439	2146.33	2887	1.463	0.548926	7.65182e-26	4.20824e-24	BBX	bobby sox homolog (Drosophila)	protein_coding
ENSG00000053747	33	44.3333	1.4627	0.548632	0.00501054	0.0143058	LAMA3	laminin, alpha 3	protein_coding
ENSG00000198205	97.3333	130.667	1.46261	0.548542	4.97745e-06	3.00308e-05	ZXDA	zinc finger, X-linked, duplicated A	protein_coding
ENSG00000100033	2386	3201.33	1.46227	0.548209	2.79326e-26	1.60935e-24	PRODH	proline dehydrogenase (oxidase) 1	protein_coding
ENSG00000266795	214.333	287.667	1.46198	0.547925	4.80059e-10	5.77282e-09	RP11-744K17.9	NA	lincRNA
ENSG00000242588	328.667	441.667	1.46184	0.547781	6.5243e-13	1.14277e-11	RP11-274B21.1	NA	pseudogene
ENSG00000259370	23.3333	31.3333	1.46141	0.547366	0.0175	0.0416742	RP11-1069G10.1	NA	antisense
ENSG00000250608	24.3333	32.6667	1.4611	0.547058	0.0154161	0.0375704	RP11-933H2.4	NA	processed_transcript
ENSG00000261460	41	55	1.46104	0.546994	0.00196705	0.00631423	RP11-106M3.3	NA	antisense
ENSG00000226468	67.3333	90.3333	1.46042	0.546383	0.000107041	0.00047981	AC018641.7	NA	pseudogene
ENSG00000266120	29.3333	39.3333	1.46028	0.546243	0.00823684	0.0220298	RP11-354P11.2	NA	antisense
ENSG00000101400	171	229	1.46006	0.54603	1.17305e-08	1.13763e-07	SNTA1	syntrophin, alpha 1 (dystrophin-associated protein A1, 59kDa, acidic component)	protein_coding
ENSG00000231290	29.3333	39.3333	1.45933	0.545308	0.00834761	0.0222844	APCDD1L-AS1	NA	processed_transcript
ENSG00000188029	199.333	267	1.45924	0.545221	1.62431e-09	1.81583e-08	CTSL3P	cathepsin L family member 3	pseudogene
ENSG00000169129	493	659.333	1.45833	0.544322	1.01193e-15	2.4677e-14	AFAP1L2	actin filament associated protein 1-like 2	protein_coding
ENSG00000174358	251.333	336.667	1.45798	0.543973	6.39899e-11	8.70672e-10	SLC6A19	solute carrier family 6 (neutral amino acid transporter), member 19	protein_coding
ENSG00000113763	564.667	755.333	1.45796	0.54395	1.01437e-16	2.69967e-15	UNC5A	unc-5 homolog A (C. elegans)	protein_coding
ENSG00000198873	47.3333	63.3333	1.45783	0.54382	0.00101602	0.0035216	GRK5	G protein-coupled receptor kinase 5	protein_coding
ENSG00000266433	40.3333	54	1.45767	0.543664	0.00227612	0.00718463	TBC1D3P5	NA	pseudogene
ENSG00000161638	2054.33	2746.33	1.45759	0.54359	3.79896e-25	1.9786e-23	ITGA5	integrin, alpha 5 (fibronectin receptor, alpha polypeptide)	protein_coding
ENSG00000164070	389.667	522	1.45742	0.543412	6.11149e-14	1.223e-12	HSPA4L	heat shock 70kDa protein 4-like	protein_coding
ENSG00000235587	1481.33	1979.33	1.4574	0.543397	2.39262e-23	1.09083e-21	GAPDHP65	NA	pseudogene
ENSG00000245904	192.667	257.667	1.45736	0.543356	2.9503e-09	3.14186e-08	RP11-796E2.4	NA	antisense
ENSG00000103528	71	95	1.45689	0.542893	8.19897e-05	0.000378076	SYT17	synaptotagmin XVII; synaptotagmin VII	protein_coding
ENSG00000256288	23.6667	31.6667	1.45665	0.542651	0.017813	0.0423041	RP11-277P12.10	NA	lincRNA
ENSG00000140416	5855.33	7835	1.45654	0.542542	8.54366e-29	5.91996e-27	TPM1	tropomyosin 1 (alpha)	protein_coding
ENSG00000102032	150.667	201.333	1.45623	0.542234	7.00432e-08	6.04007e-07	RENBP	renin binding protein	protein_coding
ENSG00000140563	193	257.667	1.45574	0.541753	3.24354e-09	3.43587e-08	MCTP2	multiple C2 domains, transmembrane 2	protein_coding
ENSG00000169884	386.333	516.333	1.45555	0.541568	8.72239e-14	1.71493e-12	WNT10B	wingless-type MMTV integration site family, member 10B	protein_coding
ENSG00000188818	75.3333	100.667	1.45532	0.541336	5.58064e-05	0.000268188	ZDHHC11	zinc finger, DHHC-type containing 11	protein_coding
ENSG00000117519	1891.67	2521	1.45531	0.541331	1.58134e-24	7.87115e-23	CNN3	calponin 3, acidic	protein_coding
ENSG00000172765	4660.67	6240	1.4553	0.541314	4.34253e-28	2.84598e-26	TMCC1	transmembrane and coiled-coil domain family 1	protein_coding
ENSG00000127838	2806.33	3756.33	1.45523	0.541244	2.37302e-26	1.37732e-24	PNKD	paroxysmal nonkinesigenic dyskinesia	protein_coding
ENSG00000256594	145.333	194	1.45494	0.540959	1.14854e-07	9.54831e-07	RP11-705C15.2	NA	pseudogene
ENSG00000124920	80.6667	107.667	1.45278	0.538817	3.59945e-05	0.000182632	MYRF	chromosome 11 open reading frame 9	protein_coding
ENSG00000258302	33	44	1.45163	0.537669	0.00604439	0.0168667	RP11-981P6.1	NA	antisense
ENSG00000232187	2140.67	2850	1.45162	0.537664	7.91796e-25	4.03047e-23	FTH1P7	NA	pseudogene
ENSG00000227376	87	116	1.45136	0.537407	2.07002e-05	0.000110633	FTH1P16	NA	pseudogene
ENSG00000271201	27	36	1.45086	0.536911	0.0126381	0.0316789	AB019440.50	NA	lincRNA
ENSG00000111817	1922.67	2562.67	1.45046	0.536511	3.32348e-24	1.62851e-22	DSE	dermatan sulfate epimerase	protein_coding
ENSG00000169231	187.667	249.667	1.45009	0.536147	6.90882e-09	6.91717e-08	THBS3	thrombospondin 3	protein_coding
ENSG00000272734	871.667	1161.67	1.44963	0.535684	2.37422e-19	7.91189e-18	ADIRF-AS1	NA	processed_transcript
ENSG00000102781	89.6667	119.333	1.44957	0.535626	1.73225e-05	9.40183e-05	KATNAL1	katanin p60 subunit A-like 1	protein_coding
ENSG00000230204	79.3333	105.667	1.44954	0.535597	4.59108e-05	0.000226019	FTH1P5	NA	pseudogene
ENSG00000233396	42.3333	56.3333	1.44904	0.535099	0.00216001	0.00686359	RP11-458D21.1	NA	lincRNA
ENSG00000185033	877.333	1165.67	1.44877	0.534826	2.4971e-19	8.28627e-18	SEMA4B	sema domain, immunoglobulin domain (Ig), transmembrane domain (TM) and short cytoplasmic domain, (semaphorin) 4B	protein_coding
ENSG00000227036	389.667	518	1.44869	0.53475	1.60596e-13	3.06556e-12	LINC00511	NA	lincRNA
ENSG00000072163	54.6667	72.6667	1.44869	0.534745	0.00056989	0.00211112	LIMS2	LIM and senescent cell antigen-like domains 2	protein_coding
ENSG00000132386	1179.67	1568.33	1.44853	0.534587	2.87682e-21	1.12004e-19	SERPINF1	serpin peptidase inhibitor, clade F (alpha-2 antiplasmin, pigment epithelium derived factor), member 1	protein_coding
ENSG00000112137	755	1004.67	1.44844	0.534495	2.89297e-18	8.81853e-17	PHACTR1	phosphatase and actin regulator 1	protein_coding
ENSG00000204959	138.333	183.667	1.44843	0.534491	2.88293e-07	2.22392e-06	ARHGEF34P	ENSG00000204959	pseudogene
ENSG00000119917	36.3333	48.3333	1.44825	0.534309	0.00433846	0.0126206	IFIT3	interferon-induced protein with tetratricopeptide repeats 3	protein_coding
ENSG00000110002	108.333	144	1.44784	0.533906	3.5001e-06	2.17687e-05	VWA5A	von Willebrand factor A domain containing 5A	protein_coding
ENSG00000169174	34.3333	45.6667	1.44764	0.533705	0.00552641	0.0156087	PCSK9	proprotein convertase subtilisin/kexin type 9	protein_coding
ENSG00000133433	32.3333	43	1.44719	0.533253	0.00703512	0.0192244	GSTT2B	glutathione S-transferase theta 2B (gene/pseudogene); glutathione S-transferase theta 2	protein_coding
ENSG00000166510	120.667	160.333	1.44649	0.532557	1.31149e-06	8.81041e-06	CCDC68	coiled-coil domain containing 68	protein_coding
ENSG00000170271	116.333	154.333	1.44532	0.531384	1.99635e-06	1.29808e-05	FAXDC2	chromosome 5 open reading frame 4	protein_coding
ENSG00000166323	42.6667	56.6667	1.44521	0.531281	0.00224991	0.007119	C11orf65	chromosome 11 open reading frame 65	protein_coding
ENSG00000184925	162	215	1.44495	0.531016	5.84341e-08	5.08357e-07	LCN12	lipocalin 12	protein_coding
ENSG00000138669	68.6667	91	1.44434	0.530406	0.000154742	0.000666881	PRKG2	protein kinase, cGMP-dependent, type II	protein_coding
ENSG00000171617	1074	1422.67	1.44392	0.52999	2.48676e-20	9.05421e-19	ENC1	ectodermal-neural cortex (with BTB-like domain)	protein_coding
ENSG00000186472	143.333	190	1.44357	0.529637	2.53572e-07	1.97447e-06	PCLO	piccolo (presynaptic cytomatrix protein)	protein_coding
ENSG00000113083	112.667	149.333	1.44345	0.529519	2.95568e-06	1.86632e-05	LOX	lysyl oxidase	protein_coding
ENSG00000146700	254	336.667	1.44271	0.52878	1.97351e-10	2.51754e-09	SRCRB4D	scavenger receptor cysteine rich domain containing, group B (4 domains)	protein_coding
ENSG00000179862	186.333	246.667	1.44245	0.528517	1.26816e-08	1.22374e-07	CITED4	Cbp/p300-interacting transactivator, with Glu/Asp-rich carboxy-terminal domain, 4	protein_coding
ENSG00000237289	198.333	263	1.44225	0.528326	5.77364e-09	5.85894e-08	CKMT1B	NA	protein_coding
ENSG00000111961	1907.33	2530.67	1.44222	0.528289	1.80369e-23	8.29541e-22	SASH1	SAM and SH3 domain containing 1	protein_coding
ENSG00000176463	66	87.3333	1.44216	0.528229	0.000214951	0.000891136	SLCO3A1	solute carrier organic anion transporter family, member 3A1	protein_coding
ENSG00000205702	109	144.333	1.44177	0.527837	4.33965e-06	2.64876e-05	CYP2D7P1	cytochrome P450, family 2, subfamily D, polypeptide 7 pseudogene 1	polymorphic_pseudogene
ENSG00000079156	25.6667	34	1.44172	0.527792	0.0168709	0.0404838	OSBPL6	oxysterol binding protein-like 6	protein_coding
ENSG00000107819	498	658.333	1.44147	0.527536	6.84126e-15	1.53943e-13	SFXN3	sideroflexin 3	protein_coding
ENSG00000115866	9172.67	12126	1.44133	0.527402	3.98027e-28	2.61948e-26	DARS	aspartyl-tRNA synthetase	protein_coding
ENSG00000146858	461.333	610.667	1.44074	0.526806	2.538e-14	5.34408e-13	ZC3HAV1L	zinc finger CCCH-type, antiviral 1-like	protein_coding
ENSG00000147041	237.667	313.667	1.44031	0.526382	6.17072e-10	7.31419e-09	SYTL5	synaptotagmin-like 5	protein_coding
ENSG00000088726	718	947	1.43991	0.525982	2.30421e-17	6.54205e-16	TMEM40	transmembrane protein 40	protein_coding
ENSG00000147003	30	39.6667	1.43985	0.525915	0.0103945	0.0268678	TMEM27	transmembrane protein 27	protein_coding
ENSG00000076067	150	198.333	1.43957	0.525639	1.92724e-07	1.53409e-06	RBMS2	RNA binding motif, single stranded interacting protein 2; RNA binding motif, single stranded interacting protein 2 pseudogene	protein_coding
ENSG00000021355	2780.67	3674.33	1.43946	0.525531	6.95918e-25	3.55393e-23	SERPINB1	serpin peptidase inhibitor, clade B (ovalbumin), member 1	protein_coding
ENSG00000146278	1247.67	1648.33	1.43946	0.525525	6.30107e-21	2.41143e-19	PNRC1	proline-rich nuclear receptor coactivator 1	protein_coding
ENSG00000184916	1152	1520	1.43873	0.524798	2.17563e-20	7.99545e-19	JAG2	jagged 2	protein_coding
ENSG00000144320	877	1159.33	1.43813	0.524191	1.30093e-18	4.06e-17	KIAA1715	KIAA1715	protein_coding
ENSG00000256128	34.3333	45.3333	1.43795	0.524016	0.00653707	0.018061	LINC00944	NA	lincRNA
ENSG00000250305	99	130.667	1.43749	0.523549	1.22312e-05	6.79323e-05	KIAA1456	NA	protein_coding
ENSG00000105750	47	62	1.43718	0.523243	0.00168293	0.00551245	ZNF85	zinc finger protein 85	protein_coding
ENSG00000196405	185	244	1.43646	0.522522	2.06086e-08	1.93063e-07	EVL	Enah/Vasp-like	protein_coding
ENSG00000234678	136.667	180.333	1.43645	0.522511	6.18078e-07	4.47686e-06	RP11-465N4.4	NA	antisense
ENSG00000117394	35712	47081.7	1.43596	0.522015	9.64582e-29	6.65435e-27	SLC2A1	solute carrier family 2 (facilitated glucose transporter), member 1	protein_coding
ENSG00000260121	317.333	419	1.43549	0.521547	1.46538e-11	2.1401e-10	RP5-1142A6.9	NA	antisense
ENSG00000250654	36.6667	48.3333	1.43534	0.521391	0.00528106	0.0149911	RP11-834C11.7	NA	pseudogene
ENSG00000123427	288.667	379.667	1.43475	0.5208	6.39002e-11	8.70205e-10	METTL21B	family with sequence similarity 119, member B	protein_coding
ENSG00000205084	29.3333	38.6667	1.43461	0.520654	0.0121356	0.0306242	TMEM231	hypothetical protein FLJ22167	protein_coding
ENSG00000263968	48.3333	63.6667	1.43429	0.520333	0.00156172	0.00515839	RN7SL381P	NA	misc_RNA
ENSG00000075073	34.6667	45.6667	1.43413	0.520178	0.00672046	0.0184672	TACR2	tachykinin receptor 2	protein_coding
ENSG00000088367	1732	2279.67	1.4341	0.520143	2.59714e-22	1.10706e-20	EPB41L1	erythrocyte membrane protein band 4.1-like 1	protein_coding
ENSG00000145687	469.333	617.333	1.43397	0.520016	4.32373e-14	8.80931e-13	SSBP2	single-stranded DNA binding protein 2	protein_coding
ENSG00000198133	27.3333	36	1.43395	0.51999	0.015428	0.0375935	TMEM229B	chromosome 14 open reading frame 83	protein_coding
ENSG00000138764	5120.33	6741.33	1.43386	0.519906	2.90359e-26	1.66075e-24	CCNG2	cyclin G2	protein_coding
ENSG00000143641	1188.67	1564.33	1.43368	0.519719	3.30579e-20	1.18986e-18	GALNT2	UDP-N-acetyl-alpha-D-galactosamine:polypeptide N-acetylgalactosaminyltransferase 2 (GalNAc-T2)	protein_coding
ENSG00000099139	1261.33	1661.33	1.43367	0.519713	1.47523e-20	5.49855e-19	PCSK5	proprotein convertase subtilisin/kexin type 5	protein_coding
ENSG00000121690	40	52.6667	1.43367	0.519713	0.0037961	0.0112361	DEPDC7	DEP domain containing 7	protein_coding
ENSG00000261270	27.3333	36	1.43342	0.519463	0.0155325	0.0378052	RP11-325K4.3	NA	sense_intronic
ENSG00000106688	44.3333	58.3333	1.4332	0.519237	0.00242476	0.00758532	SLC1A1	solute carrier family 1 (neuronal/epithelial high affinity glutamate transporter, system Xag), member 1	protein_coding
ENSG00000238975	26.3333	34.6667	1.43313	0.519174	0.0175142	0.0416908	snoU13	NA	snoRNA
ENSG00000147100	26.3333	34.6667	1.43293	0.518971	0.0175581	0.0417746	SLC16A2	solute carrier family 16, member 2 (monocarboxylic acid transporter 8)	protein_coding
ENSG00000116285	7588.33	9988.33	1.43267	0.518708	5.85267e-27	3.58197e-25	ERRFI1	ERBB receptor feedback inhibitor 1	protein_coding
ENSG00000228232	6030.67	7936	1.43238	0.518413	1.72032e-26	1.01344e-24	GAPDHP1	NA	pseudogene
ENSG00000130748	178.667	234.667	1.43227	0.518299	4.1384e-08	3.69008e-07	TMEM160	transmembrane protein 160	protein_coding
ENSG00000196417	4218	5549.67	1.43212	0.51815	1.35654e-25	7.33231e-24	ZNF765	zinc finger protein 765	protein_coding
ENSG00000130653	80.3333	105.667	1.43206	0.518094	7.71422e-05	0.000357294	PNPLA7	patatin-like phospholipase domain containing 7	protein_coding
ENSG00000060138	2585.67	3395	1.43135	0.517376	7.04471e-24	3.35776e-22	YBX3	cold shock domain protein A; cold shock domain protein A pseudogene 1	protein_coding
ENSG00000184731	199.667	262	1.43115	0.517173	1.17335e-08	1.13763e-07	FAM110C	family with sequence similarity 110, member C	protein_coding
ENSG00000079257	58.3333	76.6667	1.43105	0.517072	0.000621265	0.00227677	LXN	latexin	protein_coding
ENSG00000180233	4288.33	5627.33	1.43084	0.516866	1.61473e-25	8.6388e-24	ZNRF2	zinc and ring finger 2	protein_coding
ENSG00000100968	95.6667	125.667	1.43056	0.516576	2.1515e-05	0.000114598	NFATC4	nuclear factor of activated T-cells, cytoplasmic, calcineurin-dependent 4	protein_coding
ENSG00000178038	3544.67	4654.67	1.43041	0.51643	6.45453e-25	3.30695e-23	ALS2CL	ALS2 C-terminal like	protein_coding
ENSG00000135253	27.6667	36.3333	1.42994	0.515957	0.0157114	0.0381595	KCP	kielin/chordin-like protein	processed_transcript
ENSG00000259264	80	105	1.4298	0.515817	8.60996e-05	0.000394943	RP11-60L3.1	NA	antisense
ENSG00000184574	233	305.667	1.42875	0.514757	1.95921e-09	2.14599e-08	LPAR5	lysophosphatidic acid receptor 5	protein_coding
ENSG00000250546	79.3333	104	1.42859	0.514592	9.5352e-05	0.000432466	RP11-8L2.1	NA	processed_transcript
ENSG00000273328	314.333	412.333	1.42758	0.513571	3.56176e-11	4.95339e-10	RP11-141M3.5	NA	processed_transcript
ENSG00000223760	65.3333	85.6667	1.4275	0.513489	0.000351679	0.00137601	MED15P9	NA	pseudogene
ENSG00000133519	474.667	622	1.42725	0.513239	7.92152e-14	1.56333e-12	ZDHHC8P1	zinc finger, DHHC-type containing 8 pseudogene	pseudogene
ENSG00000142544	125.667	164.667	1.42718	0.513171	2.28419e-06	1.47065e-05	CTU1	ATP binding domain 3	protein_coding
ENSG00000243449	58	76	1.42712	0.513102	0.000712299	0.00257085	C4orf48	NA	protein_coding
ENSG00000143318	74.3333	97.3333	1.42675	0.512728	0.000158335	0.000680637	CASQ1	calsequestrin 1 (fast-twitch, skeletal muscle)	protein_coding
ENSG00000125454	635.333	832.333	1.4265	0.512478	9.84384e-16	2.40425e-14	SLC25A19	solute carrier family 25 (mitochondrial thiamine pyrophosphate carrier), member 19	protein_coding
ENSG00000254083	51.6667	67.6667	1.42637	0.51235	0.00134293	0.00451539	RP11-452N4.1	NA	lincRNA
ENSG00000203727	2767.67	3626	1.42632	0.512299	1.06473e-23	4.96949e-22	SAMD5	sterile alpha motif domain containing 5	protein_coding
ENSG00000155966	74.3333	97.3333	1.42629	0.512265	0.000160522	0.000688722	AFF2	AF4/FMR2 family, member 2	protein_coding
ENSG00000196739	842.333	1102.67	1.42608	0.512055	1.50922e-17	4.35571e-16	COL27A1	collagen, type XXVII, alpha 1	protein_coding
ENSG00000250731	156.667	205	1.42564	0.511612	2.69083e-07	2.08186e-06	TPM3P6	NA	pseudogene
ENSG00000212864	31.3333	41	1.42422	0.51017	0.0113769	0.0290028	RNF208	ring finger protein 208	protein_coding
ENSG00000139625	298.333	390.667	1.42418	0.510131	1.01127e-10	1.34458e-09	MAP3K12	mitogen-activated protein kinase kinase kinase 12	protein_coding
ENSG00000101353	41.3333	54	1.42368	0.509623	0.00401832	0.0118006	MROH8	chromosome 20 open reading frame 132	protein_coding
ENSG00000074800	52209	68171.7	1.42362	0.509567	1.34749e-27	8.51192e-26	ENO1	enolase 1, (alpha)	protein_coding
ENSG00000161921	241.333	315.333	1.42357	0.509515	1.86053e-09	2.05508e-08	CXCL16	chemokine (C-X-C motif) ligand 16	protein_coding
ENSG00000142694	307.333	401	1.42343	0.509374	7.2931e-11	9.85508e-10	EVA1B	family with sequence similarity 176, member B	protein_coding
ENSG00000148408	84.6667	110.667	1.42297	0.508905	7.27106e-05	0.000339266	CACNA1B	calcium channel, voltage-dependent, N type, alpha 1B subunit	protein_coding
ENSG00000170379	186	243	1.42291	0.50884	4.72274e-08	4.16623e-07	FAM115C	family with sequence similarity 115, member C; family with sequence similarity 115, member D (pseudogene)	protein_coding
ENSG00000176148	238	310.667	1.42255	0.508475	2.41416e-09	2.60799e-08	TCP11L1	t-complex 11 (mouse)-like 1	protein_coding
ENSG00000007237	183	238.667	1.42215	0.508076	6.01514e-08	5.22719e-07	GAS7	growth arrest-specific 7	protein_coding
ENSG00000165959	298.667	389.667	1.42211	0.508033	1.21607e-10	1.59529e-09	CLMN	calmin (calponin-like, transmembrane)	protein_coding
ENSG00000240849	2409	3145	1.42202	0.507937	8.64631e-23	3.84175e-21	TMEM189	NA	protein_coding
ENSG00000179094	407	530.667	1.42167	0.507582	1.51124e-12	2.51803e-11	PER1	period homolog 1 (Drosophila)	protein_coding
ENSG00000144152	43.6667	57	1.42166	0.507579	0.0032995	0.00995547	FBLN7	fibulin 7	protein_coding
ENSG00000076554	3648.67	4762.33	1.42145	0.507361	3.45755e-24	1.68894e-22	TPD52	tumor protein D52	protein_coding
ENSG00000143375	1648.67	2151	1.42142	0.507333	4.77954e-21	1.85166e-19	CGN	cingulin	protein_coding
ENSG00000172296	375.333	489.333	1.42038	0.506281	5.61477e-12	8.65831e-11	SPTLC3	serine palmitoyltransferase, long chain base subunit 3	protein_coding
ENSG00000116117	1462.33	1908	1.42008	0.505973	2.44856e-20	8.93581e-19	PARD3B	par-3 partitioning defective 3 homolog B (C. elegans)	protein_coding
ENSG00000185973	220	287	1.42005	0.505939	7.76138e-09	7.72162e-08	TMLHE	trimethyllysine hydroxylase, epsilon	protein_coding
ENSG00000105135	2356	3069	1.41994	0.505825	1.60298e-22	6.98431e-21	ILVBL	ilvB (bacterial acetolactate synthase)-like	protein_coding
ENSG00000163354	34	44.3333	1.41993	0.50582	0.00917705	0.0241462	DCST2	DC-STAMP domain containing 2	protein_coding
ENSG00000200879	26.3333	34.3333	1.41967	0.505553	0.0209964	0.0486954	SNORD14E	RNA, small nucleolar; small nucleolar RNA, C/D box 14A; small nucleolar RNA, C/D box 14B	snoRNA
ENSG00000254933	26.3333	34.3333	1.4193	0.505183	0.0210904	0.0488775	RP11-619A14.2	NA	antisense
ENSG00000134352	23436.3	30568.7	1.41918	0.505058	8.17992e-27	4.9869e-25	IL6ST	interleukin 6 signal transducer (gp130, oncostatin M receptor)	protein_coding
ENSG00000070729	29.6667	38.6667	1.41883	0.504703	0.0147782	0.0362801	CNGB1	cyclic nucleotide gated channel beta 1	protein_coding
ENSG00000164237	450	586	1.41878	0.504653	4.68037e-13	8.4327e-12	CMBL	carboxymethylenebutenolidase homolog (Pseudomonas)	protein_coding
ENSG00000181104	50.6667	66	1.41855	0.504419	0.00177759	0.00578396	F2R	coagulation factor II (thrombin) receptor	protein_coding
ENSG00000146013	565	735.333	1.41854	0.504407	1.63959e-14	3.51829e-13	GFRA3	GDNF family receptor alpha 3	protein_coding
ENSG00000268030	72.3333	94.3333	1.41838	0.504241	0.000245054	0.0010022	AC005253.2	NA	antisense
ENSG00000180530	2339.67	3046.67	1.41742	0.503272	2.77584e-22	1.17685e-20	NRIP1	nuclear receptor interacting protein 1	protein_coding
ENSG00000087495	118	153.667	1.41742	0.503271	6.43638e-06	3.78742e-05	PHACTR3	phosphatase and actin regulator 3	protein_coding
ENSG00000170949	3015.67	3933	1.41705	0.502889	3.44676e-23	1.54897e-21	ZNF160	zinc finger protein 160	protein_coding
ENSG00000183638	51	66.3333	1.41702	0.502862	0.00178597	0.00580569	RP1L1	retinitis pigmentosa 1-like 1	protein_coding
ENSG00000012171	104.667	136	1.416	0.501819	1.89062e-05	0.000101806	SEMA3B	sema domain, immunoglobulin domain (Ig), short basic domain, secreted, (semaphorin) 3B	processed_transcript
ENSG00000237118	47.6667	62	1.41579	0.501612	0.00251977	0.007842	CYP2F1P	NA	pseudogene
ENSG00000102096	407.333	529	1.41572	0.501536	2.80836e-12	4.51331e-11	PIM2	pim-2 oncogene	protein_coding
ENSG00000256340	238	309	1.41548	0.501291	4.16671e-09	4.34028e-08	ABCC6P1	NA	pseudogene
ENSG00000111799	126.667	164.667	1.41492	0.500719	3.85083e-06	2.37715e-05	COL12A1	collagen, type XII, alpha 1	protein_coding
ENSG00000122674	198.333	257.333	1.41475	0.50055	3.89913e-08	3.49854e-07	CCZ1	chromosome 7 open reading frame 28A; similar to Chromosome 7 open reading frame 28B; chromosome 7 open reading frame 28B	protein_coding
ENSG00000176485	399	517.333	1.41456	0.500358	4.28995e-12	6.70075e-11	PLA2G16	phospholipase A2, group XVI	protein_coding
ENSG00000188599	49	63.6667	1.41423	0.500012	0.00229659	0.0072362	NPIPP1	GPS, PLAT and transmembrane domain-containing protein	pseudogene
ENSG00000157368	29	37.6667	1.41403	0.499815	0.0170147	0.0407153	IL34	interleukin 34	protein_coding
ENSG00000197506	160.333	208.333	1.41391	0.499686	4.13695e-07	3.11787e-06	SLC28A3	solute carrier family 28 (sodium-coupled nucleoside transporter), member 3	protein_coding
ENSG00000135722	134	174	1.41382	0.4996	2.4272e-06	1.55636e-05	FBXL8	F-box and leucine-rich repeat protein 8	protein_coding
ENSG00000256612	138.667	180	1.41373	0.499508	1.76858e-06	1.1615e-05	CYP2B7P1	NA	pseudogene
ENSG00000185875	160.333	208.333	1.41348	0.499247	4.23483e-07	3.1825e-06	THNSL1	threonine synthase-like 1 (S. cerevisiae)	protein_coding
ENSG00000102001	75	97.3333	1.41332	0.499085	0.000229332	0.000944532	CACNA1F	calcium channel, voltage-dependent, L type, alpha 1F subunit	protein_coding
ENSG00000243587	504.333	655	1.41327	0.499041	1.64399e-13	3.13433e-12	C6orf183	NA	polymorphic_pseudogene
ENSG00000187017	855.333	1108.67	1.41291	0.498668	8.69075e-17	2.33271e-15	ESPN	espin	protein_coding
ENSG00000148842	367.667	476.667	1.41245	0.498196	1.67665e-11	2.42836e-10	CNNM2	cyclin M2	protein_coding
ENSG00000174500	84.3333	109.333	1.41228	0.49803	0.000109302	0.000488688	GCSAM	germinal center expressed transcript 2	protein_coding
ENSG00000263069	50.3333	65.3333	1.41191	0.497653	0.00213095	0.00677673	CTD-2047H16.4	NA	antisense
ENSG00000105492	11808	15334	1.41178	0.497517	1.61143e-25	8.6388e-24	SIGLEC6	sialic acid binding Ig-like lectin 6	protein_coding
ENSG00000166682	45	58.3333	1.41147	0.497196	0.00357081	0.0106636	TMPRSS5	transmembrane protease, serine 5	protein_coding
ENSG00000168071	642.667	833.667	1.41131	0.497033	6.22206e-15	1.40411e-13	CCDC88B	coiled-coil domain containing 88B	protein_coding
ENSG00000054179	212.333	275	1.41071	0.496425	2.32536e-08	2.15913e-07	ENTPD2	ectonucleoside triphosphate diphosphohydrolase 2	protein_coding
ENSG00000166821	282	365	1.41064	0.496355	7.1071e-10	8.31753e-09	PEX11A	peroxisomal biogenesis factor 11 alpha	protein_coding
ENSG00000182700	359.333	465.333	1.40948	0.495165	3.0677e-11	4.29287e-10	IGIP	chromosome 5 open reading frame 53	protein_coding
ENSG00000256218	293.667	380	1.40931	0.49499	4.68465e-10	5.64635e-09	RP11-1038A11.2	NA	lincRNA
ENSG00000269086	31.6667	41	1.40914	0.494818	0.0138623	0.0343532	CTC-523E23.5	NA	lincRNA
ENSG00000271270	45.3333	58.6667	1.40908	0.494755	0.00363488	0.0108282	TMCC1-AS1	NA	antisense
ENSG00000230795	28.3333	36.6667	1.40884	0.494504	0.01964	0.0459631	HLA-K	NA	pseudogene
ENSG00000126870	1188.67	1540.67	1.40837	0.494023	2.24939e-18	6.92379e-17	WDR60	WD repeat domain 60	protein_coding
ENSG00000186301	100.333	129.667	1.40811	0.493762	3.63381e-05	0.000184256	MST1P2	ENSG00000186301	pseudogene
ENSG00000261934	33	42.6667	1.40809	0.493743	0.0123234	0.0310284	PCDHGA9	NA	protein_coding
ENSG00000132518	38.6667	50	1.40755	0.49319	0.00709227	0.0193637	GUCY2D	guanylate cyclase 2D, membrane (retina-specific)	protein_coding
ENSG00000140398	242.667	313.333	1.4072	0.492824	6.17082e-09	6.22584e-08	NEIL1	nei endonuclease VIII-like 1 (E. coli)	protein_coding
ENSG00000008513	4552	5880.67	1.40708	0.492708	1.78983e-23	8.25577e-22	ST3GAL1	ST3 beta-galactoside alpha-2,3-sialyltransferase 1	protein_coding
ENSG00000010704	76.6667	99	1.40683	0.492444	0.000245875	0.00100425	HFE	hemochromatosis	protein_coding
ENSG00000196557	184	237.667	1.40676	0.492381	1.50224e-07	1.22175e-06	CACNA1H	calcium channel, voltage-dependent, T type, alpha 1H subunit	protein_coding
ENSG00000232593	130	168	1.40638	0.491982	4.62056e-06	2.80281e-05	RP11-258C19.5	NA	lincRNA
ENSG00000204632	922	1188.67	1.40616	0.491762	8.61787e-17	2.3171e-15	HLA-G	major histocompatibility complex, class I, G	protein_coding
ENSG00000176907	36.6667	47.3333	1.40561	0.491198	0.00892474	0.0236008	C8orf4	chromosome 8 open reading frame 4	protein_coding
ENSG00000164741	3216.67	4162.33	1.4056	0.49119	2.15944e-22	9.25499e-21	DLC1	deleted in liver cancer 1	protein_coding
ENSG00000099219	1314	1694.67	1.40501	0.490579	1.18438e-18	3.7036e-17	ERMP1	endoplasmic reticulum metallopeptidase 1	protein_coding
ENSG00000230189	57.6667	74.3333	1.40451	0.490066	0.00131616	0.00443294	GS1-124K5.2	NA	pseudogene
ENSG00000143772	108.667	140	1.40391	0.489453	2.33051e-05	0.00012305	ITPKB	inositol 1,4,5-trisphosphate 3-kinase B	protein_coding
ENSG00000150782	252	325	1.40366	0.489191	5.09507e-09	5.21747e-08	IL18	interleukin 18 (interferon-gamma-inducing factor)	protein_coding
ENSG00000198221	321.667	414.667	1.40339	0.488919	2.40671e-10	3.0357e-09	MLLT4-AS1	chromosome 6 open reading frame 124	processed_transcript
ENSG00000161509	38	49	1.40312	0.488638	0.00818492	0.0219208	GRIN2C	glutamate receptor, ionotropic, N-methyl D-aspartate 2C	protein_coding
ENSG00000157613	73.3333	94.3333	1.40244	0.487942	0.000371418	0.00144212	CREB3L1	cAMP responsive element binding protein 3-like 1	protein_coding
ENSG00000053702	90.6667	116.667	1.40215	0.48764	9.53062e-05	0.000432383	NRIP2	nuclear receptor interacting protein 2	protein_coding
ENSG00000217128	2796.33	3600.33	1.40209	0.487582	1.24078e-21	5.01702e-20	FNIP1	folliculin interacting protein 1	protein_coding
ENSG00000272106	73	94	1.40192	0.487402	0.000386262	0.00149386	RP11-345P4.9	NA	antisense
ENSG00000106665	289.667	372.667	1.4019	0.487384	1.05838e-09	1.20983e-08	CLIP2	CAP-GLY domain containing linker protein 2	protein_coding
ENSG00000140092	50	64.3333	1.4018	0.487283	0.00276998	0.00853958	FBLN5	fibulin 5	protein_coding
ENSG00000151164	57	73.3333	1.40133	0.486794	0.00150953	0.00500855	RAD9B	RAD9 homolog B (S. pombe)	protein_coding
ENSG00000123843	454	584	1.4012	0.486662	2.90648e-12	4.65599e-11	C4BPB	complement component 4 binding protein, beta	protein_coding
ENSG00000170542	1497	1926.33	1.40042	0.485856	5.85292e-19	1.89036e-17	SERPINB9	serpin peptidase inhibitor, clade B (ovalbumin), member 9	protein_coding
ENSG00000162415	149	191.667	1.40034	0.485775	1.81511e-06	1.18809e-05	ZSWIM5	zinc finger, SWIM-type containing 5	protein_coding
ENSG00000187595	316.667	407	1.40007	0.485504	3.99088e-10	4.88883e-09	ZNF385C	zinc finger protein 385C	protein_coding
ENSG00000226784	121.667	156.333	1.39938	0.484786	1.13968e-05	6.38369e-05	PGAM4	NA	protein_coding
ENSG00000074047	125.333	161	1.39921	0.484615	8.9672e-06	5.11033e-05	GLI2	GLI family zinc finger 2	protein_coding
ENSG00000109323	1119.33	1437.67	1.39917	0.484567	2.12195e-17	6.05737e-16	MANBA	mannosidase, beta A, lysosomal	protein_coding
ENSG00000198286	595	763.667	1.39903	0.484422	9.02794e-14	1.77279e-12	CARD11	caspase recruitment domain family, member 11	protein_coding
ENSG00000213713	60	77	1.39816	0.483528	0.0012659	0.00427373	PIGCP1	ENSG00000213713	pseudogene
ENSG00000109610	265	339.667	1.39769	0.483042	4.49513e-09	4.65771e-08	SOD3	superoxide dismutase 3, extracellular	protein_coding
ENSG00000230606	102	131	1.39746	0.482803	4.89054e-05	0.00023867	AC159540.1	NA	lincRNA
ENSG00000174483	133	170.667	1.39689	0.482223	6.02067e-06	3.57268e-05	BBS1	Bardet-Biedl syndrome 1	protein_coding
ENSG00000204581	50.6667	65	1.39636	0.481668	0.00294275	0.00901745	AC096670.3	hypothetical FLJ44006	antisense
ENSG00000172081	249.333	319.667	1.39628	0.481585	1.02632e-08	1.00705e-07	MOB3A	MOB1, Mps One Binder kinase activator-like 2A (yeast)	protein_coding
ENSG00000077585	289.667	371.333	1.39594	0.481242	1.74444e-09	1.94047e-08	GPR137B	G protein-coupled receptor 137B	protein_coding
ENSG00000273084	133.333	170.667	1.39562	0.480902	6.31439e-06	3.72539e-05	RP11-1275H24.3	NA	lincRNA
ENSG00000196975	914.667	1170	1.39542	0.480699	4.76473e-16	1.1972e-14	ANXA4	annexin A4	protein_coding
ENSG00000168026	102	130.667	1.39514	0.480413	5.37853e-05	0.000259824	TTC21A	tetratricopeptide repeat domain 21A	protein_coding
ENSG00000179335	1360.33	1743	1.39454	0.479791	4.58957e-18	1.38826e-16	CLK3	CDC-like kinase 3	protein_coding
ENSG00000205838	247.667	317	1.39447	0.479712	1.27642e-08	1.23095e-07	TTC23L	tetratricopeptide repeat domain 23-like	protein_coding
ENSG00000270571	75	96	1.39445	0.479696	0.000414929	0.00159026	RP11-355F16.1	NA	antisense
ENSG00000214401	29.6667	38	1.39429	0.479532	0.0210772	0.0488541	KANSL1-AS1	ENSG00000214401	antisense
ENSG00000134765	54.6667	70	1.39403	0.479258	0.00220047	0.00697947	DSC1	desmocollin 1	protein_coding
ENSG00000135976	466	597	1.39402	0.479248	4.46543e-12	6.95413e-11	ANKRD36	ENSG00000135976	protein_coding
ENSG00000187535	565.667	724.667	1.39394	0.479165	3.32371e-13	6.10731e-12	IFT140	intraflagellar transport 140 homolog (Chlamydomonas)	protein_coding
ENSG00000144730	335	429	1.39381	0.479036	3.41769e-10	4.21292e-09	IL17RD	interleukin 17 receptor D	protein_coding
ENSG00000196872	299	382	1.39379	0.479013	1.43425e-09	1.61023e-08	KIAA1211L	chromosome 2 open reading frame 55	protein_coding
ENSG00000196526	2112.67	2706	1.39376	0.478982	6.28995e-20	2.18882e-18	AFAP1	actin filament associated protein 1	protein_coding
ENSG00000130598	182	233	1.39376	0.47898	3.77682e-07	2.86706e-06	TNNI2	troponin I type 2 (skeletal, fast)	protein_coding
ENSG00000118160	79	101	1.39305	0.478245	0.000318213	0.00126138	SLC8A2	solute carrier family 8 (sodium/calcium exchanger), member 2	protein_coding
ENSG00000142765	1158.67	1482.67	1.39283	0.478015	3.83008e-17	1.06625e-15	SYTL1	synaptotagmin-like 1	protein_coding
ENSG00000132205	3877.33	4962.67	1.39279	0.47798	8.59582e-22	3.50269e-20	EMILIN2	elastin microfibril interfacer 2	protein_coding
ENSG00000186517	99.3333	127	1.39275	0.477937	7.1502e-05	0.000334222	ARHGAP30	Rho GTPase activating protein 30	protein_coding
ENSG00000255710	31	39.6667	1.39223	0.4774	0.0190823	0.0449119	RP11-667M19.9	NA	pseudogene
ENSG00000256417	147.333	188.333	1.39219	0.477356	3.10607e-06	1.94876e-05	RP11-1038A11.3	NA	lincRNA
ENSG00000164764	32.3333	41.3333	1.39217	0.477334	0.016848	0.0404397	SBSPON	chromosome 8 open reading frame 84	protein_coding
ENSG00000144218	46.6667	59.6667	1.39208	0.477246	0.00458195	0.0132044	AFF3	AF4/FMR2 family, member 3	protein_coding
ENSG00000267892	40.6667	52	1.39173	0.476883	0.00785448	0.0211583	CTD-2540F13.2	NA	antisense
ENSG00000146674	14408.3	18415	1.39117	0.476295	1.0446e-23	4.89002e-22	IGFBP3	insulin-like growth factor binding protein 3	protein_coding
ENSG00000107738	61.3333	78.3333	1.39092	0.476042	0.0013659	0.00457892	C10orf54	chromosome 10 open reading frame 54	protein_coding
ENSG00000115657	721.667	922	1.39073	0.475843	1.96236e-14	4.17673e-13	ABCB6	ATP-binding cassette, sub-family B (MDR/TAP), member 6	protein_coding
ENSG00000141574	242.333	309.333	1.39059	0.475697	2.18937e-08	2.04614e-07	SECTM1	secreted and transmembrane 1	protein_coding
ENSG00000132274	83.3333	106.333	1.39055	0.475658	0.000248912	0.00101428	TRIM22	tripartite motif-containing 22	protein_coding
ENSG00000125772	1112.33	1419	1.39026	0.475353	9.36511e-17	2.50943e-15	GPCPD1	hypothetical protein KIAA1434	protein_coding
ENSG00000173334	591	754	1.39025	0.475345	2.92821e-13	5.40585e-12	TRIB1	tribbles homolog 1 (Drosophila)	protein_coding
ENSG00000261614	54.3333	69.3333	1.39006	0.475148	0.00248897	0.00775535	YBX3P1	NA	pseudogene
ENSG00000111640	63716.7	81299.7	1.39004	0.475125	2.91157e-24	1.43561e-22	GAPDH	glyceraldehyde-3-phosphate dehydrogenase-like 6; hypothetical protein LOC100133042; glyceraldehyde-3-phosphate dehydrogenase	protein_coding
ENSG00000170222	128	163.333	1.38989	0.474971	1.16575e-05	6.51371e-05	ADPRM	chromosome 17 open reading frame 48	protein_coding
ENSG00000203799	571.667	730	1.38976	0.474836	4.79203e-13	8.58653e-12	CCDC162P	chromosome 6 open reading frame 184	pseudogene
ENSG00000105639	63	80.3333	1.38953	0.474594	0.00123986	0.00419664	JAK3	Janus kinase 3	protein_coding
ENSG00000049759	513.667	656	1.38947	0.474539	2.03702e-12	3.355e-11	NEDD4L	neural precursor cell expressed, developmentally down-regulated 4-like	protein_coding
ENSG00000181444	244.333	311.667	1.38945	0.474516	2.17053e-08	2.03095e-07	ZNF467	zinc finger protein 467	protein_coding
ENSG00000154511	86	109.667	1.38938	0.474438	0.000212423	0.000882747	FAM69A	family with sequence similarity 69, member A	protein_coding
ENSG00000215018	55.6667	71	1.38937	0.474432	0.00226389	0.00715155	COL28A1	collagen, type XXVIII, alpha 1	protein_coding
ENSG00000271855	36.3333	46.3333	1.38866	0.473689	0.012289	0.0309705	RP11-214N9.1	NA	lincRNA
ENSG00000173531	282.333	359.667	1.38862	0.473656	4.38644e-09	4.54807e-08	MST1	macrophage stimulating 1 (hepatocyte growth factor-like)	protein_coding
ENSG00000117620	1838.67	2340.33	1.38774	0.472739	6.76374e-19	2.16674e-17	SLC35A3	solute carrier family 35 (UDP-N-acetylglucosamine (UDP-GlcNAc) transporter), member A3	protein_coding
ENSG00000154803	2153	2744.33	1.38766	0.472657	1.64596e-19	5.55563e-18	FLCN	folliculin	protein_coding
ENSG00000131389	2498	3187.33	1.38757	0.472558	4.91018e-20	1.72779e-18	SLC6A6	solute carrier family 6 (neurotransmitter transporter, taurine), member 6	protein_coding
ENSG00000268287	149.667	190.667	1.38755	0.472541	3.44532e-06	2.14534e-05	CTB-60B18.18	NA	lincRNA
ENSG00000237595	47.3333	60.3333	1.38749	0.472481	0.00475617	0.0136415	RP11-112L6.3	NA	lincRNA
ENSG00000266714	234.333	298.333	1.38735	0.472334	4.04021e-08	3.61482e-07	MYO15B	NA	protein_coding
ENSG00000235609	168.667	214.667	1.38596	0.470889	1.26051e-06	8.48378e-06	AF127936.7	NA	lincRNA
ENSG00000205885	62.3333	79.3333	1.38594	0.470863	0.00143497	0.00478292	C1RL-AS1	ENSG00000205885	antisense
ENSG00000197261	76	96.6667	1.38591	0.470835	0.000500322	0.00188448	C6orf141	chromosome 6 open reading frame 141	protein_coding
ENSG00000148498	2942.67	3746.67	1.38587	0.470787	2.01958e-20	7.47434e-19	PARD3	par-3 partitioning defective 3 homolog (C. elegans)	protein_coding
ENSG00000123643	3184	4064	1.38585	0.470771	1.17422e-20	4.39745e-19	SLC36A1	solute carrier family 36 (proton/amino acid symporter), member 1	protein_coding
ENSG00000136068	11795.7	15007.3	1.38585	0.47077	5.10307e-23	2.28678e-21	FLNB	filamin B, beta (actin binding protein 278)	protein_coding
ENSG00000057593	60	76.3333	1.38565	0.470561	0.0017423	0.0056809	F7	coagulation factor VII (serum prothrombin conversion accelerator)	protein_coding
ENSG00000094631	1950.33	2483	1.3855	0.470412	5.81976e-19	1.88352e-17	HDAC6	histone deacetylase 6	protein_coding
ENSG00000260710	46.6667	59.3333	1.38487	0.469755	0.00532112	0.0150912	RP11-616M22.7	NA	lincRNA
ENSG00000185112	142	180.333	1.38466	0.469533	6.34235e-06	3.73908e-05	FAM43A	family with sequence similarity 43, member A	protein_coding
ENSG00000169752	241.667	307.333	1.38464	0.469515	3.49326e-08	3.1596e-07	NRG4	neuregulin 4	protein_coding
ENSG00000130714	1811	2303.67	1.38437	0.469226	1.40889e-18	4.37954e-17	POMT1	protein-O-mannosyltransferase 1	protein_coding
ENSG00000129946	170.667	217	1.38424	0.469097	1.24425e-06	8.38509e-06	SHC2	SHC (Src homology 2 domain containing) transforming protein 2	protein_coding
ENSG00000129194	101.333	128.667	1.38393	0.468775	8.76623e-05	0.00040176	SOX15	SRY (sex determining region Y)-box 15	protein_coding
ENSG00000165312	355.333	451	1.38298	0.467778	4.49465e-10	5.45497e-09	OTUD1	OTU domain containing 1	protein_coding
ENSG00000177150	1017.33	1290	1.38285	0.467641	8.41938e-16	2.07243e-14	FAM210A	chromosome 18 open reading frame 19	protein_coding
ENSG00000272328	40.6667	51.6667	1.38252	0.467298	0.00929769	0.0244146	RP4-594A5.1	NA	lincRNA
ENSG00000188811	2895.67	3677	1.38236	0.467133	4.44624e-20	1.57511e-18	NHLRC3	NHL repeat containing 3	protein_coding
ENSG00000103723	34.6667	44	1.38228	0.467046	0.0158555	0.0384329	AP3B2	adaptor-related protein complex 3, beta 2 subunit	protein_coding
ENSG00000245317	38.3333	48.6667	1.38225	0.467023	0.011458	0.0291623	CTC-241N9.1	NA	protein_coding
ENSG00000145779	1456	1848.67	1.38189	0.466638	1.84066e-17	5.29282e-16	TNFAIP8	tumor necrosis factor, alpha-induced protein 8	protein_coding
ENSG00000148814	73.3333	93	1.38178	0.466525	0.000692274	0.00250836	LRRC27	leucine rich repeat containing 27	protein_coding
ENSG00000113739	13284.3	16868	1.38175	0.466498	9.66673e-23	4.27101e-21	STC2	stanniocalcin 2	protein_coding
ENSG00000157483	661.667	840.667	1.38164	0.466379	1.96191e-13	3.71793e-12	MYO1E	myosin IE	protein_coding
ENSG00000146350	213.667	271	1.38163	0.466367	1.60626e-07	1.29763e-06	TBC1D32	chromosome 6 open reading frame 170	protein_coding
ENSG00000186493	812	1029	1.38141	0.466143	1.57454e-14	3.39726e-13	C5orf38	chromosome 5 open reading frame 38	protein_coding
ENSG00000085117	41	52	1.38137	0.4661	0.00924009	0.0242795	CD82	CD82 molecule	protein_coding
ENSG00000163617	90.6667	115	1.38117	0.465888	0.000201903	0.000843714	KIAA1407	KIAA1407	protein_coding
ENSG00000113916	201.333	255.333	1.38077	0.465472	3.09978e-07	2.37488e-06	BCL6	B-cell CLL/lymphoma 6	protein_coding
ENSG00000170927	724	919	1.38054	0.465234	7.27701e-14	1.44338e-12	PKHD1	polycystic kidney and hepatic disease 1 (autosomal recessive)	protein_coding
ENSG00000100344	60	76	1.379	0.463621	0.00205803	0.00657943	PNPLA3	patatin-like phospholipase domain containing 3	protein_coding
ENSG00000257702	147	186	1.37835	0.462943	6.49107e-06	3.81817e-05	LBX2-AS1	NA	antisense
ENSG00000075340	57.6667	73	1.37818	0.462763	0.00251962	0.007842	ADD2	adducin 2 (beta)	protein_coding
ENSG00000189229	79.3333	100.333	1.37814	0.462719	0.000499065	0.00188028	AC069277.2	similar to cell division cycle 2-like 1 (PITSLRE proteins); cell division cycle 2-like 1 (PITSLRE proteins); cell division cycle 2-like 2 (PITSLRE proteins)	lincRNA
ENSG00000187045	55.3333	70	1.37812	0.462697	0.00303613	0.00927287	TMPRSS6	transmembrane protease, serine 6	protein_coding
ENSG00000182022	52.6667	66.6667	1.37811	0.462693	0.00374922	0.0111183	CHST15	carbohydrate (N-acetylgalactosamine 4-sulfate 6-O) sulfotransferase 15	protein_coding
ENSG00000178662	68	86	1.37752	0.462077	0.00116389	0.00396509	CSRNP3	cysteine-serine-rich nuclear protein 3	protein_coding
ENSG00000136158	32.6667	41.3333	1.37716	0.461697	0.0204905	0.0476556	SPRY2	sprouty homolog 2 (Drosophila)	protein_coding
ENSG00000167608	768.333	971.333	1.37706	0.461591	5.59915e-14	1.1262e-12	TMC4	transmembrane channel-like 4	protein_coding
ENSG00000236975	73.3333	92.6667	1.37636	0.460861	0.000811742	0.00289456	RP5-1065P14.2	NA	lincRNA
ENSG00000143199	93.3333	118	1.37636	0.460858	0.000199255	0.000833533	ADCY10	adenylate cyclase 10 (soluble)	protein_coding
ENSG00000229729	144	182	1.37565	0.460109	8.80865e-06	5.02726e-05	RP11-159G9.5	NA	protein_coding
ENSG00000241170	33	41.6667	1.37554	0.460002	0.0204155	0.0475023	RP11-147I3.1	NA	pseudogene
ENSG00000260822	245.667	310.333	1.37537	0.45982	5.77324e-08	5.03367e-07	GS1-358P8.4	NA	sense_overlapping
ENSG00000112796	366.667	463	1.3751	0.459533	6.40109e-10	7.56185e-09	ENPP5	ectonucleotide pyrophosphatase/phosphodiesterase 5 (putative function)	protein_coding
ENSG00000152582	367.333	463.333	1.37484	0.459269	6.44597e-10	7.60605e-09	SPEF2	sperm flagellar 2	protein_coding
ENSG00000179841	75	94.6667	1.3748	0.459218	0.000753769	0.00270995	AKAP5	A kinase (PRKA) anchor protein 5	protein_coding
ENSG00000137726	145.333	183.333	1.37472	0.459138	8.59575e-06	4.91288e-05	FXYD6	FXYD domain containing ion transport regulator 6	protein_coding
ENSG00000109762	289.333	365	1.37403	0.458418	1.08152e-08	1.05726e-07	SNX25	sorting nexin 25	protein_coding
ENSG00000186340	42	53	1.37395	0.458331	0.0097271	0.0253685	THBS2	thrombospondin 2	protein_coding
ENSG00000116254	33	41.6667	1.37391	0.458291	0.0208882	0.048466	CHD5	chromodomain helicase DNA binding protein 5	protein_coding
ENSG00000118482	3625.33	4580.33	1.37386	0.458235	5.52277e-20	1.93469e-18	PHF3	PHD finger protein 3	protein_coding
ENSG00000011083	108.667	137	1.37385	0.458229	8.05337e-05	0.000372125	SLC6A7	solute carrier family 6 (neurotransmitter transporter, L-proline), member 7	protein_coding
ENSG00000204498	446	563	1.37382	0.458195	6.80934e-11	9.24906e-10	NFKBIL1	nuclear factor of kappa light polypeptide gene enhancer in B-cells inhibitor-like 1	protein_coding
ENSG00000059804	149672	188682	1.37365	0.458015	8.96356e-23	3.97149e-21	SLC2A3	solute carrier family 2 (facilitated glucose transporter), member 3	protein_coding
ENSG00000165215	1893.33	2386.67	1.37363	0.457991	6.28533e-18	1.88668e-16	CLDN3	claudin 3	protein_coding
ENSG00000130066	581.333	732	1.37331	0.457655	2.80916e-12	4.51331e-11	SAT1	spermidine/spermine N1-acetyltransferase 1	protein_coding
ENSG00000162572	37	46.6667	1.37319	0.457529	0.0149894	0.0366955	SCNN1D	sodium channel, nonvoltage-gated 1, delta	protein_coding
ENSG00000165591	114	143.667	1.37266	0.456976	6.04238e-05	0.000288089	FAAH2	fatty acid amide hydrolase 2	protein_coding
ENSG00000188641	60.3333	76	1.37194	0.456218	0.00239513	0.0075016	DPYD	dihydropyrimidine dehydrogenase	protein_coding
ENSG00000185621	81	102	1.37141	0.455661	0.000547882	0.00203775	LMLN	leishmanolysin-like (metallopeptidase M8 family)	protein_coding
ENSG00000118971	73.3333	92.3333	1.37135	0.455601	0.000940012	0.00328455	CCND2	cyclin D2	protein_coding
ENSG00000161091	1718.33	2163.33	1.37111	0.455343	2.30081e-17	6.54205e-16	MFSD12	chromosome 19 open reading frame 28	protein_coding
ENSG00000158246	1065.33	1339	1.37107	0.455304	2.92237e-15	6.76965e-14	FAM46B	family with sequence similarity 46, member B	protein_coding
ENSG00000261116	810	1021.33	1.37105	0.455286	6.62853e-14	1.31975e-12	RP3-523K23.2	NA	sense_overlapping
ENSG00000168502	161	202.667	1.3709	0.455126	4.42492e-06	2.69557e-05	SOGA2	KIAA0802	protein_coding
ENSG00000273344	206	259	1.37054	0.454741	4.81077e-07	3.57096e-06	PAXIP1-AS1	NA	lincRNA
ENSG00000181035	142.667	179.333	1.37047	0.454674	1.23655e-05	6.86296e-05	SLC25A42	solute carrier family 25, member 42	protein_coding
ENSG00000172986	47.6667	60	1.37037	0.454561	0.00658987	0.018175	GXYLT2	glycosyltransferase 8 domain containing 4	protein_coding
ENSG00000096093	621.333	783	1.37024	0.454431	1.76904e-12	2.92897e-11	EFHC1	EF-hand domain (C-terminal) containing 1	protein_coding
ENSG00000268869	155	195	1.36991	0.454086	6.42662e-06	3.7831e-05	ESPNP	NA	pseudogene
ENSG00000157510	2895	3641	1.36976	0.453918	4.9088e-19	1.59856e-17	AFAP1L1	actin filament associated protein 1-like 1	protein_coding
ENSG00000159239	53	66.6667	1.36954	0.453694	0.00442426	0.0128346	C2orf81	chromosome 2 open reading frame 81	protein_coding
ENSG00000248846	55.6667	70	1.36937	0.453514	0.00362396	0.0107998	CTD-2016O11.1	NA	lincRNA
ENSG00000116883	250	314.667	1.36926	0.453395	7.48158e-08	6.41646e-07	RP11-268J15.5	hypothetical protein LOC100127947	protein_coding
ENSG00000223891	331.333	416.333	1.36921	0.453348	3.54528e-09	3.73251e-08	OSER1-AS1	NA	lincRNA
ENSG00000260641	103.667	130.333	1.36906	0.453189	0.000133089	0.000583107	RP11-1299A16.3	NA	antisense
ENSG00000206538	230.333	289	1.36904	0.453167	1.77964e-07	1.42598e-06	VGLL3	vestigial like 3 (Drosophila)	protein_coding
ENSG00000248098	106.333	133.667	1.36856	0.452653	0.000114735	0.00051037	BCKDHA	NA	protein_coding
ENSG00000183128	49.3333	62	1.36854	0.45264	0.00600619	0.016774	CALHM3	calcium homeostasis modulator 3	protein_coding
ENSG00000048740	179	225	1.36822	0.452298	2.03018e-06	1.31844e-05	CELF2	CUG triplet repeat, RNA binding protein 2	protein_coding
ENSG00000173727	124.667	156.667	1.36821	0.452293	3.83848e-05	0.00019314	AP000769.1	ENSG00000173727	protein_coding
ENSG00000204176	124.667	156.667	1.36792	0.451979	3.88646e-05	0.000194894	SYT15	synaptotagmin XV	protein_coding
ENSG00000108797	86	108	1.36788	0.451947	0.000437353	0.00166969	CNTNAP1	contactin associated protein 1	protein_coding
ENSG00000172731	308.333	386.667	1.3676	0.451649	9.12512e-09	8.99869e-08	LRRC20	leucine rich repeat containing 20	protein_coding
ENSG00000036672	51	64	1.36758	0.451627	0.00539598	0.015287	USP2	ubiquitin specific peptidase 2	protein_coding
ENSG00000162496	600.667	754.333	1.36745	0.451487	3.75241e-12	5.89038e-11	DHRS3	dehydrogenase/reductase (SDR family) member 3	protein_coding
ENSG00000271795	39	49	1.36744	0.451478	0.0139732	0.0345845	CTC-251D13.1	NA	antisense
ENSG00000262001	79.6667	100	1.36738	0.451415	0.000681712	0.00247407	DLGAP1-AS2	NA	antisense
ENSG00000248049	164.333	206.333	1.36732	0.451353	4.50886e-06	2.74139e-05	UBA6-AS1	NA	antisense
ENSG00000123700	230.333	289	1.36685	0.450856	2.05446e-07	1.62712e-06	KCNJ2	potassium inwardly-rectifying channel, subfamily J, member 2	protein_coding
ENSG00000183742	893.333	1122	1.36676	0.450756	3.87937e-14	7.97628e-13	MACC1	metastasis associated in colon cancer 1	protein_coding
ENSG00000170917	35.3333	44.3333	1.36675	0.450748	0.0191527	0.0450235	NUDT6	nudix (nucleoside diphosphate linked moiety X)-type motif 6	protein_coding
ENSG00000272812	36.6667	46	1.3665	0.450487	0.0172153	0.0410832	RP5-855D21.3	NA	sense_intronic
ENSG00000111339	48.3333	60.6667	1.3664	0.45038	0.00678213	0.0186139	ART4	ADP-ribosyltransferase 4 (Dombrock blood group)	protein_coding
ENSG00000127831	39.3333	49.3333	1.36619	0.45016	0.0139127	0.0344456	VIL1	villin 1	protein_coding
ENSG00000182648	111.333	139.667	1.36613	0.450094	9.29732e-05	0.000423386	LINC01006	chromosome 7 open reading frame 13	processed_transcript
ENSG00000134317	7276	9138.33	1.36611	0.450078	1.24394e-20	4.64749e-19	GRHL1	grainyhead-like 1 (Drosophila)	protein_coding
ENSG00000156381	181.667	227.667	1.36574	0.449687	2.06558e-06	1.34033e-05	ANKRD9	ankyrin repeat domain 9	protein_coding
ENSG00000232372	40.6667	51	1.36552	0.449446	0.0126334	0.0316789	RP11-504P24.2	NA	pseudogene
ENSG00000161609	40.6667	51	1.36551	0.44944	0.0126345	0.0316789	CCDC155	coiled-coil domain containing 155	protein_coding
ENSG00000117152	3768.33	4712.33	1.36526	0.449172	2.4019e-19	7.9872e-18	RGS4	regulator of G-protein signaling 4	protein_coding
ENSG00000089820	52.6667	66	1.36509	0.448996	0.00501244	0.0143087	ARHGAP4	Rho GTPase activating protein 4	protein_coding
ENSG00000233806	46	57.6667	1.36489	0.448782	0.00838267	0.0223628	AC131097.3	NA	antisense
ENSG00000079482	206	258	1.36484	0.448733	6.91605e-07	4.93121e-06	OPHN1	oligophrenin 1	protein_coding
ENSG00000173212	513.667	645.333	1.36476	0.448652	3.25285e-11	4.54388e-10	MAB21L3	chromosome 1 open reading frame 161	protein_coding
ENSG00000113240	3192.33	4001.33	1.36419	0.448043	7.55185e-19	2.40939e-17	CLK4	CDC-like kinase 4	protein_coding
ENSG00000142634	3307.33	4142	1.36406	0.447911	6.27173e-19	2.01734e-17	EFHD2	EF-hand domain family, member D2	protein_coding
ENSG00000214049	1234	1543.67	1.36386	0.447695	1.84188e-15	4.37628e-14	UCA1	urothelial cancer associated 1	processed_transcript
ENSG00000147642	808.333	1013	1.36385	0.447687	1.80521e-13	3.43339e-12	SYBU	Golgi-localized protein	protein_coding
ENSG00000109472	454	567.333	1.36365	0.447469	1.60415e-10	2.06648e-09	CPE	carboxypeptidase E	protein_coding
ENSG00000246273	189.333	237	1.36344	0.447253	1.63221e-06	1.0796e-05	SBF2-AS1	NA	antisense
ENSG00000120129	105	131.333	1.36304	0.446828	0.000154753	0.000666881	DUSP1	dual specificity phosphatase 1	protein_coding
ENSG00000198265	4879.33	6124.33	1.36286	0.446638	1.07793e-19	3.67781e-18	HELZ	helicase with zinc finger	protein_coding
ENSG00000235706	63.6667	79.6667	1.3628	0.446574	0.00236353	0.00741886	DICER1-AS1	NA	antisense
ENSG00000242262	42.3333	53	1.36258	0.446338	0.0116587	0.029606	RP11-100N21.1	NA	pseudogene
ENSG00000226415	10816	13492.3	1.36255	0.446311	9.05182e-21	3.4225e-19	TPI1P1	NA	pseudogene
ENSG00000165288	1503.67	1881	1.36199	0.445712	3.59947e-16	9.19091e-15	BRWD3	bromodomain and WD repeat domain containing 3	protein_coding
ENSG00000171314	1854.33	2317.33	1.36159	0.44529	6.05755e-17	1.64843e-15	PGAM1	phosphoglycerate mutase 1 (brain)	protein_coding
ENSG00000170919	303.333	379.667	1.3613	0.444988	1.80529e-08	1.70543e-07	TPT1-AS1	hypothetical LOC100190939	antisense
ENSG00000182646	84	105	1.36116	0.444838	0.000620525	0.00227459	FAM156A	family with sequence similarity 156, member A; family with sequence similarity 156, member B	protein_coding
ENSG00000183853	116.667	145.667	1.36099	0.444655	8.38657e-05	0.000385596	KIRREL	kin of IRRE like (Drosophila)	protein_coding
ENSG00000126001	2976.67	3727.33	1.36049	0.444124	2.31513e-18	7.11225e-17	CEP250	centrosomal protein 250kDa	protein_coding
ENSG00000171425	773.667	964.667	1.36	0.443607	5.01113e-13	8.94666e-12	ZNF581	zinc finger protein 581	protein_coding
ENSG00000163872	5609	7012.33	1.35954	0.443117	1.18188e-19	4.01506e-18	YEATS2	YEATS domain containing 2	protein_coding
ENSG00000072201	286.667	358	1.35935	0.442921	3.83863e-08	3.44622e-07	LNX1	ligand of numb-protein X 1	protein_coding
ENSG00000132141	41.6667	52	1.35934	0.442902	0.0130397	0.0325196	CCT6B	chaperonin containing TCP1, subunit 6B (zeta 2)	protein_coding
ENSG00000147576	159.667	199.333	1.35929	0.442852	8.79037e-06	5.01865e-05	ADHFE1	alcohol dehydrogenase, iron containing, 1	protein_coding
ENSG00000142178	4261.33	5331	1.35915	0.442705	4.16274e-19	1.36408e-17	SIK1	salt-inducible kinase 1	protein_coding
ENSG00000135002	3082	3840.67	1.35892	0.442457	2.53255e-18	7.76501e-17	RFK	riboflavin kinase	protein_coding
ENSG00000128394	175	218.333	1.35865	0.442169	4.27255e-06	2.61592e-05	APOBEC3F	apolipoprotein B mRNA editing enzyme, catalytic polypeptide-like 3F	protein_coding
ENSG00000231240	143	178.667	1.35859	0.442112	2.14662e-05	0.000114377	AC018865.9	NA	pseudogene
ENSG00000255874	61	76	1.35692	0.440331	0.00330577	0.00997054	LINC00346	NA	protein_coding
ENSG00000271614	185.667	231	1.35621	0.43958	2.97952e-06	1.8776e-05	LINC00936	NA	lincRNA
ENSG00000036448	81.6667	101.667	1.35609	0.439456	0.000847417	0.00300448	MYOM2	myomesin (M-protein) 2, 165kDa	protein_coding
ENSG00000244687	348	433.333	1.35568	0.439019	6.70599e-09	6.73123e-08	UBE2V1	NA	protein_coding
ENSG00000163545	705	877.333	1.35534	0.438653	2.57218e-12	4.16661e-11	NUAK2	NUAK family, SNF1-like kinase, 2	protein_coding
ENSG00000226696	144	179	1.35506	0.438362	2.43746e-05	0.000128095	LENG8-AS1	NA	antisense
ENSG00000159713	475	590.333	1.35505	0.438343	2.31618e-10	2.9262e-09	TPPP3	tubulin polymerization-promoting protein family member 3	protein_coding
ENSG00000133138	222	276	1.35456	0.437825	6.69479e-07	4.79519e-06	TBC1D8B	TBC1 domain family, member 8B (with GRAM domain)	protein_coding
ENSG00000067066	448.667	557.667	1.35456	0.437825	4.60176e-10	5.55496e-09	SP100	SP100 nuclear antigen	protein_coding
ENSG00000132681	147.333	183	1.35425	0.43749	2.13747e-05	0.000113967	ATP1A4	ATPase, Na+/K+ transporting, alpha 4 polypeptide	protein_coding
ENSG00000146197	1419.33	1765.33	1.35403	0.437258	2.20656e-15	5.18014e-14	SCUBE3	signal peptide, CUB domain, EGF-like 3	protein_coding
ENSG00000169764	9436	11720	1.35378	0.43699	7.65193e-20	2.64522e-18	UGP2	UDP-glucose pyrophosphorylase 2	protein_coding
ENSG00000183943	1181.67	1470.33	1.35367	0.436877	1.33327e-14	2.89655e-13	PRKX	protein kinase, X-linked	protein_coding
ENSG00000124839	910.667	1131.67	1.35348	0.436674	1.99652e-13	3.77896e-12	RAB17	RAB17, member RAS oncogene family	protein_coding
ENSG00000196535	1241.67	1542.67	1.35345	0.436647	8.54474e-15	1.89296e-13	MYO18A	myosin XVIIIA	protein_coding
ENSG00000151006	45.3333	56.3333	1.35321	0.436388	0.0110526	0.0282722	PRSS53	polyserase 3	protein_coding
ENSG00000137628	147.333	183	1.35315	0.436319	2.24874e-05	0.000119213	DDX60	DEAD (Asp-Glu-Ala-Asp) box polypeptide 60	protein_coding
ENSG00000178685	236.667	294	1.35314	0.436309	4.052e-07	3.06115e-06	PARP10	poly (ADP-ribose) polymerase family, member 10	protein_coding
ENSG00000147246	263.667	327.333	1.35305	0.436216	1.44868e-07	1.18125e-06	HTR2C	5-hydroxytryptamine (serotonin) receptor 2C	protein_coding
ENSG00000256885	61.6667	76.6667	1.35299	0.436151	0.00346958	0.0104008	AP001877.1	NA	pseudogene
ENSG00000166257	78.6667	97.6667	1.3525	0.435624	0.00114581	0.00390944	SCN3B	sodium channel, voltage-gated, type III, beta	protein_coding
ENSG00000056972	181.667	225.667	1.35248	0.435602	4.4203e-06	2.69379e-05	TRAF3IP2	TRAF3 interacting protein 2	protein_coding
ENSG00000172379	40	49.6667	1.3524	0.435526	0.0167303	0.0402002	ARNT2	aryl-hydrocarbon receptor nuclear translocator 2	protein_coding
ENSG00000213290	255.667	317	1.35196	0.435057	2.11907e-07	1.67491e-06	PGK1P2	ENSG00000213290	pseudogene
ENSG00000141068	10447.3	12997	1.35189	0.43498	8.89188e-20	3.05372e-18	KSR1	kinase suppressor of ras 1	protein_coding
ENSG00000178882	368	456.667	1.35186	0.434942	5.19127e-09	5.30217e-08	FAM101A	family with sequence similarity 101, member A	protein_coding
ENSG00000156273	2729	3389.33	1.35165	0.434719	2.04196e-17	5.85028e-16	BACH1	BTB and CNC homology 1, basic leucine zipper transcription factor 1	protein_coding
ENSG00000267152	122.333	151.667	1.35104	0.434068	9.24165e-05	0.000421095	CTD-2528L19.6	NA	lincRNA
ENSG00000105835	2394.33	2965	1.3506	0.433603	5.88972e-17	1.60554e-15	NAMPT	nicotinamide phosphoribosyltransferase	protein_coding
ENSG00000137868	1697.33	2106.67	1.35057	0.433571	8.03576e-16	1.98704e-14	STRA6	stimulated by retinoic acid gene 6 homolog (mouse)	protein_coding
ENSG00000102048	51.3333	63.6667	1.35055	0.433549	0.00754582	0.0204776	ASB9	ankyrin repeat and SOCS box-containing 9	protein_coding
ENSG00000160766	73.6667	91.3333	1.35019	0.433165	0.00168645	0.00552169	GBAP1	glucosidase, beta; acid, pseudogene	pseudogene
ENSG00000120889	1563.33	1936.67	1.35004	0.433006	1.77053e-15	4.21312e-14	TNFRSF10B	tumor necrosis factor receptor superfamily, member 10b	protein_coding
ENSG00000214193	2157	2671.33	1.34989	0.432845	1.39434e-16	3.67981e-15	SH3D21	chromosome 1 open reading frame 113	protein_coding
ENSG00000163536	872.667	1080	1.34962	0.432557	5.33392e-13	9.46921e-12	SERPINI1	serpin peptidase inhibitor, clade I (neuroserpin), member 1	protein_coding
ENSG00000107317	652.333	807.333	1.34948	0.4324	1.25451e-11	1.85104e-10	PTGDS	prostaglandin D2 synthase, hematopoietic; prostaglandin D2 synthase 21kDa (brain)	protein_coding
ENSG00000204815	51.6667	64	1.34889	0.431772	0.00763246	0.020677	TTC25	tetratricopeptide repeat domain 25	processed_transcript
ENSG00000135473	2619.67	3246.67	1.34877	0.431643	4.45523e-17	1.22725e-15	PAN2	PAN2 poly(A) specific ribonuclease subunit homolog (S. cerevisiae)	protein_coding
ENSG00000135549	2103.33	2603.67	1.34876	0.431631	2.03838e-16	5.29945e-15	PKIB	protein kinase (cAMP-dependent, catalytic) inhibitor beta	protein_coding
ENSG00000117586	58.6667	72.6667	1.34843	0.431285	0.00475126	0.0136324	TNFSF4	tumor necrosis factor (ligand) superfamily, member 4	protein_coding
ENSG00000178460	81.3333	100.667	1.34834	0.431184	0.00109846	0.00376667	MCMDC2	chromosome 8 open reading frame 45	protein_coding
ENSG00000131941	5874.67	7269.33	1.34826	0.431099	9.38759e-19	2.95907e-17	RHPN2	rhophilin, Rho GTPase binding protein 2; similar to rhophilin, Rho GTPase binding protein 2	protein_coding
ENSG00000273148	80	99	1.34794	0.430756	0.00120727	0.00409867	RP5-1068E13.7	NA	lincRNA
ENSG00000134574	1005	1242.67	1.34776	0.430558	1.60424e-13	3.06556e-12	DDB2	damage-specific DNA binding protein 2, 48kDa	protein_coding
ENSG00000197444	301.667	373	1.34775	0.430552	5.74209e-08	5.00928e-07	OGDHL	oxoglutarate dehydrogenase-like	protein_coding
ENSG00000107077	487.333	602.667	1.34765	0.430443	3.75212e-10	4.60711e-09	KDM4C	lysine (K)-specific demethylase 4C	protein_coding
ENSG00000185669	54.6667	67.6667	1.34762	0.430418	0.00636292	0.0176326	SNAI3	snail homolog 3 (Drosophila)	protein_coding
ENSG00000173530	501.333	620	1.34762	0.430414	2.76362e-10	3.45266e-09	TNFRSF10D	tumor necrosis factor receptor superfamily, member 10d, decoy with truncated death domain	protein_coding
ENSG00000115738	1809.67	2234.67	1.34729	0.430065	8.29406e-16	2.04479e-14	ID2	inhibitor of DNA binding 2, dominant negative helix-loop-helix protein	protein_coding
ENSG00000068650	6363.33	7885.33	1.34714	0.429895	8.89688e-19	2.81245e-17	ATP11A	ATPase, class VI, type 11A	protein_coding
ENSG00000184261	184.667	228.333	1.3465	0.42922	5.42878e-06	3.24304e-05	KCNK12	potassium channel, subfamily K, member 12	protein_coding
ENSG00000155099	464.333	573.333	1.34635	0.429051	7.25452e-10	8.47744e-09	TMEM55A	transmembrane protein 55A	protein_coding
ENSG00000167695	485.667	599.667	1.34631	0.429015	4.48426e-10	5.44656e-09	FAM57A	family with sequence similarity 57, member A	protein_coding
ENSG00000126458	424.333	523.667	1.34582	0.428491	2.00359e-09	2.18726e-08	RRAS	related RAS viral (r-ras) oncogene homolog	protein_coding
ENSG00000119669	1935.67	2389.33	1.34555	0.428197	6.55829e-16	1.63739e-14	IRF2BPL	chromosome 14 open reading frame 4	protein_coding
ENSG00000185880	39.6667	49	1.34521	0.427835	0.0193688	0.0454704	TRIM69	tripartite motif-containing 69	protein_coding
ENSG00000118689	2883	3560.67	1.34509	0.427704	4.78185e-17	1.31263e-15	FOXO3	forkhead box O3; forkhead box O3B pseudogene	protein_coding
ENSG00000182912	300	371	1.34505	0.427662	7.426e-08	6.37574e-07	C21orf90	chromosome 21 open reading frame 90	protein_coding
ENSG00000110328	1362	1681	1.34454	0.427115	1.41725e-14	3.07476e-13	GALNT18	UDP-N-acetyl-alpha-D-galactosamine:polypeptide N-acetylgalactosaminyltransferase-like 4	protein_coding
ENSG00000138271	561.667	691.667	1.34443	0.426996	1.14973e-10	1.51585e-09	GPR87	G protein-coupled receptor 87	protein_coding
ENSG00000010626	130	160.333	1.34439	0.426949	8.20659e-05	0.00037823	LRRC23	leucine rich repeat containing 23	protein_coding
ENSG00000117000	2859	3531.33	1.34423	0.426784	5.85595e-17	1.5991e-15	RLF	rearranged L-myc fusion	protein_coding
ENSG00000229036	62.6667	77.3333	1.34418	0.426729	0.00403332	0.0118381	RP1-20N2.6	NA	antisense
ENSG00000136695	107.667	132.667	1.34417	0.426711	0.000272805	0.00110081	IL36RN	interleukin 1 family, member 5 (delta)	protein_coding
ENSG00000160223	496	611.667	1.34399	0.426519	4.54116e-10	5.49446e-09	ICOSLG	inducible T-cell co-stimulator ligand	protein_coding
ENSG00000143333	267.333	329.333	1.34368	0.426191	2.52646e-07	1.97017e-06	RGS16	regulator of G-protein signaling 16	protein_coding
ENSG00000189283	114.333	141	1.3434	0.425891	0.000194537	0.000816619	FHIT	fragile histidine triad gene	protein_coding
ENSG00000107263	8228.33	10156.7	1.34286	0.425304	9.84023e-19	3.08936e-17	RAPGEF1	Rap guanine nucleotide exchange factor (GEF) 1	protein_coding
ENSG00000226416	64.3333	79.3333	1.34277	0.425215	0.00374532	0.0111088	MRPL23-AS1	NA	antisense
ENSG00000143248	2394.67	2952	1.34277	0.425213	2.32079e-16	6.00389e-15	RGS5	regulator of G-protein signaling 5	protein_coding
ENSG00000166619	7267.33	8968.67	1.3424	0.424818	1.51123e-18	4.68839e-17	BLCAP	bladder cancer associated protein	protein_coding
ENSG00000255983	48.6667	60	1.3423	0.424705	0.0107575	0.0276471	RP11-1038A11.1	NA	lincRNA
ENSG00000116663	66.3333	81.6667	1.34187	0.424249	0.0033773	0.010161	FBXO6	F-box protein 6	protein_coding
ENSG00000181355	113.667	140	1.34182	0.424188	0.000214673	0.000890685	OFCC1	orofacial cleft 1 candidate 1	protein_coding
ENSG00000087076	812.333	999	1.34137	0.423703	3.34282e-12	5.28435e-11	HSD17B14	hydroxysteroid (17-beta) dehydrogenase 14	protein_coding
ENSG00000169499	2290.67	2820	1.34104	0.423354	4.217e-16	1.06467e-14	PLEKHA2	pleckstrin homology domain containing, family A (phosphoinositide binding specific) member 2	protein_coding
ENSG00000166886	1831.67	2251.33	1.34091	0.423208	2.17214e-15	5.10696e-14	NAB2	NGFI-A binding protein 2 (EGR1 binding protein 2)	protein_coding
ENSG00000232859	283.667	349	1.34066	0.422943	1.79963e-07	1.44126e-06	LYRM9	NA	protein_coding
ENSG00000151151	753.667	926.667	1.34025	0.422501	8.31398e-12	1.25259e-10	IPMK	inositol polyphosphate multikinase	protein_coding
ENSG00000250208	76.3333	94	1.33995	0.422176	0.00190547	0.00613785	FZD10-AS1	NA	processed_transcript
ENSG00000131037	1589	1954.67	1.33977	0.421983	7.9946e-15	1.78112e-13	EPS8L1	EPS8-like 1	protein_coding
ENSG00000266010	133.667	164.333	1.33968	0.421893	8.37717e-05	0.000385276	GATA6-AS1	NA	lincRNA
ENSG00000225950	816.333	1002.33	1.33913	0.421301	4.23766e-12	6.62566e-11	NTF4	NA	protein_coding
ENSG00000162772	1575.67	1933.67	1.33875	0.420884	1.01322e-14	2.22895e-13	ATF3	activating transcription factor 3	protein_coding
ENSG00000218891	358	439.333	1.33811	0.420192	2.32244e-08	2.15769e-07	ZNF579	zinc finger protein 579	protein_coding
ENSG00000123243	265.667	326	1.33808	0.420168	4.00581e-07	3.0292e-06	ITIH5	inter-alpha (globulin) inhibitor H5	protein_coding
ENSG00000226564	1909.67	2348	1.33801	0.420092	2.53767e-15	5.92211e-14	FTH1P20	NA	pseudogene
ENSG00000228486	94.6667	116.333	1.33789	0.419965	0.000699455	0.00252855	AC017099.3	NA	antisense
ENSG00000101745	2682.33	3297	1.33763	0.419679	2.78365e-16	7.1777e-15	ANKRD12	ankyrin repeat domain 12	protein_coding
ENSG00000261437	77.6667	95.3333	1.3374	0.419426	0.00189796	0.00611618	RP11-22C11.2	NA	antisense
ENSG00000162817	357	438	1.33705	0.419058	2.60655e-08	2.40319e-07	C1orf115	chromosome 1 open reading frame 115	protein_coding
ENSG00000163359	12089	14850.3	1.33693	0.418919	1.40868e-18	4.37954e-17	COL6A3	collagen, type VI, alpha 3	protein_coding
ENSG00000243554	170	208.667	1.33655	0.418512	1.7859e-05	9.67632e-05	AC004967.7	NA	pseudogene
ENSG00000186407	57	70	1.33643	0.41838	0.00697299	0.0190778	CD300E	CD300e molecule	protein_coding
ENSG00000254088	75.3333	92.3333	1.3362	0.418139	0.0022589	0.0071389	SLC2A3P4	NA	pseudogene
ENSG00000152284	633.333	777	1.33614	0.418066	8.17915e-11	1.09957e-09	TCF7L1	transcription factor 7-like 1 (T-cell specific, HMG-box)	protein_coding
ENSG00000120913	1581.67	1940	1.3356	0.417491	1.60425e-14	3.45187e-13	PDLIM2	PDZ and LIM domain 2 (mystique)	protein_coding
ENSG00000150556	658	805	1.33525	0.417114	6.18474e-11	8.4371e-10	LYPD6B	LY6/PLAUR domain containing 6B	protein_coding
ENSG00000203867	54.6667	67	1.33496	0.416801	0.0083852	0.0223657	RBM20	RNA binding motif protein 20	protein_coding
ENSG00000135926	6559.67	8036.67	1.33485	0.416676	9.02861e-18	2.67945e-16	TMBIM1	transmembrane BAX inhibitor motif containing 1	protein_coding
ENSG00000186222	474	581	1.3348	0.416618	1.85394e-09	2.04988e-08	BLOC1S4	cappuccino homolog (mouse)	protein_coding
ENSG00000129007	459	563.333	1.33441	0.4162	2.64999e-09	2.83935e-08	CALML4	calmodulin-like 4	protein_coding
ENSG00000007516	395.333	484.333	1.33426	0.416039	1.21173e-08	1.17e-07	BAIAP3	BAI1-associated protein 3	protein_coding
ENSG00000179023	62.3333	76.3333	1.33415	0.415916	0.00525293	0.0149247	KLHDC7A	kelch domain containing 7A	protein_coding
ENSG00000272686	197	241	1.33365	0.415375	6.79562e-06	3.97798e-05	RP11-390E23.6	NA	antisense
ENSG00000126259	50.6667	62	1.33339	0.415103	0.0112473	0.0287144	KIRREL2	kin of IRRE like 2 (Drosophila)	protein_coding
ENSG00000164463	2240	2741	1.33308	0.41476	1.91075e-15	4.53306e-14	CREBRF	chromosome 5 open reading frame 41	protein_coding
ENSG00000188290	270.667	330.667	1.33287	0.414533	4.93375e-07	3.65019e-06	HES4	hairy and enhancer of split 4 (Drosophila)	protein_coding
ENSG00000196123	554.667	678.667	1.33283	0.414488	4.59927e-10	5.55496e-09	KIAA0895L	KIAA0895-like	protein_coding
ENSG00000179304	253.667	310.667	1.33277	0.414424	8.71326e-07	6.07441e-06	FAM156B	family with sequence similarity 156, member A; family with sequence similarity 156, member B	protein_coding
ENSG00000214199	68.6667	84	1.33259	0.414235	0.00370443	0.0110146	EEF1A1P12	similar to eukaryotic translation elongation factor 1 alpha 1	pseudogene
ENSG00000104093	1342.67	1642.67	1.33249	0.414121	1.00354e-13	1.9584e-12	DMXL2	Dmx-like 2	protein_coding
ENSG00000162951	67.3333	82.3333	1.33246	0.414087	0.00403139	0.0118346	LRRTM1	leucine rich repeat transmembrane neuronal 1	protein_coding
ENSG00000258655	50.6667	62	1.3323	0.413917	0.0114821	0.0292098	ARHGAP5-AS1	NA	antisense
ENSG00000223361	1892	2311	1.33223	0.413842	7.08086e-15	1.58666e-13	FTH1P10	NA	pseudogene
ENSG00000115204	728.333	891.667	1.33196	0.413546	3.23722e-11	4.52606e-10	MPV17	MpV17 mitochondrial inner membrane protein	protein_coding
ENSG00000171729	638	780	1.33193	0.413522	1.23204e-10	1.6149e-09	TMEM51	transmembrane protein 51	protein_coding
ENSG00000085831	82.6667	101	1.33185	0.413431	0.00167234	0.00548804	TTC39A	tetratricopeptide repeat domain 39A	protein_coding
ENSG00000180178	1092.67	1339	1.33184	0.413419	6.7048e-13	1.17048e-11	AC018865.8	hypothetical LOC440905	pseudogene
ENSG00000270332	42	51.3333	1.33152	0.41307	0.0207391	0.0481697	RP11-82L2.1	NA	lincRNA
ENSG00000106789	6375.67	7806.67	1.3315	0.413056	1.87533e-17	5.38266e-16	CORO2A	coronin, actin binding protein, 2A	protein_coding
ENSG00000249395	118.667	145	1.33137	0.412913	0.000250548	0.0010199	CASC9	NA	lincRNA
ENSG00000162783	609.333	743.667	1.33137	0.412909	2.10034e-10	2.67067e-09	IER5	immediate early response 5	protein_coding
ENSG00000163435	3854.67	4707.67	1.33123	0.412765	1.31336e-16	3.4719e-15	ELF3	E74-like factor 3 (ets domain transcription factor, epithelial-specific )	protein_coding
ENSG00000167103	106.667	130	1.33003	0.411459	0.000486846	0.00184033	PIP5KL1	phosphatidylinositol-4-phosphate 5-kinase-like 1	protein_coding
ENSG00000213777	265.333	324.333	1.32978	0.411187	7.23591e-07	5.12333e-06	CTD-2224J9.8	ENSG00000213777	pseudogene
ENSG00000055163	640.667	783	1.32948	0.410866	1.55266e-10	2.00837e-09	CYFIP2	cytoplasmic FMR1 interacting protein 2	protein_coding
ENSG00000166262	53	64.6667	1.32935	0.410717	0.0105091	0.0271069	FAM227B	chromosome 15 open reading frame 33	protein_coding
ENSG00000125850	66.6667	81.3333	1.32928	0.41065	0.00454366	0.0131181	OVOL2	ovo-like 2 (Drosophila)	protein_coding
ENSG00000179912	1012	1237	1.32911	0.410464	1.97811e-12	3.26481e-11	R3HDM2	R3H domain containing 2	protein_coding
ENSG00000121749	2581.67	3145.33	1.32893	0.410266	1.60378e-15	3.83371e-14	TBC1D15	TBC1 domain family, member 15	protein_coding
ENSG00000118960	914.333	1115	1.32879	0.410117	5.35618e-12	8.28392e-11	HS1BP3	HCLS1 binding protein 3	protein_coding
ENSG00000253570	282.667	344.667	1.32858	0.409881	4.5522e-07	3.39988e-06	RNF5P1	NA	pseudogene
ENSG00000214174	197.333	240.667	1.32842	0.409715	9.04077e-06	5.14652e-05	AMZ2P1	ENSG00000214174	pseudogene
ENSG00000168243	82.6667	100.667	1.32841	0.409699	0.001856	0.00600184	GNG4	guanine nucleotide binding protein (G protein), gamma 4	protein_coding
ENSG00000173566	195.333	238	1.32828	0.409558	9.88727e-06	5.5881e-05	NUDT18	nudix (nucleoside diphosphate linked moiety X)-type motif 18	protein_coding
ENSG00000138617	297.667	362.667	1.32822	0.409498	2.9527e-07	2.27216e-06	PARP16	poly (ADP-ribose) polymerase family, member 16	protein_coding
ENSG00000182197	186.333	227	1.32814	0.409412	1.42299e-05	7.8314e-05	EXT1	exostoses (multiple) 1	protein_coding
ENSG00000196275	79.3333	96.6667	1.32802	0.409275	0.00225789	0.00713855	GTF2IRD2	GTF2I repeat domain containing 2	protein_coding
ENSG00000255423	54.6667	66.6667	1.32768	0.40891	0.00978652	0.0254939	EBLN2	NA	protein_coding
ENSG00000214021	254	310	1.32757	0.408786	1.2278e-06	8.28487e-06	TTLL3	tubulin tyrosine ligase-like family, member 3; actin related protein 2/3 complex, subunit 4, 20kDa	protein_coding
ENSG00000107957	1446	1765.33	1.32721	0.408392	1.19954e-13	2.30373e-12	SH3PXD2A	SH3 and PX domains 2A	protein_coding
ENSG00000159674	264	321.333	1.32712	0.408299	9.1956e-07	6.37618e-06	SPON2	spondin 2, extracellular matrix protein	protein_coding
ENSG00000259485	58	70.6667	1.32709	0.408271	0.00807319	0.0216806	CTD-2147F2.1	NA	lincRNA
ENSG00000242960	134	163	1.32699	0.408159	0.000144136	0.000626103	FTH1P23	NA	pseudogene
ENSG00000107902	110.333	134.333	1.32698	0.408144	0.00045054	0.00171629	LHPP	phospholysine phosphohistidine inorganic pyrophosphate phosphatase	protein_coding
ENSG00000180263	1996	2438	1.32691	0.408073	1.14541e-14	2.50572e-13	FGD6	FYVE, RhoGEF and PH domain containing 6	protein_coding
ENSG00000226057	42.6667	52	1.3268	0.40795	0.0214902	0.0496942	PHF2P2	NA	pseudogene
ENSG00000184381	406.667	495	1.32671	0.407851	1.82845e-08	1.72524e-07	PLA2G6	phospholipase A2, group VI (cytosolic, calcium-independent)	protein_coding
ENSG00000229644	1743.67	2121.33	1.32669	0.407831	3.12637e-14	6.5305e-13	NAMPTL	NA	protein_coding
ENSG00000101255	1709.33	2076	1.32662	0.407755	3.67991e-14	7.61597e-13	TRIB3	tribbles homolog 3 (Drosophila)	protein_coding
ENSG00000107147	61.3333	74.6667	1.32652	0.407641	0.00668639	0.0183928	KCNT1	potassium channel, subfamily T, member 1	protein_coding
ENSG00000145335	676.333	823	1.32619	0.407285	1.34334e-10	1.75348e-09	SNCA	synuclein, alpha (non A4 component of amyloid precursor)	protein_coding
ENSG00000272316	80	97.3333	1.3258	0.406863	0.00231763	0.00729225	XXbac-BPGBPG55C20.2	NA	lincRNA
ENSG00000187266	115.333	140.333	1.32572	0.406772	0.000368518	0.00143284	EPOR	erythropoietin receptor	protein_coding
ENSG00000205456	44.6667	54.3333	1.32566	0.406709	0.0192642	0.0452587	TP53TG3D	similar to TP53 target 3; TP53 target 3; similar to TP53TG3 protein	protein_coding
ENSG00000083444	1735.67	2109.67	1.32561	0.406656	3.83815e-14	7.90186e-13	PLOD1	procollagen-lysine 1, 2-oxoglutarate 5-dioxygenase 1	protein_coding
ENSG00000101198	334.667	407	1.32557	0.406615	1.25345e-07	1.03383e-06	NKAIN4	Na+/K+ transporting ATPase interacting 4	protein_coding
ENSG00000143217	1445	1760.33	1.3254	0.406429	1.58977e-13	3.04203e-12	PVRL4	poliovirus receptor-related 4	protein_coding
ENSG00000058453	180.333	219.333	1.32459	0.405541	2.18733e-05	0.000116349	CROCC	ciliary rootlet coiled-coil, rootletin	protein_coding
ENSG00000197168	118.333	144	1.32454	0.405488	0.000332476	0.00130901	NEK5	NIMA (never in mitosis gene a)-related kinase 5	protein_coding
ENSG00000106327	87	105.667	1.32391	0.40481	0.00167463	0.00549329	TFR2	transferrin receptor 2	protein_coding
ENSG00000221963	242.333	294.333	1.32379	0.40467	2.3592e-06	1.51585e-05	APOL6	apolipoprotein L, 6	protein_coding
ENSG00000165568	130.333	158.333	1.32362	0.404487	0.000196483	0.000824129	AKR1E2	aldo-keto reductase family 1, member C-like 2	protein_coding
ENSG00000050628	62	75.3333	1.32324	0.404078	0.00692732	0.018966	PTGER3	prostaglandin E receptor 3 (subtype EP3)	protein_coding
ENSG00000183444	178.333	216.667	1.32319	0.404022	2.55213e-05	0.000133452	OR7E38P	ENSG00000183444	pseudogene
ENSG00000133321	101	122.667	1.32319	0.404021	0.000825492	0.00293826	RARRES3	retinoic acid receptor responder (tazarotene induced) 3	protein_coding
ENSG00000114120	14465.7	17563.3	1.32277	0.403559	1.79694e-17	5.17657e-16	SLC25A36	solute carrier family 25, member 36	protein_coding
ENSG00000100346	758.333	922.333	1.32264	0.403424	6.75485e-11	9.18298e-10	CACNA1I	calcium channel, voltage-dependent, T type, alpha 1I subunit	protein_coding
ENSG00000116741	255	309.333	1.32248	0.403246	1.69381e-06	1.11707e-05	RGS2	regulator of G-protein signaling 2, 24kDa	protein_coding
ENSG00000171346	223.333	271	1.32235	0.403109	4.97091e-06	3.00029e-05	KRT15	keratin 15	protein_coding
ENSG00000175591	1310	1592	1.32207	0.402795	5.73566e-13	1.01139e-11	P2RY2	purinergic receptor P2Y, G-protein coupled, 2	protein_coding
ENSG00000153363	59.3333	72	1.32202	0.402747	0.00834574	0.0222832	LINC00467	chromosome 1 open reading frame 97	processed_transcript
ENSG00000221995	70	85	1.32191	0.402623	0.00450454	0.013029	TIAF1	TGFB1-induced anti-apoptotic factor 1	protein_coding
ENSG00000040731	3019.67	3674.67	1.3219	0.402617	2.25893e-15	5.28731e-14	CDH10	cadherin 10, type 2 (T2-cadherin)	protein_coding
ENSG00000263412	97	117.667	1.32179	0.402495	0.00106145	0.0036573	RP5-890E16.2	NA	processed_transcript
ENSG00000166321	122.333	148.333	1.32173	0.402427	0.00030842	0.00122783	NUDT13	nudix (nucleoside diphosphate linked moiety X)-type motif 13	protein_coding
ENSG00000133250	139	168.667	1.32167	0.402365	0.000144108	0.000626103	ZNF414	zinc finger protein 414	protein_coding
ENSG00000011422	76.6667	93	1.3216	0.40228	0.00313583	0.00953293	PLAUR	plasminogen activator, urokinase receptor	protein_coding
ENSG00000128016	468.667	568.667	1.32154	0.402218	7.62696e-09	7.60713e-08	ZFP36	zinc finger protein 36, C3H type, homolog (mouse)	protein_coding
ENSG00000237945	112.667	136.667	1.3213	0.401954	0.000495752	0.00186959	LINC00649	NA	antisense
ENSG00000141448	1093.67	1326.67	1.3212	0.401852	2.95778e-12	4.72794e-11	GATA6	GATA binding protein 6	protein_coding
ENSG00000111981	255	309	1.32079	0.401401	1.89679e-06	1.23898e-05	ULBP1	UL16 binding protein 1	protein_coding
ENSG00000116014	445.667	540	1.32056	0.401151	1.35062e-08	1.30091e-07	KISS1R	KISS1 receptor	protein_coding
ENSG00000132199	1925	2336.67	1.32043	0.40101	4.19902e-14	8.56632e-13	ENOSF1	enolase superfamily member 1	protein_coding
ENSG00000162458	1080.67	1306.67	1.32034	0.400908	3.7313e-12	5.86311e-11	FBLIM1	filamin binding LIM protein 1	protein_coding
ENSG00000151067	48.6667	59	1.32024	0.400796	0.0165057	0.0397152	CACNA1C	hypothetical protein LOC100131098; calcium channel, voltage-dependent, L type, alpha 1C subunit	protein_coding
ENSG00000184009	59840.7	72491.7	1.32014	0.400694	1.01179e-17	2.98583e-16	ACTG1	actin, gamma 1	protein_coding
ENSG00000111727	604.333	732	1.31995	0.400483	8.00763e-10	9.27482e-09	HCFC2	host cell factor C2	protein_coding
ENSG00000228784	97.3333	118	1.31985	0.400375	0.0011109	0.00380434	LINC00954	NA	lincRNA
ENSG00000172059	1527.33	1849.67	1.31985	0.40037	2.41483e-13	4.51639e-12	KLF11	Kruppel-like factor 11	protein_coding
ENSG00000033800	2153.67	2612	1.31949	0.399977	2.35724e-14	4.97677e-13	PIAS1	protein inhibitor of activated STAT, 1	protein_coding
ENSG00000228506	127.667	154.667	1.31936	0.399833	0.000264661	0.00107152	RP11-98I9.4	NA	antisense
ENSG00000144655	779.667	944	1.31933	0.399809	7.85791e-11	1.05819e-09	CSRNP1	cysteine-serine-rich nuclear protein 1	protein_coding
ENSG00000169758	840	1018	1.31932	0.399791	3.95566e-11	5.48665e-10	C15orf27	chromosome 15 open reading frame 27	protein_coding
ENSG00000241399	85.3333	103.333	1.31907	0.399516	0.00211548	0.00673433	CD302	NA	protein_coding
ENSG00000101076	295.667	357.667	1.31907	0.399516	6.21073e-07	4.49556e-06	HNF4A	hepatocyte nuclear factor 4, alpha	protein_coding
ENSG00000228343	88.6667	107.333	1.31893	0.399367	0.00178611	0.00580569	RP11-1148L6.5	NA	antisense
ENSG00000159216	1005.33	1218	1.31893	0.399364	8.35135e-12	1.25702e-10	RUNX1	runt-related transcription factor 1	protein_coding
ENSG00000162924	560.333	679	1.31876	0.399182	1.84964e-09	2.04736e-08	REL	v-rel reticuloendotheliosis viral oncogene homolog (avian)	protein_coding
ENSG00000169220	491.333	594.667	1.31848	0.398881	6.58395e-09	6.61852e-08	RGS14	regulator of G-protein signaling 14	protein_coding
ENSG00000106415	240.667	291.333	1.31821	0.398576	3.57206e-06	2.2172e-05	GLCCI1	glucocorticoid induced transcript 1	protein_coding
ENSG00000215866	229	277	1.31792	0.398265	5.37976e-06	3.21987e-05	RP11-426L16.8	ENSG00000215866	lincRNA
ENSG00000101871	2439	2959.67	1.31772	0.398044	1.48152e-14	3.20535e-13	MID1	midline 1 (Opitz/BBB syndrome)	protein_coding
ENSG00000196741	47.6667	57.6667	1.31769	0.398006	0.0184203	0.0435193	CXorf24	chromosome X open reading frame 24	protein_coding
ENSG00000219507	4399.33	5326	1.31767	0.397988	8.95989e-16	2.1986e-14	FTH1P8	ENSG00000219507	pseudogene
ENSG00000130055	199.667	241.333	1.31749	0.397787	1.55031e-05	8.47281e-05	GDPD2	glycerophosphodiester phosphodiesterase domain containing 2	protein_coding
ENSG00000164124	279.667	338.333	1.31724	0.397513	1.12634e-06	7.68934e-06	TMEM144	transmembrane protein 144	protein_coding
ENSG00000152672	49.3333	59.6667	1.31718	0.397456	0.0167955	0.0403445	CLEC4F	C-type lectin domain family 4, member F	protein_coding
ENSG00000198270	145	175.333	1.31715	0.397422	0.000135712	0.000593443	TMEM116	transmembrane protein 116	protein_coding
ENSG00000166949	309.667	374	1.31709	0.397351	4.84875e-07	3.59406e-06	SMAD3	SMAD family member 3	protein_coding
ENSG00000221886	278	336	1.3169	0.397143	1.21567e-06	8.21717e-06	C5orf54	chromosome 5 open reading frame 54	protein_coding
ENSG00000162591	252.667	305.667	1.31677	0.397003	2.65924e-06	1.69341e-05	MEGF6	multiple EGF-like-domains 6	protein_coding
ENSG00000183873	160.333	193.667	1.31673	0.396957	7.33242e-05	0.000341723	SCN5A	sodium channel, voltage-gated, type V, alpha subunit	protein_coding
ENSG00000023839	318.667	385.333	1.31644	0.396638	3.95609e-07	2.99448e-06	ABCC2	ATP-binding cassette, sub-family C (CFTR/MRP), member 2	protein_coding
ENSG00000166171	227	274.333	1.31592	0.396071	6.50136e-06	3.8228e-05	DPCD	deleted in a mouse model of primary ciliary dyskinesia	protein_coding
ENSG00000167183	953	1149.67	1.31592	0.396071	1.99648e-11	2.85738e-10	PRR15L	ATPase family, AAA domain containing 4	protein_coding
ENSG00000183696	1033.33	1247.33	1.31589	0.396039	9.94323e-12	1.48384e-10	UPP1	uridine phosphorylase 1	protein_coding
ENSG00000141959	6166	7446.33	1.31584	0.39599	4.04725e-16	1.02511e-14	PFKL	phosphofructokinase, liver	protein_coding
ENSG00000136237	131.667	159	1.31584	0.395981	0.000256296	0.00104033	RAPGEF5	Rap guanine nucleotide exchange factor (GEF) 5	protein_coding
ENSG00000080200	123	148.667	1.31566	0.395782	0.000379188	0.0014683	CRYBG3	beta-gamma crystallin domain containing 3	protein_coding
ENSG00000108576	2973.67	3587	1.31535	0.395451	7.6544e-15	1.71017e-13	SLC6A4	solute carrier family 6 (neurotransmitter transporter, serotonin), member 4	protein_coding
ENSG00000178297	93.3333	112.667	1.31522	0.395307	0.00158193	0.00521638	TMPRSS9	transmembrane protease, serine 9	protein_coding
ENSG00000185504	1374.33	1663.33	1.31481	0.39486	1.12641e-12	1.91332e-11	C17orf70	chromosome 17 open reading frame 70	protein_coding
ENSG00000170385	7264.67	8749	1.31474	0.394782	3.19982e-16	8.19706e-15	SLC30A1	solute carrier family 30 (zinc transporter), member 1	protein_coding
ENSG00000186076	573.667	692.667	1.31431	0.394301	2.37428e-09	2.56667e-08	RP11-887P2.3	phosphoglycerate mutase family member 4	pseudogene
ENSG00000158373	171.333	206.667	1.3139	0.393856	5.43727e-05	0.00026234	HIST1H2BD	histone cluster 1, H2bd	protein_coding
ENSG00000138131	79.6667	96	1.31373	0.393672	0.00332693	0.0100228	LOXL4	lysyl oxidase-like 4	protein_coding
ENSG00000145901	2640.33	3184.67	1.31347	0.393388	1.95123e-14	4.15865e-13	TNIP1	TNFAIP3 interacting protein 1	protein_coding
ENSG00000256673	68.3333	82.3333	1.31315	0.393029	0.00617407	0.0171697	RP11-599J14.2	NA	pseudogene
ENSG00000182185	169.333	204	1.31305	0.39292	6.1438e-05	0.000292128	RAD51B	RAD51-like 1 (S. cerevisiae)	protein_coding
ENSG00000135929	76.3333	92	1.31294	0.392802	0.00404231	0.01186	CYP27A1	cytochrome P450, family 27, subfamily A, polypeptide 1	protein_coding
ENSG00000273001	104	125.333	1.31276	0.392606	0.00102052	0.00353381	RP11-118K6.3	NA	lincRNA
ENSG00000244242	114.333	137.667	1.31246	0.392269	0.000638406	0.00233089	IFITM10	NA	protein_coding
ENSG00000187474	588	709	1.3119	0.391661	2.43662e-09	2.62504e-08	FPR3	formyl peptide receptor 3	protein_coding
ENSG00000114529	1123	1354.33	1.31181	0.391563	8.5535e-12	1.28621e-10	C3orf52	chromosome 3 open reading frame 52	protein_coding
ENSG00000135736	234.333	282	1.31181	0.39156	6.61585e-06	3.88286e-05	CCDC102A	coiled-coil domain containing 102A	protein_coding
ENSG00000237683	114.333	137.667	1.31174	0.391478	0.000654742	0.00238611	AL627309.1	NA	protein_coding
ENSG00000239569	124.333	149.667	1.31162	0.391349	0.000420265	0.00160914	KMT2E-AS1	NA	antisense
ENSG00000081923	1425	1715.67	1.31079	0.390441	1.55434e-12	2.58712e-11	ATP8B1	ATPase, class I, type 8B, member 1	protein_coding
ENSG00000203832	186	223	1.31004	0.389615	3.86816e-05	0.000194322	NBPF20	neuroblastoma breakpoint family, member 15; neuroblastoma breakpoint family, member 14; neuroblastoma breakpoint family, member 9; neuroblastoma breakpoint family, member 11; neuroblastoma breakpoint family, member 11-like; neuroblastoma breakpoint family, member 10; neuroblastoma breakpoint family, member 12; neuroblastoma breakpoint family, member 20; neuroblastoma breakpoint family, member 1; …	protein_coding
ENSG00000145029	220	264.667	1.30979	0.389338	1.19056e-05	6.63173e-05	NICN1	nicolin 1	protein_coding
ENSG00000261189	133.667	160.667	1.30977	0.389311	0.000302682	0.00120712	RP3-512B11.3	NA	antisense
ENSG00000144824	551.667	663.667	1.30962	0.389145	5.51383e-09	5.61704e-08	PHLDB2	pleckstrin homology-like domain, family B, member 2; phosphatidylinositol-specific phospholipase C, X domain containing 2	protein_coding
ENSG00000181894	54.3333	65.3333	1.30911	0.388585	0.0146817	0.0360827	ZNF329	zinc finger protein 329	protein_coding
ENSG00000105971	269.333	323.667	1.30898	0.388441	2.71401e-06	1.72607e-05	CAV2	caveolin 2	protein_coding
ENSG00000077092	61.3333	73.6667	1.30887	0.388324	0.0100053	0.0259906	RARB	retinoic acid receptor, beta	protein_coding
ENSG00000153982	59.6667	71.6667	1.30884	0.388291	0.0109723	0.0280898	GDPD1	glycerophosphodiester phosphodiesterase domain containing 1	protein_coding
ENSG00000111669	16727.3	20036.3	1.30824	0.387632	2.56877e-16	6.63452e-15	TPI1	TPI1 pseudogene; triosephosphate isomerase 1	protein_coding
ENSG00000166123	1222	1467.33	1.30775	0.387083	7.69693e-12	1.16745e-10	GPT2	glutamic pyruvate transaminase (alanine aminotransferase) 2	protein_coding
ENSG00000064687	847	1016	1.30762	0.386945	1.57404e-10	2.03269e-09	ABCA7	ATP-binding cassette, sub-family A (ABC1), member 7	protein_coding
ENSG00000260077	111.667	134	1.30756	0.386881	0.000861059	0.00304351	RP11-254F7.2	NA	lincRNA
ENSG00000064961	2301.33	2761.33	1.30756	0.38688	1.10958e-13	2.14404e-12	HMG20B	high-mobility group 20B	protein_coding
ENSG00000169894	1019.33	1225	1.30706	0.386324	3.55544e-11	4.94899e-10	MUC3A	mucin 3B, cell surface associated; similar to Mucin-3A precursor (Intestinal mucin-3A); mucin 3A, cell surface associated; similar to mucin 3	protein_coding
ENSG00000092295	329.667	395.667	1.30704	0.386301	6.12738e-07	4.44341e-06	TGM1	transglutaminase 1 (K polypeptide epidermal type I, protein-glutamine-gamma-glutamyltransferase)	protein_coding
ENSG00000166295	2105.33	2522	1.30684	0.386088	2.098e-13	3.96152e-12	ANAPC16	chromosome 10 open reading frame 104	protein_coding
ENSG00000257815	65.3333	78.3333	1.30671	0.385941	0.00847329	0.0225663	RP11-611E13.2	NA	antisense
ENSG00000272091	110.667	132.667	1.30645	0.385647	0.000937812	0.00327942	RP4-758J24.5	NA	lincRNA
ENSG00000227329	61.6667	74	1.3064	0.385593	0.0103693	0.026821	RP11-258C19.4	NA	pseudogene
ENSG00000114796	2123.33	2548.67	1.3058	0.384936	2.33558e-13	4.38382e-12	KLHL24	kelch-like 24 (Drosophila)	protein_coding
ENSG00000216624	95.3333	114.333	1.30543	0.38453	0.0019559	0.00628357	GAPDHP72	ENSG00000216624	pseudogene
ENSG00000196604	201.333	241.667	1.30531	0.384398	2.87058e-05	0.000148329	POTEF	POTE ankyrin domain family, member F	protein_coding
ENSG00000257261	70.3333	84.3333	1.3053	0.38438	0.00673149	0.0184942	RP11-96H19.1	NA	lincRNA
ENSG00000101654	2689.67	3222.67	1.30453	0.383533	7.85403e-14	1.55196e-12	RNMT	RNA (guanine-7-) methyltransferase	protein_coding
ENSG00000171988	2611.67	3131.67	1.30452	0.383522	9.13099e-14	1.78856e-12	JMJD1C	jumonji domain containing 1C	protein_coding
ENSG00000151883	953	1141	1.30402	0.382968	9.16539e-11	1.22379e-09	PARP8	poly (ADP-ribose) polymerase family, member 8	protein_coding
ENSG00000188738	341.667	410	1.30401	0.382959	5.72425e-07	4.18386e-06	FSIP2	ENSG00000188738	protein_coding
ENSG00000070190	181.333	217	1.3039	0.382832	6.24719e-05	0.000296238	DAPP1	dual adaptor of phosphotyrosine and 3-phosphoinositides	protein_coding
ENSG00000235298	69.6667	83.3333	1.3039	0.382832	0.00723014	0.0196957	RP11-575L7.8	NA	antisense
ENSG00000110881	119.667	143	1.3039	0.382829	0.000696321	0.00251954	ASIC1	amiloride-sensitive cation channel 2, neuronal	protein_coding
ENSG00000243517	74.3333	88.6667	1.30383	0.382755	0.00574025	0.0161268	RP11-627K11.1	NA	pseudogene
ENSG00000218582	261.333	312.667	1.30382	0.38274	4.84456e-06	2.92964e-05	GAPDHP63	ENSG00000218582	pseudogene
ENSG00000117139	5657.67	6778.67	1.30374	0.382661	4.79482e-15	1.08828e-13	KDM5B	similar to Jumonji, AT rich interactive domain 1B (RBP2-like); lysine (K)-specific demethylase 5B	protein_coding
ENSG00000240087	279	334	1.30351	0.382399	2.99542e-06	1.88611e-05	RP11-254B13.1	NA	pseudogene
ENSG00000185652	585.333	700.333	1.30296	0.381798	6.49603e-09	6.54556e-08	NTF3	neurotrophin 3	protein_coding
ENSG00000117595	1928.67	2303.33	1.30264	0.381443	6.88236e-13	1.19616e-11	IRF6	interferon regulatory factor 6	protein_coding
ENSG00000116667	2002	2395.67	1.30256	0.381354	5.52575e-13	9.7987e-12	C1orf21	chromosome 1 open reading frame 21	protein_coding
ENSG00000173890	454.667	542.333	1.30256	0.381351	6.02408e-08	5.23207e-07	GPR160	G protein-coupled receptor 160	protein_coding
ENSG00000089159	7861.33	9407.33	1.30238	0.381152	2.66095e-15	6.19143e-14	PXN	paxillin	protein_coding
ENSG00000154556	149	178	1.30213	0.380875	0.000226043	0.00093196	SORBS2	sorbin and SH3 domain containing 2	protein_coding
ENSG00000156711	357	427	1.30191	0.38063	4.75082e-07	3.52979e-06	MAPK13	mitogen-activated protein kinase 13	protein_coding
ENSG00000213937	193	230.667	1.30176	0.380468	4.64928e-05	0.000228598	CLDN9	claudin 9	protein_coding
ENSG00000179241	316.667	378.667	1.30173	0.380433	1.26372e-06	8.50172e-06	LDLRAD3	low density lipoprotein receptor class A domain containing 3	protein_coding
ENSG00000100564	331.333	396	1.30173	0.380426	8.83343e-07	6.15056e-06	PIGH	phosphatidylinositol glycan anchor biosynthesis, class H	protein_coding
ENSG00000182749	1234.33	1474.67	1.30133	0.37999	1.73095e-11	2.50241e-10	PAQR7	progestin and adipoQ receptor family member VII	protein_coding
ENSG00000108984	274.667	328.333	1.30127	0.379918	3.92934e-06	2.42276e-05	MAP2K6	mitogen-activated protein kinase kinase 6	protein_coding
ENSG00000134780	232	277.333	1.30114	0.379779	1.36523e-05	7.53462e-05	DAGLA	diacylglycerol lipase, alpha	protein_coding
ENSG00000147454	1965.67	2349	1.30107	0.379696	7.78521e-13	1.34269e-11	SLC25A37	solute carrier family 25, member 37	protein_coding
ENSG00000235954	569	678.667	1.30072	0.37931	1.04945e-08	1.02782e-07	TTC28-AS1	NA	processed_transcript
ENSG00000203326	3184.67	3801.67	1.30039	0.378947	7.02946e-14	1.39604e-12	ZNF525	ENSG00000203326	protein_coding
ENSG00000172478	2319.33	2764	1.30035	0.378895	3.40103e-13	6.23482e-12	C2orf54	chromosome 2 open reading frame 54	protein_coding
ENSG00000241015	2887	3454.67	1.30032	0.37887	1.10942e-13	2.14404e-12	TPM3P9	NA	pseudogene
ENSG00000203761	51.3333	61.3333	1.3003	0.378841	0.0206367	0.0479532	MSTO2P	ENSG00000203761	pseudogene
ENSG00000105929	820.667	979.667	1.2999	0.378404	5.18996e-10	6.21255e-09	ATP6V0A4	ATPase, H+ transporting, lysosomal V0 subunit a4	protein_coding
ENSG00000163431	117.667	140.333	1.29947	0.37792	0.000891124	0.00313458	LMOD1	leiomodin 1 (smooth muscle)	protein_coding
ENSG00000261254	67.3333	80.3333	1.29944	0.377887	0.00905934	0.0238724	RP4-714D9.5	NA	sense_overlapping
ENSG00000103507	1392.33	1659.67	1.29942	0.377863	9.48853e-12	1.42138e-10	BCKDK	branched chain ketoacid dehydrogenase kinase	protein_coding
ENSG00000173511	1482.33	1768.33	1.29938	0.377825	6.15944e-12	9.45188e-11	VEGFB	vascular endothelial growth factor B	protein_coding
ENSG00000104881	2530	3020	1.29927	0.377704	2.53642e-13	4.72693e-12	PPP1R13L	protein phosphatase 1, regulatory (inhibitor) subunit 13 like	protein_coding
ENSG00000048028	3984.67	4757.67	1.2991	0.377514	3.49772e-14	7.26759e-13	USP28	ubiquitin specific peptidase 28	protein_coding
ENSG00000077420	456	544	1.29896	0.377355	8.0586e-08	6.87012e-07	APBB1IP	amyloid beta (A4) precursor protein-binding, family B, member 1 interacting protein	protein_coding
ENSG00000176681	100.333	119.333	1.29866	0.377022	0.00194852	0.0062624	LRRC37A	leucine rich repeat containing 37A	protein_coding
ENSG00000267221	78	93	1.29859	0.376945	0.00546081	0.0154429	CTD-2132N18.2	NA	sense_intronic
ENSG00000119943	153.333	182.667	1.29837	0.376697	0.000226696	0.000934409	PYROXD2	pyridine nucleotide-disulphide oxidoreductase domain 2	protein_coding
ENSG00000133710	285.333	340.333	1.29821	0.376529	3.62997e-06	2.24964e-05	SPINK5	serine peptidase inhibitor, Kazal type 5	protein_coding
ENSG00000233056	12141.3	14487.3	1.29798	0.376268	2.74908e-15	6.38705e-14	ERVH48-1	NA	lincRNA
ENSG00000172164	220.333	262	1.29776	0.376022	2.41071e-05	0.000126816	SNTB1	syntrophin, beta 1 (dystrophin-associated protein A1, 59kDa, basic component 1)	protein_coding
ENSG00000167723	196.333	234	1.29748	0.375717	5.22014e-05	0.000253028	TRPV3	transient receptor potential cation channel, subfamily V, member 3	protein_coding
ENSG00000196151	571.667	681	1.29741	0.375638	1.40327e-08	1.34832e-07	WDSUB1	WD repeat, sterile alpha motif and U-box domain containing 1	protein_coding
ENSG00000054690	583.667	696.667	1.29721	0.375416	1.19281e-08	1.15315e-07	PLEKHH1	pleckstrin homology domain containing, family H (with MyTH4 domain) member 1	protein_coding
ENSG00000141441	148.333	176.667	1.2972	0.375406	0.000287466	0.00115228	GAREM	hypothetical protein LOC100130616; family with sequence similarity 59, member A	protein_coding
ENSG00000183287	246.333	293.333	1.2972	0.375403	1.14005e-05	6.38369e-05	CCBE1	collagen and calcium binding EGF domains 1	protein_coding
ENSG00000267259	162.667	193.667	1.29717	0.375372	0.000169744	0.000722572	CTD-2008P7.9	NA	lincRNA
ENSG00000198142	462.667	550	1.29713	0.37532	8.50455e-08	7.23853e-07	SOWAHC	ankyrin repeat domain 57	protein_coding
ENSG00000176222	82.3333	98	1.29703	0.375212	0.00463869	0.0133532	ZNF404	zinc finger protein 404	protein_coding
ENSG00000187498	807	961.667	1.29652	0.374642	8.85297e-10	1.02088e-08	COL4A1	collagen, type IV, alpha 1	protein_coding
ENSG00000110711	1501	1783.67	1.2965	0.374626	8.60832e-12	1.29322e-10	AIP	aryl hydrocarbon receptor interacting protein	protein_coding
ENSG00000075826	270.667	322.333	1.29629	0.374386	6.11665e-06	3.62368e-05	SEC31B	SEC31 homolog B (S. cerevisiae)	protein_coding
ENSG00000067113	198	235.667	1.2961	0.374176	5.32965e-05	0.000257846	PPAP2A	phosphatidic acid phosphatase type 2A	protein_coding
ENSG00000251580	83.3333	99	1.29605	0.374121	0.00455951	0.0131565	RP11-539L10.3	NA	lincRNA
ENSG00000131196	86.3333	102.667	1.29603	0.374102	0.00396185	0.0116565	NFATC1	nuclear factor of activated T-cells, cytoplasmic, calcineurin-dependent 1	protein_coding
ENSG00000243302	291.333	347	1.29603	0.374101	3.6079e-06	2.23772e-05	RP11-274B21.2	NA	pseudogene
ENSG00000247828	291.667	347	1.29576	0.373793	3.65931e-06	2.26693e-05	TMEM161B-AS1	NA	antisense
ENSG00000172456	58.3333	69.3333	1.29496	0.37291	0.0158587	0.0384346	FGGY	FGGY carbohydrate kinase domain containing	protein_coding
ENSG00000213876	90	107	1.29484	0.372771	0.00346616	0.0103925	RPL7AP64	ENSG00000213876	pseudogene
ENSG00000144868	213.667	254.333	1.29475	0.372673	3.48094e-05	0.00017719	TMEM108	transmembrane protein 108	protein_coding
ENSG00000170921	892	1062	1.29434	0.372218	5.14498e-10	6.16809e-09	TANC2	tetratricopeptide repeat, ankyrin repeat and coiled-coil containing 2	protein_coding
ENSG00000233885	76	90.3333	1.29406	0.371901	0.00676424	0.0185745	YEATS2-AS1	NA	antisense
ENSG00000134258	4127.67	4902.67	1.29381	0.371621	7.67196e-14	1.51789e-12	VTCN1	V-set domain containing T cell activation inhibitor 1	protein_coding
ENSG00000162997	72.3333	86	1.29378	0.371597	0.00810738	0.0217464	PRORSD1P	non-protein coding RNA 117	pseudogene
ENSG00000046604	8157	9677.67	1.2934	0.371164	1.27974e-14	2.7841e-13	DSG2	desmoglein 2	protein_coding
ENSG00000183628	680.667	807.333	1.29315	0.370894	5.20462e-09	5.31236e-08	DGCR6	DiGeorge syndrome critical region gene 6	protein_coding
ENSG00000074855	578	686.667	1.29313	0.370869	1.96905e-08	1.84792e-07	ANO8	anoctamin 8	protein_coding
ENSG00000116977	797.333	946	1.29268	0.370363	1.53377e-09	1.71829e-08	LGALS8	lectin, galactoside-binding, soluble, 8	protein_coding
ENSG00000156515	3411	4048.33	1.29205	0.369658	2.12585e-13	4.00449e-12	HK1	hexokinase 1	protein_coding
ENSG00000050426	1303	1544.67	1.2919	0.369489	4.28756e-11	5.9209e-10	LETMD1	LETM1 domain containing 1	protein_coding
ENSG00000234432	140.667	166.667	1.29178	0.369362	0.000484421	0.00183204	RP11-1275H24.1	NA	lincRNA
ENSG00000189144	189.333	224.667	1.29178	0.369359	8.85794e-05	0.000405373	ZNF573	zinc finger protein 573	protein_coding
ENSG00000270362	186	220.667	1.2917	0.369266	9.92096e-05	0.000448024	HMGN3-AS1	NA	antisense
ENSG00000160323	104	123.333	1.29137	0.368908	0.00209812	0.00668534	ADAMTS13	ADAM metallopeptidase with thrombospondin type 1 motif, 13	protein_coding
ENSG00000257027	80.6667	95.6667	1.29133	0.368862	0.00584879	0.0163781	RP11-705C15.3	NA	sense_intronic
ENSG00000138380	358.667	425.667	1.29133	0.368861	1.0519e-06	7.22189e-06	CARF	amyotrophic lateral sclerosis 2 (juvenile) chromosome region, candidate 8	protein_coding
ENSG00000129003	2222	2640	1.29129	0.36881	1.76556e-12	2.92629e-11	VPS13C	vacuolar protein sorting 13 homolog C (S. cerevisiae)	protein_coding
ENSG00000159214	255	302	1.29127	0.36879	1.3017e-05	7.20169e-05	CCDC24	coiled-coil domain containing 24	protein_coding
ENSG00000130396	10908.3	12969.7	1.29126	0.368781	1.12277e-14	2.46305e-13	MLLT4	similar to Afadin (Protein AF-6); myeloid/lymphoid or mixed-lineage leukemia (trithorax homolog, Drosophila); translocated to, 4	protein_coding
ENSG00000147257	1710.67	2025.67	1.29112	0.368618	8.13461e-12	1.2291e-10	GPC3	glypican 3	protein_coding
ENSG00000138119	12661.3	15028	1.29106	0.368558	9.39351e-15	2.07224e-13	MYOF	myoferlin	protein_coding
ENSG00000179406	251.333	298.333	1.29081	0.368282	1.46737e-05	8.04751e-05	LINC00174	non-protein coding RNA 174	lincRNA
ENSG00000136826	1909	2262.67	1.29081	0.368281	4.42161e-12	6.89271e-11	KLF4	Kruppel-like factor 4 (gut)	protein_coding
ENSG00000182957	791.667	939.333	1.29069	0.36814	2.02936e-09	2.21358e-08	SPATA13	spermatogenesis associated 13	protein_coding
ENSG00000258559	61.3333	72.6667	1.29039	0.367812	0.0150151	0.036747	AC005519.4	NA	sense_overlapping
ENSG00000257800	76	90	1.29014	0.367523	0.00749188	0.0203453	FNBP1P1	NA	pseudogene
ENSG00000273151	647	767.667	1.29001	0.367385	1.08454e-08	1.05955e-07	RP11-449P15.2	NA	antisense
ENSG00000055118	220.667	261.333	1.28977	0.367113	3.75313e-05	0.000189027	KCNH2	potassium voltage-gated channel, subfamily H (eag-related), member 2	protein_coding
ENSG00000101782	1513.33	1790	1.28963	0.366955	2.1719e-11	3.09156e-10	RIOK3	RIO kinase 3 (yeast)	protein_coding
ENSG00000250722	247.667	292.333	1.28913	0.366392	1.82775e-05	9.87587e-05	SEPP1	NA	protein_coding
ENSG00000072134	1645.67	1947.67	1.28891	0.366156	1.41623e-11	2.07603e-10	EPN2	epsin 2	protein_coding
ENSG00000248092	411.333	486	1.28853	0.365723	4.61695e-07	3.44008e-06	NNT-AS1	NA	antisense
ENSG00000124216	227.667	269.333	1.28836	0.365532	3.3211e-05	0.000169658	SNAI1	snail homolog 1 (Drosophila)	protein_coding
ENSG00000110031	76.6667	90.6667	1.28809	0.365238	0.00765335	0.0207158	LPXN	leupaxin	protein_coding
ENSG00000103335	8349	9889.33	1.28803	0.365165	3.21861e-14	6.71427e-13	PIEZO1	family with sequence similarity 38, member A	protein_coding
ENSG00000230067	417.333	493.667	1.28777	0.364877	4.36835e-07	3.27501e-06	HSPD1P6	NA	pseudogene
ENSG00000156958	577.333	682	1.28768	0.36477	3.44948e-08	3.12719e-07	GALK2	galactokinase 2	protein_coding
ENSG00000234975	2432.67	2872.33	1.2876	0.364683	1.99128e-12	3.28311e-11	FTH1P2	NA	pseudogene
ENSG00000075240	1512	1790	1.28757	0.364652	2.89996e-11	4.07263e-10	GRAMD4	TSC22 domain family, member 3; GRAM domain containing 4	protein_coding
ENSG00000141858	319.333	377.667	1.28725	0.364294	3.41309e-06	2.12781e-05	SAMD1	sterile alpha motif domain containing 1	protein_coding
ENSG00000142449	68.3333	80.6667	1.28669	0.36366	0.0116647	0.0296166	FBN3	fibrillin 3	protein_coding
ENSG00000164659	1509.33	1783.33	1.28667	0.363644	3.34128e-11	4.655e-10	KIAA1324L	KIAA1324-like	protein_coding
ENSG00000254837	178	210	1.28657	0.363535	0.000166977	0.000712527	AP001372.2	NA	lincRNA
ENSG00000172716	77.3333	91.3333	1.28649	0.363446	0.00773842	0.0209101	SLFN11	schlafen family member 11	protein_coding
ENSG00000269399	59	69.6667	1.28615	0.363061	0.0184215	0.0435193	CTD-3222D19.7	NA	lincRNA
ENSG00000183826	309	365	1.28608	0.362982	4.71048e-06	2.85185e-05	BTBD9	BTB (POZ) domain containing 9	protein_coding
ENSG00000213413	73.6667	87	1.28592	0.362796	0.00926837	0.0243457	PVRIG	poliovirus receptor related immunoglobulin domain containing	protein_coding
ENSG00000223547	272.667	322	1.28578	0.362641	1.15856e-05	6.48046e-05	ZNF844	NA	protein_coding
ENSG00000081913	638.667	754	1.28575	0.362613	1.88766e-08	1.77684e-07	PHLPP1	PH domain and leucine rich repeat protein phosphatase 1	protein_coding
ENSG00000197054	66.6667	78.6667	1.28523	0.362023	0.0130301	0.032506	ZNF763	zinc finger protein 763	protein_coding
ENSG00000057294	3751	4425	1.28501	0.361784	4.77493e-13	8.57361e-12	PKP2	plakophilin 2	protein_coding
ENSG00000143303	332.333	392	1.28494	0.361705	3.02835e-06	1.90455e-05	RRNAD1	chromosome 1 open reading frame 66	protein_coding
ENSG00000069020	770.667	910.333	1.28494	0.361699	4.80021e-09	4.95098e-08	MAST4	microtubule associated serine/threonine kinase family member 4	protein_coding
ENSG00000186862	146.667	173	1.28468	0.361414	0.000522884	0.00195867	PDZD7	PDZ domain containing 7	protein_coding
ENSG00000166340	1705	2012	1.28451	0.361224	2.15789e-11	3.0744e-10	TPP1	tripeptidyl peptidase I	protein_coding
ENSG00000099998	323.667	381.333	1.28451	0.36122	3.79341e-06	2.34477e-05	GGT5	gamma-glutamyltransferase 5	protein_coding
ENSG00000068976	1037.33	1223.33	1.28446	0.361157	5.6472e-10	6.73936e-09	PYGM	phosphorylase, glycogen, muscle	protein_coding
ENSG00000235919	59.6667	70.3333	1.28408	0.360736	0.0186241	0.043932	ASH1L-AS1	NA	processed_transcript
ENSG00000260267	104.333	123	1.28401	0.360653	0.00263449	0.00815546	RP11-452L6.5	NA	antisense
ENSG00000168490	71.3333	84	1.28397	0.36061	0.0108361	0.0277998	PHYHIP	phytanoyl-CoA 2-hydroxylase interacting protein	protein_coding
ENSG00000077238	189	222.667	1.28349	0.360073	0.000136918	0.000598383	IL4R	interleukin 4 receptor	protein_coding
ENSG00000138759	3874	4579.67	1.28323	0.359784	5.69044e-13	1.00454e-11	FRAS1	Fraser syndrome 1	protein_coding
ENSG00000166548	166.333	196	1.28323	0.359783	0.000285323	0.00114544	TK2	thymidine kinase 2, mitochondrial	protein_coding
ENSG00000175895	4354.33	5123.67	1.28296	0.35948	4.05404e-13	7.38032e-12	PLEKHF2	pleckstrin homology domain containing, family F (with FYVE domain) member 2	protein_coding
ENSG00000107897	871.333	1026	1.28288	0.359381	2.43237e-09	2.62504e-08	ACBD5	acyl-Coenzyme A binding domain containing 5	protein_coding
ENSG00000158856	363	427.333	1.28283	0.359335	1.86582e-06	1.22027e-05	DMTN	erythrocyte membrane protein band 4.9 (dematin)	protein_coding
ENSG00000174501	123.667	145.667	1.28282	0.359316	0.00129678	0.00437047	ANKRD36C	ENSG00000174501	protein_coding
ENSG00000146540	3201.33	3769.67	1.28281	0.359304	1.25512e-12	2.11822e-11	C7orf50	chromosome 7 open reading frame 50	protein_coding
ENSG00000169871	752.333	887	1.28259	0.359057	7.48775e-09	7.48251e-08	TRIM56	tripartite motif-containing 56	protein_coding
ENSG00000175105	813.333	957	1.28227	0.358696	4.35296e-09	4.51634e-08	ZNF654	zinc finger protein 654	protein_coding
ENSG00000214595	103.667	122	1.2822	0.358617	0.00287094	0.00881298	EML6	echinoderm microtubule associated protein like 6	protein_coding
ENSG00000085982	1206.67	1423	1.28204	0.358444	2.68029e-10	3.35388e-09	USP40	ubiquitin specific peptidase 40	protein_coding
ENSG00000184384	724.667	852.667	1.28171	0.358065	1.09941e-08	1.07207e-07	MAML2	mastermind-like 2 (Drosophila)	protein_coding
ENSG00000174307	631.667	742.667	1.28168	0.358038	3.13512e-08	2.86201e-07	PHLDA3	pleckstrin homology-like domain, family A, member 3	protein_coding
ENSG00000171443	161	189.333	1.28165	0.358	0.000366393	0.00142754	ZNF524	zinc finger protein 524	protein_coding
ENSG00000133243	1236.67	1454.33	1.28159	0.35793	2.43432e-10	3.06315e-09	BTBD2	BTB (POZ) domain containing 2	protein_coding
ENSG00000197530	807.667	950	1.28145	0.357773	5.02732e-09	5.15481e-08	MIB2	mindbomb homolog 2 (Drosophila)	protein_coding
ENSG00000204386	2748.33	3224.33	1.28144	0.357762	2.98102e-12	4.75543e-11	NEU1	sialidase 1 (lysosomal sialidase)	protein_coding
ENSG00000198816	397.333	466.667	1.28076	0.357001	1.13402e-06	7.72835e-06	ZNF358	zinc finger protein 358	protein_coding
ENSG00000254860	64.6667	76	1.2805	0.356712	0.0159042	0.0385153	TMEM9B-AS1	NA	antisense
ENSG00000130827	2514	2958	1.28038	0.356573	5.21429e-12	8.08831e-11	PLXNA3	plexin A3	protein_coding
ENSG00000187187	62.6667	73.6667	1.28025	0.35643	0.0175254	0.0417094	ZNF546	zinc finger protein 546	protein_coding
ENSG00000103365	2204	2592.33	1.28023	0.356402	1.00582e-11	1.49958e-10	GGA2	golgi associated, gamma adaptin ear containing, ARF binding protein 2	protein_coding
ENSG00000197044	227.667	267	1.27943	0.355504	5.57508e-05	0.000268003	ZNF441	zinc finger protein 441	protein_coding
ENSG00000123892	662	776.667	1.27943	0.355502	2.77569e-08	2.54719e-07	RAB38	RAB38, member RAS oncogene family	protein_coding
ENSG00000230715	186.333	219	1.27916	0.355194	0.000183961	0.000776158	RP11-274B21.4	NA	pseudogene
ENSG00000128923	3655	4289.67	1.27893	0.354941	1.42934e-12	2.38664e-11	FAM63B	family with sequence similarity 63, member B	protein_coding
ENSG00000137699	763.667	895.667	1.27887	0.354868	1.0175e-08	9.99637e-08	TRIM29	tripartite motif-containing 29	protein_coding
ENSG00000235169	325.333	382	1.27876	0.354748	5.50345e-06	3.2864e-05	SMIM1	NA	protein_coding
ENSG00000187151	707.333	828.667	1.27875	0.354736	1.82358e-08	1.72168e-07	ANGPTL5	angiopoietin-like 5	protein_coding
ENSG00000158290	3626	4251.33	1.27833	0.354264	1.6235e-12	2.69367e-11	CUL4B	cullin 4B	protein_coding
ENSG00000206140	172.333	202	1.27802	0.353905	0.000300662	0.00119967	TMEM191C	transmembrane protein 191B; transmembrane protein 191C	lincRNA
ENSG00000172037	4875.67	5717.33	1.27792	0.353795	6.73589e-13	1.1733e-11	LAMB2	laminin, beta 2 (laminin S)	protein_coding
ENSG00000113231	189.333	222	1.2777	0.353544	0.000181369	0.000767075	PDE8B	phosphodiesterase 8B	protein_coding
ENSG00000135597	1376	1614.33	1.27753	0.353361	2.09562e-10	2.66683e-09	REPS1	RALBP1 associated Eps domain containing 1	protein_coding
ENSG00000141505	389	456.667	1.27742	0.353236	1.71327e-06	1.12753e-05	ASGR1	asialoglycoprotein receptor 1	protein_coding
ENSG00000099942	4007.33	4708	1.2774	0.353208	1.33674e-12	2.24633e-11	CRKL	v-crk sarcoma virus CT10 oncogene homolog (avian)-like	protein_coding
ENSG00000250303	84.6667	99.3333	1.27727	0.353063	0.00718445	0.0195882	RP11-356J5.12	NA	processed_transcript
ENSG00000127663	2577.33	3026.33	1.27725	0.353041	7.55376e-12	1.14906e-10	KDM4B	lysine (K)-specific demethylase 4B	protein_coding
ENSG00000113971	769	903.667	1.27716	0.352941	1.15338e-08	1.12054e-07	NPHP3	nephronophthisis 3 (adolescent); acyl-Coenzyme A dehydrogenase family, member 11	protein_coding
ENSG00000155974	242	284	1.27696	0.352711	4.36605e-05	0.000216159	GRIP1	glutamate receptor interacting protein 1	protein_coding
ENSG00000129993	153.333	179.667	1.27694	0.352696	0.000579597	0.00214203	CBFA2T3	core-binding factor, runt domain, alpha subunit 2; translocated to, 3	protein_coding
ENSG00000169242	3295	3856.67	1.27692	0.352664	2.90685e-12	4.65599e-11	EFNA1	ephrin-A1	protein_coding
ENSG00000121440	140	164	1.27678	0.352512	0.000913025	0.00320414	PDZRN3	PDZ domain containing ring finger 3	protein_coding
ENSG00000134030	330.667	387	1.27666	0.352369	5.74731e-06	3.41904e-05	CTIF	KIAA0427	protein_coding
ENSG00000245937	180	210.667	1.27646	0.352146	0.000255712	0.00103823	CTC-228N24.3	NA	lincRNA
ENSG00000179046	3495.33	4097.67	1.27637	0.352048	2.54083e-12	4.12007e-11	TRIML2	tripartite motif family-like 2	protein_coding
ENSG00000087074	3292.67	3855	1.27631	0.351981	3.20695e-12	5.09002e-11	PPP1R15A	protein phosphatase 1, regulatory (inhibitor) subunit 15A	protein_coding
ENSG00000105373	7925.33	9284.33	1.2763	0.351967	2.84992e-13	5.2799e-12	GLTSCR2	glioma tumor suppressor candidate region gene 2; glioma tumor suppressor candidate region gene 2 pseudogene	protein_coding
ENSG00000163993	1650.33	1929.67	1.27628	0.351939	8.49035e-11	1.13849e-09	S100P	S100 calcium binding protein P	protein_coding
ENSG00000272070	91.3333	107	1.27627	0.351937	0.00563291	0.0158763	AC005618.6	NA	lincRNA
ENSG00000168453	247.333	289.667	1.27583	0.351437	4.08761e-05	0.00020372	HR	hairless homolog (mouse)	protein_coding
ENSG00000120708	3720.33	4352	1.27578	0.351381	2.24868e-12	3.67284e-11	TGFBI	transforming growth factor, beta-induced, 68kDa	protein_coding
ENSG00000163162	1513.33	1773	1.27575	0.351344	1.50005e-10	1.94512e-09	RNF149	ring finger protein 149	protein_coding
ENSG00000130720	738.667	865.333	1.27564	0.351221	1.83588e-08	1.73017e-07	FIBCD1	fibrinogen C domain containing 1	protein_coding
ENSG00000145675	2574	3015.33	1.27537	0.350913	1.01738e-11	1.51538e-10	PIK3R1	phosphoinositide-3-kinase, regulatory subunit 1 (alpha)	protein_coding
ENSG00000133789	3022.33	3543	1.27526	0.350789	5.26588e-12	8.15227e-11	SWAP70	SWAP switching B-cell complex 70kDa subunit	protein_coding
ENSG00000117868	8070.33	9451.67	1.27512	0.350633	3.38232e-13	6.20776e-12	ESYT2	family with sequence similarity 62 (C2 domain containing), member B	protein_coding
ENSG00000052344	20214	23622.7	1.27503	0.350532	1.08316e-13	2.10074e-12	PRSS8	protease, serine, 8	protein_coding
ENSG00000157985	3549.33	4158.67	1.27495	0.35044	3.02258e-12	4.81683e-11	AGAP1	ArfGAP with GTPase domain, ankyrin repeat and PH domain 1	protein_coding
ENSG00000205903	602.667	705.667	1.27466	0.350112	8.95512e-08	7.59326e-07	ZNF316	zinc finger protein 316	pseudogene
ENSG00000136883	211.667	247.333	1.27457	0.350006	0.000112814	0.000502676	KIF12	kinesin family member 12	protein_coding
ENSG00000231789	80.3333	94	1.27452	0.349954	0.00925799	0.0243225	RP11-558F24.4	NA	antisense
ENSG00000270189	493	578	1.2745	0.349932	3.92328e-07	2.97108e-06	RP11-258C19.7	NA	lincRNA
ENSG00000178597	208.667	243.667	1.27413	0.349508	0.000125549	0.000553308	PSAPL1	prosaposin-like 1	protein_coding
ENSG00000008710	1507.67	1768.67	1.27403	0.349395	1.9267e-10	2.46469e-09	PKD1	polycystic kidney disease 1 (autosomal dominant)	protein_coding
ENSG00000156030	1563	1830	1.27398	0.349342	1.58167e-10	2.04086e-09	ELMSAN1	chromosome 14 open reading frame 43	protein_coding
ENSG00000119929	349	408	1.27352	0.348825	4.9554e-06	2.99208e-05	CUTC	cutC copper transporter homolog (E. coli)	protein_coding
ENSG00000213865	212.333	248.333	1.27319	0.348453	0.000118514	0.000525843	C8orf44	chromosome 8 open reading frame 44	protein_coding
ENSG00000179833	2053.33	2402.33	1.27305	0.348284	4.16911e-11	5.76239e-10	SERTAD2	SERTA domain containing 2	protein_coding
ENSG00000106066	3354.33	3916	1.27303	0.348271	5.05553e-12	7.8498e-11	CPVL	carboxypeptidase, vitellogenic-like	protein_coding
ENSG00000119862	348	406.333	1.27273	0.347921	5.36803e-06	3.21407e-05	LGALSL	galectin-related protein	protein_coding
ENSG00000164920	63.6667	74.3333	1.27268	0.347871	0.0197306	0.0461546	OSR2	odd-skipped related 2 (Drosophila)	protein_coding
ENSG00000189051	227.667	266	1.27257	0.347745	8.16556e-05	0.000376646	RNF222	ring finger protein 222	protein_coding
ENSG00000113391	1150.67	1344.33	1.27246	0.347626	1.25773e-09	1.42425e-08	FAM172A	family with sequence similarity 172, member A	protein_coding
ENSG00000024862	555.333	648.333	1.27228	0.347416	2.04676e-07	1.62184e-06	CCDC28A	coiled-coil domain containing 28A	protein_coding
ENSG00000107281	1089.33	1272.33	1.27214	0.347261	1.86741e-09	2.06123e-08	NPDC1	neural proliferation, differentiation and control, 1	protein_coding
ENSG00000060656	6218.33	7263.67	1.27211	0.347229	9.68112e-13	1.65696e-11	PTPRU	protein tyrosine phosphatase, receptor type, U	protein_coding
ENSG00000259330	65.6667	76.6667	1.27194	0.347035	0.0183542	0.0433995	LINC00984	NA	antisense
ENSG00000007171	5522.33	6439	1.27176	0.34683	1.3637e-12	2.28674e-11	NOS2	nitric oxide synthase 2, inducible	protein_coding
ENSG00000162782	495.333	577.333	1.27173	0.346796	4.91161e-07	3.63722e-06	TDRD5	tudor domain containing 5	protein_coding
ENSG00000145349	239	278.667	1.27096	0.345923	6.7125e-05	0.0003163	CAMK2D	calcium/calmodulin-dependent protein kinase II delta	protein_coding
ENSG00000069493	141	164.667	1.27088	0.345827	0.00111223	0.00380723	CLEC2D	C-type lectin domain family 2, member D	protein_coding
ENSG00000216285	790.667	921.333	1.27083	0.345771	1.91768e-08	1.80402e-07	RP11-490H24.5	ENSG00000216285	pseudogene
ENSG00000154265	617	720.333	1.2706	0.345515	1.12469e-07	9.37432e-07	ABCA5	ATP-binding cassette, sub-family A (ABC1), member 5	protein_coding
ENSG00000248445	488.667	571.667	1.27051	0.345411	5.92695e-07	4.31597e-06	CTB-118N6.3	NA	antisense
ENSG00000095383	859.333	1001.33	1.27044	0.345328	1.12455e-08	1.09388e-07	TBC1D2	TBC1 domain family, member 2	protein_coding
ENSG00000251026	131	152.667	1.2697	0.344489	0.00162768	0.00535826	RP11-138J23.1	NA	lincRNA
ENSG00000132906	478.333	558	1.26968	0.344465	7.46691e-07	5.27615e-06	CASP9	caspase 9, apoptosis-related cysteine peptidase	protein_coding
ENSG00000132405	963.333	1122.67	1.26955	0.344315	5.74527e-09	5.83392e-08	TBC1D14	TBC1 domain family, member 14	protein_coding
ENSG00000110455	299.667	349.333	1.26954	0.34431	1.79582e-05	9.72005e-05	ACCS	1-aminocyclopropane-1-carboxylate synthase homolog (Arabidopsis)(non-functional)	protein_coding
ENSG00000188825	209.333	244.333	1.26942	0.344166	0.000156497	0.000673473	LINC00910	hypothetical LOC100130581	lincRNA
ENSG00000165731	115	134	1.2693	0.344036	0.00286777	0.00880999	RET	ret proto-oncogene	protein_coding
ENSG00000105398	117.667	137	1.26919	0.343914	0.00262389	0.00812744	SULT2A1	sulfotransferase family, cytosolic, 2A, dehydroepiandrosterone (DHEA)-preferring, member 1	protein_coding
ENSG00000181819	73	85	1.26902	0.343715	0.014387	0.0354803	KCTD9P2	potassium channel tetramerisation domain containing 9 pseudogene 2	pseudogene
ENSG00000248905	528	614.667	1.26901	0.343702	3.97179e-07	3.00492e-06	FMN1	NA	protein_coding
ENSG00000197766	2232.33	2595.67	1.2688	0.343459	5.24292e-11	7.19597e-10	CFD	complement factor D (adipsin)	protein_coding
ENSG00000138468	816.333	948.667	1.26828	0.342873	2.03971e-08	1.91196e-07	SENP7	SUMO1/sentrin specific peptidase 7	protein_coding
ENSG00000183718	551	642	1.26813	0.342705	3.17158e-07	2.42635e-06	TRIM52	tripartite motif-containing 52	protein_coding
ENSG00000167397	203	236	1.268	0.342558	0.000201182	0.000841148	VKORC1	vitamin K epoxide reductase complex, subunit 1	protein_coding
ENSG00000253716	69.6667	81	1.2678	0.342327	0.0170063	0.040708	RP13-582O9.5	NA	antisense
ENSG00000233280	99	115.333	1.26758	0.342077	0.00539585	0.015287	CRYBG3	NA	protein_coding
ENSG00000184785	97.6667	113.667	1.26742	0.341895	0.00570581	0.0160405	SMIM10	hypothetical protein LOC644538	protein_coding
ENSG00000243156	622	724.667	1.26661	0.340972	1.56597e-07	1.26965e-06	MICAL3	NA	protein_coding
ENSG00000261104	69.3333	80.6667	1.26647	0.340818	0.0177241	0.0421186	RP11-734K21.5	NA	lincRNA
ENSG00000142173	265.333	308	1.26644	0.340782	4.69004e-05	0.000230242	COL6A2	collagen, type VI, alpha 2	protein_coding
ENSG00000145911	1019.33	1184.67	1.26614	0.340436	5.94517e-09	6.02135e-08	N4BP3	Nedd4 binding protein 3	protein_coding
ENSG00000160271	3737	4341.33	1.26605	0.340334	1.05798e-11	1.57139e-10	RALGDS	ral guanine nucleotide dissociation stimulator	protein_coding
ENSG00000225541	74	86	1.26601	0.340294	0.0148208	0.0363562	AC002480.5	NA	sense_overlapping
ENSG00000224888	110.333	128.333	1.26596	0.340228	0.00377147	0.0111759	RP5-1142A6.2	NA	antisense
ENSG00000103145	520.667	604.667	1.26589	0.340155	5.79854e-07	4.2303e-06	HCFC1R1	host cell factor C1 regulator 1 (XPO1 dependent)	protein_coding
ENSG00000164066	482.667	560.667	1.26585	0.340103	9.80373e-07	6.76922e-06	INTU	inturned planar cell polarity effector homolog (Drosophila)	protein_coding
ENSG00000174672	129.667	150.667	1.26566	0.339885	0.00197536	0.00633702	BRSK2	BR serine/threonine kinase 2	protein_coding
ENSG00000136167	2027	2353	1.2653	0.339476	1.36993e-10	1.78375e-09	LCP1	lymphocyte cytosolic protein 1 (L-plastin)	protein_coding
ENSG00000113504	1255.67	1458.67	1.26528	0.339452	1.81508e-09	2.01478e-08	SLC12A7	solute carrier family 12 (potassium/chloride transporters), member 7	protein_coding
ENSG00000167617	95.6667	111	1.26511	0.339266	0.00658924	0.018175	CDC42EP5	CDC42 effector protein (Rho GTPase binding) 5	protein_coding
ENSG00000131791	1429.33	1659	1.26511	0.33926	8.74904e-10	1.01038e-08	PRKAB2	protein kinase, AMP-activated, beta 2 non-catalytic subunit	protein_coding
ENSG00000204856	382	443	1.26465	0.338743	5.24283e-06	3.1475e-05	FAM216A	chromosome 12 open reading frame 24	protein_coding
ENSG00000245571	304.333	353.333	1.26439	0.33844	2.29017e-05	0.000121205	AP001258.4	NA	lincRNA
ENSG00000168754	212.333	246.333	1.26413	0.338146	0.000191644	0.000805764	FAM178B	family with sequence similarity 178, member B	protein_coding
ENSG00000234352	68.6667	79.6667	1.26398	0.337976	0.0192869	0.0453053	hsa-mir-490	NA	antisense
ENSG00000164488	160.667	186.333	1.26393	0.337917	0.000804131	0.00287197	DACT2	dapper, antagonist of beta-catenin, homolog 2 (Xenopus laevis)	protein_coding
ENSG00000224940	76.6667	89	1.26393	0.337913	0.0139985	0.0346307	PRRT4	NA	protein_coding
ENSG00000139174	441.667	512.667	1.26392	0.337908	2.10088e-06	1.36098e-05	PRICKLE1	prickle homolog 1 (Drosophila)	protein_coding
ENSG00000187240	637.333	740	1.26364	0.337586	1.77732e-07	1.42484e-06	DYNC2H1	dynein, cytoplasmic 2, heavy chain 1	protein_coding
ENSG00000185101	5258.67	6099.33	1.26317	0.337049	6.39465e-12	9.80326e-11	ANO9	anoctamin 9	protein_coding
ENSG00000148158	1438.33	1668	1.26304	0.336896	1.10635e-09	1.26375e-08	SNX30	sorting nexin family member 30	protein_coding
ENSG00000083750	178	206.333	1.2628	0.336631	0.000512754	0.00192761	RRAGB	Ras-related GTP binding B	protein_coding
ENSG00000167771	542.667	629	1.26263	0.336436	5.84649e-07	4.26133e-06	RCOR2	REST corepressor 2	protein_coding
ENSG00000268516	138	160	1.26262	0.336416	0.00169129	0.00553398	CTD-3138B18.5	NA	antisense
ENSG00000077150	1184.67	1373.33	1.26239	0.336162	3.68444e-09	3.86866e-08	NFKB2	nuclear factor of kappa light polypeptide gene enhancer in B-cells 2 (p49/p100)	protein_coding
ENSG00000148090	1252.67	1451.33	1.26231	0.336071	2.6785e-09	2.86795e-08	AUH	AU RNA binding protein/enoyl-Coenzyme A hydratase	protein_coding
ENSG00000053438	236	273.667	1.26229	0.336045	0.000117522	0.000522031	NNAT	neuronatin	protein_coding
ENSG00000119138	221.333	256.333	1.26207	0.335797	0.000170299	0.000724543	KLF9	Kruppel-like factor 9	protein_coding
ENSG00000104812	4081.67	4728.67	1.262	0.335707	1.53277e-11	2.23438e-10	GYS1	glycogen synthase 1 (muscle)	protein_coding
ENSG00000138593	7532.67	8741	1.26196	0.335664	3.65273e-12	5.74538e-11	SECISBP2L	SECIS binding protein 2-like	protein_coding
ENSG00000155868	1173.67	1358.33	1.26184	0.335534	4.18405e-09	4.35258e-08	MED7	mediator complex subunit 7	protein_coding
ENSG00000159314	2987.33	3459	1.26182	0.335501	4.44348e-11	6.12998e-10	ARHGAP27	SH3 domain containing 20	protein_coding
ENSG00000189337	927	1075.33	1.26181	0.335495	1.79711e-08	1.69872e-07	KAZN	kazrin	protein_coding
ENSG00000197558	141.667	164.333	1.26179	0.335474	0.00155306	0.00513503	SSPO	ENSG00000197558	processed_transcript
ENSG00000225031	2368	2739.67	1.26161	0.335271	1.15608e-10	1.52295e-09	EIF4BP7	NA	pseudogene
ENSG00000075651	667	773.333	1.26156	0.335213	1.6036e-07	1.29615e-06	PLD1	phospholipase D1, phosphatidylcholine-specific	protein_coding
ENSG00000175309	1646.67	1906	1.2615	0.335139	6.56254e-10	7.73779e-09	PHYKPL	alanine-glyoxylate aminotransferase 2-like 2	protein_coding
ENSG00000126775	1262.67	1462.67	1.26148	0.335118	2.83617e-09	3.02646e-08	ATG14	KIAA0831	protein_coding
ENSG00000142197	1167.33	1352.67	1.26137	0.334992	4.55925e-09	4.72103e-08	DOPEY2	dopey family member 2	protein_coding
ENSG00000174945	188.667	218.667	1.26129	0.334901	0.000409732	0.00157264	AMZ1	archaelysin family metallopeptidase 1	protein_coding
ENSG00000185453	141.667	164	1.26123	0.334836	0.00159254	0.00524919	C19orf68	chromosome 19 open reading frame 68	protein_coding
ENSG00000151093	482	557.667	1.26118	0.334775	1.47644e-06	9.8444e-06	OXSM	3-oxoacyl-ACP synthase, mitochondrial	protein_coding
ENSG00000196440	273	316	1.26112	0.334706	5.45087e-05	0.000262835	ARMCX4	armadillo repeat containing, X-linked 4	protein_coding
ENSG00000105717	70	81	1.26078	0.334321	0.0196367	0.0459622	PBX4	pre-B-cell leukemia homeobox 4	protein_coding
ENSG00000164733	8927.67	10313.3	1.26073	0.334259	3.39093e-12	5.34965e-11	CTSB	cathepsin B	protein_coding
ENSG00000156345	238.333	275.667	1.26063	0.334142	0.000122445	0.000541752	CDK20	cell cycle related kinase	protein_coding
ENSG00000204186	2541	2944.33	1.26062	0.334129	9.93341e-11	1.32297e-09	ZDBF2	zinc finger, DBF-type containing 2	protein_coding
ENSG00000250682	115	133	1.26054	0.334047	0.00384694	0.0113695	LINC00491	NA	lincRNA
ENSG00000141503	6278	7280	1.26052	0.334016	6.61379e-12	1.01096e-10	MINK1	misshapen-like kinase 1 (zebrafish)	protein_coding
ENSG00000185697	163.333	189	1.26048	0.333968	0.000861597	0.00304472	MYBL1	v-myb myeloblastosis viral oncogene homolog (avian)-like 1	protein_coding
ENSG00000165752	340	393.667	1.26039	0.333874	1.5017e-05	8.22718e-05	STK32C	serine/threonine kinase 32C	protein_coding
ENSG00000162927	169.333	196	1.26038	0.333854	0.000728775	0.0026267	PUS10	pseudouridylate synthase 10	protein_coding
ENSG00000167513	799.333	924	1.26036	0.333841	5.52212e-08	4.82273e-07	CDT1	chromatin licensing and DNA replication factor 1	protein_coding
ENSG00000170325	804.333	932.667	1.26033	0.333806	5.26824e-08	4.61382e-07	PRDM10	PR domain containing 10	protein_coding
ENSG00000177200	641	742.333	1.25981	0.33321	2.48094e-07	1.93661e-06	CHD9	chromodomain helicase DNA binding protein 9	protein_coding
ENSG00000114923	553	639.333	1.25976	0.333143	6.69146e-07	4.79499e-06	SLC4A3	solute carrier family 4, anion exchanger, member 3	protein_coding
ENSG00000103479	1341.67	1554.33	1.25937	0.332697	2.60963e-09	2.79801e-08	RBL2	retinoblastoma-like 2 (p130)	protein_coding
ENSG00000239713	420.333	485.667	1.25936	0.332689	4.21255e-06	2.58421e-05	APOBEC3G	NA	protein_coding
ENSG00000100320	3751	4332.33	1.25934	0.332664	3.01456e-11	4.22227e-10	RBFOX2	RNA binding motif protein 9	protein_coding
ENSG00000148175	614.333	709.667	1.25933	0.332659	3.4674e-07	2.63854e-06	STOM	stomatin	protein_coding
ENSG00000162545	297	343	1.25933	0.332651	3.70805e-05	0.000187476	CAMK2N1	calcium/calmodulin-dependent protein kinase II inhibitor 1	protein_coding
ENSG00000135365	1356.33	1568.33	1.25923	0.332539	2.51146e-09	2.69644e-08	PHF21A	PHD finger protein 21A	protein_coding
ENSG00000132326	230	266	1.25912	0.332418	0.000161422	0.00069195	PER2	period homolog 2 (Drosophila)	protein_coding
ENSG00000134755	5369.33	6203	1.25866	0.331888	1.27023e-11	1.87249e-10	DSC2	desmocollin 2	protein_coding
ENSG00000102854	190.333	219.667	1.25835	0.33153	0.000453135	0.00172367	MSLN	mesothelin	protein_coding
ENSG00000197329	267.333	309	1.25825	0.331421	7.30603e-05	0.000340712	PELI1	pellino homolog 1 (Drosophila)	protein_coding
ENSG00000111912	2693	3108.33	1.25799	0.331125	1.16787e-10	1.5359e-09	NCOA7	nuclear receptor coactivator 7	protein_coding
ENSG00000231453	208	240	1.25783	0.33094	0.00029576	0.00118282	AC018470.4	NA	lincRNA
ENSG00000204262	1072.33	1234	1.25779	0.330891	1.17992e-08	1.14209e-07	COL5A2	collagen, type V, alpha 2	protein_coding
ENSG00000105559	281.333	324.667	1.25758	0.330645	5.68582e-05	0.000272909	PLEKHA4	pleckstrin homology domain containing, family A (phosphoinositide binding specific) member 4	protein_coding
ENSG00000169583	3366	3886	1.25747	0.330528	5.68243e-11	7.77884e-10	CLIC3	chloride intracellular channel 3	protein_coding
ENSG00000235863	134.667	155.333	1.25732	0.330352	0.00229299	0.00722736	B3GALT4	NA	protein_coding
ENSG00000130363	307.333	354	1.25723	0.33025	3.47115e-05	0.000176749	RSPH3	radial spoke 3 homolog (Chlamydomonas)	protein_coding
ENSG00000142166	734.333	847	1.25715	0.330153	1.3382e-07	1.09914e-06	IFNAR1	interferon (alpha, beta and omega) receptor 1	protein_coding
ENSG00000119899	1035.67	1193.33	1.25708	0.330078	1.57183e-08	1.49838e-07	SLC17A5	solute carrier family 17 (anion/sugar transporter), member 5	protein_coding
ENSG00000188868	133	153.333	1.25703	0.330018	0.00244097	0.0076302	ZNF563	zinc finger protein 563	protein_coding
ENSG00000244509	2461	2840.67	1.25698	0.329959	1.93323e-10	2.47017e-09	APOBEC3C	NA	protein_coding
ENSG00000067057	6892.33	7961	1.25665	0.329584	1.04157e-11	1.54847e-10	PFKP	phosphofructokinase, platelet	protein_coding
ENSG00000162522	3833.67	4424	1.25641	0.329303	4.44676e-11	6.12998e-10	KIAA1522	KIAA1522	protein_coding
ENSG00000204941	78	90	1.25632	0.329205	0.0159956	0.0386713	PSG5	pregnancy specific beta-1-glycoprotein 5	protein_coding
ENSG00000174282	1920.67	2216	1.2562	0.329072	6.33755e-10	7.50062e-09	ZBTB4	zinc finger and BTB domain containing 4	protein_coding
ENSG00000073282	1910.33	2205.33	1.25599	0.328822	6.68642e-10	7.87206e-09	TP63	tumor protein p63	protein_coding
ENSG00000187091	242.667	279.667	1.25565	0.328435	0.000146199	0.000634364	PLCD1	phospholipase C, delta 1	protein_coding
ENSG00000122786	3249.67	3740.67	1.25564	0.328419	8.47389e-11	1.13725e-09	CALD1	caldesmon 1	protein_coding
ENSG00000069812	675.667	779	1.25561	0.328384	2.66372e-07	2.06445e-06	HES2	hairy and enhancer of split 2 (Drosophila)	protein_coding
ENSG00000067715	480.333	554	1.25557	0.328348	2.41171e-06	1.54769e-05	SYT1	synaptotagmin I	protein_coding
ENSG00000181908	367	422	1.25486	0.327526	1.39543e-05	7.69053e-05	AP003774.4	ENSG00000181908	protein_coding
ENSG00000089289	1601	1843	1.25472	0.327366	1.87539e-09	2.06713e-08	IGBP1	chromosome 14 open reading frame 19; immunoglobulin (CD79A) binding protein 1	protein_coding
ENSG00000197714	145.667	167.667	1.25431	0.326897	0.00184857	0.00598153	ZNF460	zinc finger protein 460	protein_coding
ENSG00000123384	12378.3	14287.3	1.25413	0.326688	6.72835e-12	1.02748e-10	LRP1	low density lipoprotein-related protein 1 (alpha-2-macroglobulin receptor)	protein_coding
ENSG00000237940	181.333	209	1.25401	0.326553	0.000698004	0.00252447	AC093642.3	NA	lincRNA
ENSG00000055609	4934.33	5695.33	1.25392	0.326449	3.31489e-11	4.62234e-10	KMT2C	myeloid/lymphoid or mixed-lineage leukemia 3	protein_coding
ENSG00000167779	82.6667	95	1.25377	0.326275	0.0143983	0.0354969	IGFBP6	insulin-like growth factor binding protein 6	protein_coding
ENSG00000164308	1177	1354	1.2537	0.326188	1.10936e-08	1.08044e-07	ERAP2	endoplasmic reticulum aminopeptidase 2	protein_coding
ENSG00000188459	303.333	349.333	1.25369	0.326184	4.67422e-05	0.000229609	WASF4P	WAS protein family, member 4	pseudogene
ENSG00000120899	334.667	385	1.25369	0.326181	2.63242e-05	0.000137195	PTK2B	PTK2B protein tyrosine kinase 2 beta	protein_coding
ENSG00000146776	455.333	524.333	1.25367	0.326161	3.96166e-06	2.44077e-05	ATXN7L1	ataxin 7-like 1	protein_coding
ENSG00000175414	86	99	1.25367	0.326156	0.0127786	0.0319749	ARL10	ADP-ribosylation factor-like 10	protein_coding
ENSG00000117151	458.667	527.333	1.25366	0.326146	3.80616e-06	2.35142e-05	CTBS	chitobiase, di-N-acetyl-	protein_coding
ENSG00000268297	537.667	620.333	1.25347	0.325928	1.39594e-06	9.3473e-06	CLEC4GP1	NA	pseudogene
ENSG00000149292	218	250.667	1.25322	0.325641	0.000293643	0.00117494	TTC12	tetratricopeptide repeat domain 12	protein_coding
ENSG00000166398	1700	1958	1.25303	0.325417	1.73831e-09	1.93503e-08	KIAA0355	KIAA0355	protein_coding
ENSG00000235225	345	395.667	1.25254	0.32486	2.39098e-05	0.000125905	AC016712.2	NA	pseudogene
ENSG00000132470	11610.7	13363.3	1.25242	0.32472	9.66236e-12	1.44467e-10	ITGB4	integrin, beta 4	protein_coding
ENSG00000169247	261.667	300.667	1.25239	0.324679	0.000116785	0.0005189	SH3TC2	SH3 domain and tetratricopeptide repeats 2	protein_coding
ENSG00000196456	194	223	1.25235	0.324642	0.00054745	0.0020371	ZNF775	zinc finger protein 775	protein_coding
ENSG00000114019	14198.3	16335	1.2523	0.324578	7.97236e-12	1.20574e-10	AMOTL2	angiomotin like 2	protein_coding
ENSG00000169071	1563.33	1797.67	1.25204	0.324279	2.99639e-09	3.18448e-08	ROR2	receptor tyrosine kinase-like orphan receptor 2	protein_coding
ENSG00000162836	338	388.667	1.25186	0.32407	2.80306e-05	0.000144983	ACP6	acid phosphatase 6, lysophosphatidic	protein_coding
ENSG00000218014	145	166.667	1.25168	0.323867	0.00208299	0.00664842	KRT19P1	ENSG00000218014	pseudogene
ENSG00000155760	427.667	490.667	1.25165	0.323827	6.91766e-06	4.0419e-05	FZD7	frizzled homolog 7 (Drosophila)	protein_coding
ENSG00000116675	129.333	148.667	1.25143	0.323582	0.00332622	0.0100226	DNAJC6	DnaJ (Hsp40) homolog, subfamily C, member 6	protein_coding
ENSG00000134762	1149	1320.33	1.25135	0.323489	1.67873e-08	1.59353e-07	DSC3	desmocollin 3	protein_coding
ENSG00000204623	199	228.667	1.2512	0.32331	0.000510701	0.00192081	ZNRD1-AS1	non-protein coding RNA 171; HLA complex P5 pseudogene 10	antisense
ENSG00000213782	125.667	144.333	1.25119	0.323298	0.00375207	0.0111247	DDX47	DEAD (Asp-Glu-Ala-Asp) box polypeptide 47	protein_coding
ENSG00000130304	213	244.667	1.25118	0.323291	0.000365879	0.00142625	SLC27A1	solute carrier family 27 (fatty acid transporter), member 1	protein_coding
ENSG00000168214	2857.33	3281	1.25109	0.323191	2.59898e-10	3.25992e-09	RBPJ	recombination signal binding protein for immunoglobulin kappa J region	protein_coding
ENSG00000167994	938	1077.67	1.25105	0.323137	5.61265e-08	4.89908e-07	RAB3IL1	RAB3A interacting protein (rabin3)-like 1	protein_coding
ENSG00000053254	2555	2939.67	1.25093	0.322996	4.00189e-10	4.8985e-09	FOXN3	forkhead box N3	protein_coding
ENSG00000153246	135.333	155.333	1.25076	0.322808	0.00285673	0.0087795	PLA2R1	phospholipase A2 receptor 1, 180kDa	protein_coding
ENSG00000094916	3996.33	4599	1.25039	0.32238	9.97859e-11	1.32786e-09	CBX5	chromobox homolog 5 (HP1 alpha homolog, Drosophila)	protein_coding
ENSG00000229043	90	103.333	1.25037	0.322359	0.012121	0.0306071	AC091729.9	NA	antisense
ENSG00000249087	146	167.667	1.25031	0.322284	0.00213337	0.00678305	C1orf213	NA	protein_coding
ENSG00000229358	162.667	186.667	1.25028	0.32225	0.00135116	0.0045382	DPY19L1P1	NA	pseudogene
ENSG00000102007	281.667	323.333	1.25019	0.322153	8.84891e-05	0.000405077	PLP2	proteolipid protein 2 (colonic epithelium-enriched)	protein_coding
ENSG00000273247	122	140	1.24997	0.321894	0.00437129	0.0127067	RP11-83A24.2	NA	antisense
ENSG00000243244	2232.33	2566.67	1.24988	0.321793	7.90789e-10	9.1728e-09	STON1	NA	protein_coding
ENSG00000174804	320	367	1.24978	0.321669	4.43769e-05	0.00021936	FZD4	frizzled homolog 4 (Drosophila)	protein_coding
ENSG00000237523	279.333	320.667	1.24968	0.321556	9.54605e-05	0.000432708	LINC00857	NA	lincRNA
ENSG00000235027	111.667	128	1.24958	0.321446	0.00610421	0.0170025	AC068580.6	NA	antisense
ENSG00000196811	81.6667	93.6667	1.2495	0.321353	0.0165575	0.0398276	CHRNG	cholinergic receptor, nicotinic, gamma	protein_coding
ENSG00000170004	2159.67	2483.33	1.24943	0.321275	9.64348e-10	1.10717e-08	CHD3	chromodomain helicase DNA binding protein 3	protein_coding
ENSG00000234745	281.333	321.333	1.24942	0.321264	9.44347e-05	0.000429273	HLA-B	NA	protein_coding
ENSG00000182054	2619.33	2999.33	1.2493	0.321123	4.63555e-10	5.59145e-09	IDH2	isocitrate dehydrogenase 2 (NADP+), mitochondrial	protein_coding
ENSG00000026297	464.667	533.333	1.2491	0.320894	5.04476e-06	3.04136e-05	RNASET2	ribonuclease T2	protein_coding
ENSG00000104870	585.667	670.667	1.24907	0.320858	1.22296e-06	8.25578e-06	FCGRT	Fc fragment of IgG, receptor, transporter, alpha	protein_coding
ENSG00000108474	306.333	351	1.24897	0.320737	5.99313e-05	0.000286001	PIGL	phosphatidylinositol glycan anchor biosynthesis, class L	protein_coding
ENSG00000154914	373.667	428	1.24858	0.320293	1.95669e-05	0.000104933	USP43	ubiquitin specific peptidase 43	protein_coding
ENSG00000228393	100	114.667	1.24855	0.320259	0.00912747	0.0240318	LINC01004	NA	antisense
ENSG00000164975	590.667	677.333	1.24855	0.320257	1.20988e-06	8.18149e-06	SNAPC3	small nuclear RNA activating complex, polypeptide 3, 50kDa	protein_coding
ENSG00000204839	123.667	141.667	1.2485	0.32019	0.00437308	0.0127096	MROH6	chromosome 8 open reading frame 73	protein_coding
ENSG00000138303	659	755.667	1.2484	0.320078	6.25889e-07	4.52266e-06	ASCC1	activating signal cointegrator 1 complex subunit 1	protein_coding
ENSG00000169372	232.333	266	1.24821	0.319859	0.00027593	0.00111228	CRADD	CASP2 and RIPK1 domain containing adaptor with death domain	protein_coding
ENSG00000102890	948	1085	1.24786	0.319452	7.53361e-08	6.45755e-07	ELMO3	engulfment and cell motility 3	protein_coding
ENSG00000167105	381.333	436.333	1.24776	0.319335	1.84441e-05	9.95905e-05	TMEM92	transmembrane protein 92	protein_coding
ENSG00000264112	249	285.667	1.24766	0.319223	0.000197832	0.00082846	RP11-159D12.2	NA	lincRNA
ENSG00000260868	149	170.667	1.24756	0.319109	0.00218378	0.00693213	RP11-394I13.1	NA	lincRNA
ENSG00000119139	2676.33	3064	1.24724	0.318738	5.7555e-10	6.8582e-09	TJP2	tight junction protein 2 (zona occludens 2)	protein_coding
ENSG00000261716	488.333	559.333	1.24715	0.318632	4.37923e-06	2.67187e-05	RP11-196G18.22	NA	sense_overlapping
ENSG00000188493	854.333	978.333	1.24643	0.317804	1.60234e-07	1.29579e-06	C19orf54	chromosome 19 open reading frame 54	protein_coding
ENSG00000081019	822	939.667	1.24632	0.317675	2.04294e-07	1.62045e-06	RSBN1	round spermatid basic protein 1	protein_coding
ENSG00000166483	2659.33	3045.67	1.24615	0.317482	6.86855e-10	8.06234e-09	WEE1	WEE1 homolog (S. pombe)	protein_coding
ENSG00000088387	26635	30500.3	1.2456	0.316843	1.5822e-11	2.29791e-10	DOCK9	dedicator of cytokinesis 9	protein_coding
ENSG00000122861	1131	1292	1.24549	0.316715	3.66182e-08	3.30257e-07	PLAU	plasminogen activator, urokinase	protein_coding
ENSG00000183397	85.6667	98	1.2451	0.316266	0.0160854	0.0388525	C19orf71	chromosome 19 open reading frame 71	protein_coding
ENSG00000243710	90.3333	103.333	1.24496	0.316103	0.013821	0.0342617	WDR65	NA	protein_coding
ENSG00000197121	1314.67	1503	1.24455	0.315627	1.84691e-08	1.73953e-07	PGAP1	post-GPI attachment to proteins 1	protein_coding
ENSG00000237264	2214	2526.67	1.24453	0.315599	1.73334e-09	1.93086e-08	FTH1P11	NA	pseudogene
ENSG00000106261	2851.33	3269.33	1.24444	0.315502	6.86013e-10	8.05848e-09	ZKSCAN1	zinc finger with KRAB and SCAN domains 1	protein_coding
ENSG00000244291	377.667	431.333	1.24432	0.315356	2.48792e-05	0.000130398	C7orf13	NA	protein_coding
ENSG00000213988	1160.67	1327.67	1.24423	0.315251	3.67016e-08	3.30819e-07	ZNF90	zinc finger protein 253	protein_coding
ENSG00000197062	317	362	1.24417	0.315185	6.71831e-05	0.000316479	RP5-874C20.3	zinc finger protein 187	pseudogene
ENSG00000128694	352.667	402.667	1.24411	0.315118	3.7265e-05	0.000187986	OSGEPL1	O-sialoglycoprotein endopeptidase-like 1	protein_coding
ENSG00000101210	3277.67	3738	1.24395	0.314934	4.73306e-10	5.70033e-09	EEF1A2	eukaryotic translation elongation factor 1 alpha 2	protein_coding
ENSG00000144935	430	490.333	1.24386	0.314819	1.2187e-05	6.77106e-05	TRPC1	transient receptor potential cation channel, subfamily C, member 1	protein_coding
ENSG00000118777	1823	2079.67	1.24382	0.314775	4.29807e-09	4.46234e-08	ABCG2	ATP-binding cassette, sub-family G (WHITE), member 2	protein_coding
ENSG00000197557	515	588	1.24354	0.314456	4.29785e-06	2.62999e-05	TTC30A	tetratricopeptide repeat domain 30A	protein_coding
ENSG00000160808	378	431	1.24337	0.314253	2.6549e-05	0.000138137	MYL3	myosin, light chain 3, alkali; ventricular, skeletal, slow	protein_coding
ENSG00000148444	472.667	539.333	1.24327	0.314141	7.30226e-06	4.23359e-05	COMMD3	COMM domain containing 3	protein_coding
ENSG00000197321	1791.33	2045	1.24303	0.313861	5.13515e-09	5.25509e-08	SVIL	supervillin	protein_coding
ENSG00000169239	476.333	543.333	1.24303	0.313858	7.11895e-06	4.14105e-05	CA5B	inactivation escape 2 (non-protein coding); carbonic anhydrase VB, mitochondrial	protein_coding
ENSG00000063046	15106.7	17232.7	1.24285	0.313652	3.67078e-11	5.096e-10	EIF4B	similar to eukaryotic translation initiation factor 4H; eukaryotic translation initiation factor 4B	protein_coding
ENSG00000250182	495.667	564.333	1.24245	0.313187	5.93003e-06	3.52241e-05	EEF1A1P13	NA	pseudogene
ENSG00000175894	344.333	393.333	1.24244	0.313174	4.74598e-05	0.000232609	TSPEAR	chromosome 21 open reading frame 29	protein_coding
ENSG00000164825	213	242.667	1.24243	0.313159	0.000567577	0.00210403	DEFB1	defensin, beta 1	protein_coding
ENSG00000186642	112.667	128.667	1.24242	0.313159	0.00737618	0.0200657	PDE2A	phosphodiesterase 2A, cGMP-stimulated	protein_coding
ENSG00000164300	5123.33	5862.33	1.24222	0.312923	1.90512e-10	2.4402e-09	SERINC5	serine incorporator 5	protein_coding
ENSG00000136842	559.667	638	1.2422	0.312894	2.95141e-06	1.86437e-05	TMOD1	tropomodulin 1	protein_coding
ENSG00000155729	318	362.667	1.24185	0.31249	7.64695e-05	0.000354579	KCTD18	potassium channel tetramerisation domain containing 18	protein_coding
ENSG00000143995	570	648.333	1.24184	0.312475	2.74999e-06	1.74554e-05	MEIS1	Meis homeobox 1	protein_coding
ENSG00000197258	3309.67	3770.67	1.24169	0.312304	6.4037e-10	7.56185e-09	EIF4BP6	ENSG00000197258	pseudogene
ENSG00000137747	3850.33	4384.67	1.24168	0.312289	4.16864e-10	5.08678e-09	TMPRSS13	transmembrane protease, serine 13	protein_coding
ENSG00000160336	7812.67	8906.67	1.24128	0.311834	1.01984e-10	1.35368e-09	ZNF761	zinc finger protein 761	processed_transcript
ENSG00000133943	768.333	875.667	1.2409	0.311388	5.23349e-07	3.86105e-06	C14orf159	chromosome 14 open reading frame 159	protein_coding
ENSG00000215883	138.333	157.667	1.24055	0.310986	0.00379049	0.0112259	CYB5RL	cytochrome b5 reductase-like	protein_coding
ENSG00000170160	519.667	592.667	1.2405	0.310923	5.2342e-06	3.14352e-05	CCDC144A	coiled-coil domain containing 144B; coiled-coil domain containing 144A; coiled-coil domain containing 144C	protein_coding
ENSG00000178726	189.667	216	1.24048	0.3109	0.0010524	0.00362929	THBD	thrombomodulin	protein_coding
ENSG00000093217	92	104.667	1.24042	0.310832	0.014803	0.0363239	XYLB	xylulokinase homolog (H. influenzae)	protein_coding
ENSG00000188933	258.333	294.667	1.2404	0.310803	0.000245394	0.00100329	USP32P1	TL132 protein	pseudogene
ENSG00000182873	161.333	183.667	1.24037	0.310775	0.00209839	0.00668534	RP11-181G12.2	ENSG00000182873	antisense
ENSG00000241889	88.6667	101	1.2403	0.310689	0.0164844	0.0396753	RP11-435F17.3	NA	pseudogene
ENSG00000165661	4523.33	5163	1.24006	0.310405	3.52544e-10	4.33894e-09	QSOX2	quiescin Q6 sulfhydryl oxidase 2	protein_coding
ENSG00000166825	225.333	256.333	1.24003	0.31037	0.000490071	0.00185118	ANPEP	alanyl (membrane) aminopeptidase	protein_coding
ENSG00000103932	801.333	913.333	1.24002	0.310363	4.4906e-07	3.36026e-06	RPAP1	RNA polymerase II associated protein 1	protein_coding
ENSG00000178996	4302.67	4893.67	1.23979	0.310098	4.15464e-10	5.07363e-09	SNX18	sorting nexin 18	protein_coding
ENSG00000133313	7469	8493.33	1.23892	0.309088	1.59111e-10	2.05136e-09	CNDP2	CNDP dipeptidase 2 (metallopeptidase M20 family)	protein_coding
ENSG00000134769	281.667	320	1.23886	0.309014	0.000174252	0.000739783	DTNA	dystrobrevin, alpha	protein_coding
ENSG00000116984	1813	2064.67	1.23879	0.308934	8.46762e-09	8.3871e-08	MTR	5-methyltetrahydrofolate-homocysteine methyltransferase	protein_coding
ENSG00000188211	104.333	118.667	1.23878	0.308922	0.0105761	0.0272528	NCR3LG1	hypothetical protein DKFZp686O24166	protein_coding
ENSG00000147872	1324.33	1507	1.23877	0.308906	3.58049e-08	3.23478e-07	PLIN2	adipose differentiation-related protein	protein_coding
ENSG00000104983	233	264.667	1.23872	0.308847	0.000447538	0.00170692	CCDC61	coiled-coil domain containing 61	protein_coding
ENSG00000117114	203	231	1.23854	0.308637	0.000849723	0.00301088	LPHN2	latrophilin 2	protein_coding
ENSG00000183506	2191.33	2492.67	1.23836	0.308435	4.17743e-09	4.34856e-08	PI4KAP2	phosphatidylinositol 4-kinase, catalytic, alpha pseudogene 2	pseudogene
ENSG00000160801	1381.33	1568.67	1.23823	0.308285	3.12468e-08	2.85413e-07	PTH1R	parathyroid hormone 1 receptor	protein_coding
ENSG00000110057	1253.33	1423.67	1.23772	0.307687	5.32809e-08	4.66104e-07	UNC93B1	unc-93 homolog B1 (C. elegans); unc-93 homolog B6 (C. elegans); unc-93 homolog B3 pseudogene (C. elegans); similar to unc-93 homolog B1 (C. elegans)	protein_coding
ENSG00000171680	1645.33	1871.33	1.23766	0.307616	1.49214e-08	1.42761e-07	PLEKHG5	pleckstrin homology domain containing, family G (with RhoGef domain) member 5	protein_coding
ENSG00000070759	491.667	558	1.23745	0.307375	9.28971e-06	5.27501e-05	TESK2	testis-specific kinase 2	protein_coding
ENSG00000091947	1453.67	1649.33	1.2374	0.307314	2.71852e-08	2.49764e-07	TMEM101	transmembrane protein 101	protein_coding
ENSG00000160439	704	799.667	1.23722	0.3071	1.23245e-06	8.31269e-06	RDH13	retinol dehydrogenase 13 (all-trans/9-cis)	protein_coding
ENSG00000172465	169.667	192.667	1.23721	0.30709	0.00194517	0.00625677	TCEAL1	transcription elongation factor A (SII)-like 1	protein_coding
ENSG00000243927	1312	1490	1.23705	0.306903	4.60705e-08	4.06646e-07	MRPS6	NA	protein_coding
ENSG00000114735	784.333	890.333	1.23697	0.306806	6.90841e-07	4.928e-06	HEMK1	HemK methyltransferase family member 1	protein_coding
ENSG00000057704	2479.67	2819	1.23682	0.306641	3.2735e-09	3.4626e-08	TMCC3	transmembrane and coiled-coil domain family 3	protein_coding
ENSG00000179750	856.333	972.667	1.23672	0.30652	4.3557e-07	3.26708e-06	APOBEC3B	apolipoprotein B mRNA editing enzyme, catalytic polypeptide-like 3B	protein_coding
ENSG00000080298	262.667	298.333	1.23657	0.306345	0.00028044	0.00112814	RFX3	regulatory factor X, 3 (influences HLA class II expression)	protein_coding
ENSG00000230508	109.333	124	1.23654	0.306303	0.00976728	0.0254522	RPL19P21	NA	pseudogene
ENSG00000185650	6690	7604.33	1.23653	0.306293	2.76844e-10	3.45593e-09	ZFP36L1	zinc finger protein 36, C3H type-like 1	protein_coding
ENSG00000132535	156.333	177.333	1.23641	0.306161	0.00278366	0.00857504	DLG4	discs, large homolog 4 (Drosophila)	protein_coding
ENSG00000184545	121.667	138	1.2363	0.306031	0.00693507	0.0189839	DUSP8	dual specificity phosphatase 8	protein_coding
ENSG00000140474	790	896.333	1.23629	0.306012	7.10191e-07	5.04088e-06	ULK3	unc-51-like kinase 3 (C. elegans)	protein_coding
ENSG00000101407	3519.67	3998.67	1.23612	0.305822	1.20642e-09	1.37108e-08	TTI1	KIAA0406	protein_coding
ENSG00000103490	239.333	271.333	1.23607	0.305755	0.000452214	0.001721	PYCARD	PYD and CARD domain containing	protein_coding
ENSG00000074621	230.667	262	1.23601	0.305691	0.000536515	0.00200257	SLC24A1	solute carrier family 24 (sodium/potassium/calcium exchanger), member 1	protein_coding
ENSG00000119397	1685.33	1914	1.236	0.305679	1.65881e-08	1.57557e-07	CNTRL	centrosomal protein 110kDa	protein_coding
ENSG00000167074	1160.67	1314	1.23586	0.305515	9.73965e-08	8.21861e-07	TEF	thyrotrophic embryonic factor	protein_coding
ENSG00000198355	1577	1787.67	1.23577	0.305412	2.29254e-08	2.13495e-07	PIM3	pim-3 oncogene	protein_coding
ENSG00000145632	288.333	327.333	1.23551	0.305104	0.000187531	0.000789107	PLK2	polo-like kinase 2 (Drosophila)	protein_coding
ENSG00000115756	734	832.333	1.23551	0.305102	1.1509e-06	7.83655e-06	HPCAL1	hippocalcin-like 1	protein_coding
ENSG00000144579	3177.67	3605.33	1.23532	0.304881	1.81764e-09	2.01619e-08	CTDSP1	CTD (carboxy-terminal domain, RNA polymerase II, polypeptide A) small phosphatase 1	protein_coding
ENSG00000185339	126.667	143.667	1.2353	0.304862	0.00624126	0.0173351	TCN2	transcobalamin II; macrocytic anemia	protein_coding
ENSG00000065534	261.667	296.667	1.2349	0.304396	0.000313701	0.00124601	MYLK	myosin light chain kinase	protein_coding
ENSG00000037637	725.667	822.333	1.23478	0.304259	1.31411e-06	8.82186e-06	FBXO42	F-box protein 42	protein_coding
ENSG00000171045	327.667	371.333	1.23455	0.303983	0.000103934	0.000467079	TSNARE1	t-SNARE domain containing 1	protein_coding
ENSG00000156011	857.333	973.333	1.23451	0.303944	5.40934e-07	3.97823e-06	PSD3	pleckstrin and Sec7 domain containing 3	protein_coding
ENSG00000178075	800.333	906	1.23444	0.303862	7.96003e-07	5.60444e-06	GRAMD1C	GRAM domain containing 1C	protein_coding
ENSG00000197608	1377.33	1563.33	1.23425	0.303629	5.08953e-08	4.47225e-07	ZNF841	zinc finger protein 841	protein_coding
ENSG00000204611	723	819	1.23407	0.30343	1.43412e-06	9.58252e-06	ZNF616	zinc finger protein 616	protein_coding
ENSG00000124224	95.3333	108	1.23395	0.303289	0.0158379	0.0384057	PPP4R1L	protein phosphatase 4, regulatory subunit 1-like	protein_coding
ENSG00000253958	87.6667	99.3333	1.23393	0.303258	0.0199962	0.0466647	CLDN23	NA	protein_coding
ENSG00000164331	765.333	865.667	1.23383	0.303141	1.07958e-06	7.39897e-06	ANKRA2	ankyrin repeat, family A (RFXANK-like), 2	protein_coding
ENSG00000196365	3226.67	3655	1.23363	0.302907	2.21368e-09	2.40463e-08	LONP1	lon peptidase 1, mitochondrial	protein_coding
ENSG00000035862	4992.67	5648.33	1.23334	0.302572	7.83669e-10	9.10364e-09	TIMP2	TIMP metallopeptidase inhibitor 2	protein_coding
ENSG00000172493	433.333	491	1.23319	0.302392	2.58598e-05	0.000134909	AFF1	AF4/FMR2 family, member 1	protein_coding
ENSG00000175197	3341	3774	1.23309	0.302279	2.17113e-09	2.36004e-08	DDIT3	DNA-damage-inducible transcript 3	protein_coding
ENSG00000197647	279.667	316	1.23282	0.30196	0.000256461	0.00104073	ZNF433	zinc finger protein 433	protein_coding
ENSG00000172244	295.333	334.333	1.23264	0.301754	0.000197328	0.000827013	C5orf34	chromosome 5 open reading frame 34	protein_coding
ENSG00000261408	118	133.667	1.23262	0.301723	0.00860093	0.0228675	TEN1-CDK3	NA	processed_transcript
ENSG00000042062	369.333	417.333	1.2324	0.301474	6.4382e-05	0.000304561	FAM65C	family with sequence similarity 65, member C	protein_coding
ENSG00000078487	94.3333	106.667	1.23232	0.301372	0.0170548	0.040793	ZCWPW1	zinc finger, CW type with PWWP domain 1	protein_coding
ENSG00000135925	279	315.333	1.23227	0.301313	0.000267294	0.00108023	WNT10A	wingless-type MMTV integration site family, member 10A	protein_coding
ENSG00000151611	109	123.333	1.23222	0.301262	0.0111841	0.0285761	MMAA	methylmalonic aciduria (cobalamin deficiency) cblA type	protein_coding
ENSG00000204308	778	878.333	1.23219	0.301223	1.16092e-06	7.88434e-06	RNF5	ring finger protein 5; ring finger protein 5 pseudogene 1	protein_coding
ENSG00000129455	428.667	484.333	1.23168	0.300627	3.07645e-05	0.000158187	KLK8	kallikrein-related peptidase 8	protein_coding
ENSG00000233223	285	322	1.23165	0.300588	0.000249733	0.00101687	AC113189.5	NA	antisense
ENSG00000136720	952.333	1076.67	1.23149	0.300401	4.28226e-07	3.21507e-06	HS6ST1	heparan sulfate 6-O-sulfotransferase 1	protein_coding
ENSG00000163565	100	113	1.23124	0.300109	0.0148709	0.0364451	IFI16	interferon, gamma-inducible protein 16	protein_coding
ENSG00000167925	995.667	1123	1.23122	0.30009	3.52779e-07	2.68191e-06	GHDC	GH3 domain containing	protein_coding
ENSG00000180875	1239.67	1403.33	1.2312	0.300061	1.19454e-07	9.90454e-07	GREM2	gremlin 2, cysteine knot superfamily, homolog (Xenopus laevis)	protein_coding
ENSG00000084453	566.667	639.333	1.23081	0.299607	7.31828e-06	4.23975e-05	SLCO1A2	solute carrier organic anion transporter family, member 1A2	protein_coding
ENSG00000115963	1607.67	1809.33	1.22999	0.298644	4.3389e-08	3.84271e-07	RND3	Rho family GTPase 3	protein_coding
ENSG00000196743	5883	6631.33	1.22951	0.29808	1.0178e-09	1.16514e-08	GM2A	GM2 ganglioside activator	protein_coding
ENSG00000235890	131.667	148.667	1.22944	0.298002	0.0066545	0.0183244	TSPEAR-AS1	NA	antisense
ENSG00000111913	2301.33	2599.33	1.2293	0.297837	1.17935e-08	1.14209e-07	FAM65B	family with sequence similarity 65, member B	protein_coding
ENSG00000163611	412	465.333	1.2292	0.297721	4.51752e-05	0.000223096	SPICE1	coiled-coil domain containing 52	protein_coding
ENSG00000023445	586.667	661.667	1.2291	0.297601	7.00017e-06	4.08252e-05	BIRC3	baculoviral IAP repeat-containing 3	protein_coding
ENSG00000168386	420.333	475	1.22901	0.297501	4.1173e-05	0.000205135	FILIP1L	filamin A interacting protein 1-like	protein_coding
ENSG00000099812	928.667	1048	1.229	0.297489	6.30765e-07	4.55312e-06	MISP	chromosome 19 open reading frame 21	protein_coding
ENSG00000067225	37646.3	42373	1.22898	0.29746	2.17256e-10	2.75804e-09	PKM	similar to Pyruvate kinase, isozymes M1/M2 (Pyruvate kinase muscle isozyme) (Cytosolic thyroid hormone-binding protein) (CTHBP) (THBP1); pyruvate kinase, muscle	protein_coding
ENSG00000181690	1107	1249	1.22892	0.297387	2.6644e-07	2.06445e-06	PLAG1	pleiomorphic adenoma gene 1	protein_coding
ENSG00000197385	166.667	188	1.22838	0.296759	0.0029822	0.0091241	ZNF860	zinc finger protein 860	protein_coding
ENSG00000170561	3796.67	4283.67	1.22833	0.296702	3.05424e-09	3.24376e-08	IRX2	iroquois homeobox 2	protein_coding
ENSG00000246263	105	118.333	1.22825	0.2966	0.0140393	0.0347153	KB-431C1.4	NA	antisense
ENSG00000153558	150	169	1.22812	0.29645	0.00444608	0.0128809	FBXL2	F-box and leucine-rich repeat protein 2	protein_coding
ENSG00000047365	135	152.333	1.22809	0.296413	0.00639947	0.0177182	ARAP2	ArfGAP with RhoGAP domain, ankyrin repeat and PH domain 2	protein_coding
ENSG00000174796	419.667	473	1.22808	0.29641	4.45961e-05	0.000220374	THAP6	THAP domain containing 6	protein_coding
ENSG00000161558	225.667	254	1.22784	0.296126	0.000895358	0.00314635	TMEM143	transmembrane protein 143	protein_coding
ENSG00000272505	796.667	899.667	1.22782	0.296095	1.5534e-06	1.03181e-05	RP11-981G7.6	NA	lincRNA
ENSG00000255346	271	305.333	1.22779	0.296066	0.000393937	0.00152018	NOX5	NA	protein_coding
ENSG00000144199	172.667	194.667	1.22767	0.295928	0.00268155	0.00828483	FAHD2B	fumarylacetoacetate hydrolase domain containing 2B	protein_coding
ENSG00000267194	116	130.667	1.2276	0.295841	0.010621	0.0273462	RP1-193H18.2	NA	lincRNA
[truncated: 4,811 more rows]

## Sheet: BAA-1457 FC>1.5 Q<0.05
ENSEMBL ID	Control mean	Infected mean	Fold Change	Log2(Fold Change)	P-value	Q-value	Symbol	Description	Gene Biotype
ENSG00000044524	20.3333	88	4.70143	2.2331	4.55611e-33	3.98128e-31	EPHA3	EPH receptor A3	protein_coding
ENSG00000159337	19	74.3333	4.24537	2.08589	3.26699e-26	1.84843e-24	PLA2G4D	phospholipase A2, group IVD (cytosolic)	protein_coding
ENSG00000226510	9	34.3333	4.12677	2.04501	4.33458e-13	7.85467e-12	UPK1A-AS1	NA	antisense
ENSG00000249839	10.3333	36	3.77403	1.9161	1.30211e-12	2.19047e-11	AC011330.5	NA	pseudogene
ENSG00000169715	133.333	421.333	3.44501	1.78451	8.0594e-87	6.03649e-84	MT1E	metallothionein 1L (gene/pseudogene); metallothionein 1E; metallothionein 1 pseudogene 3; metallothionein 1J (pseudogene)	protein_coding
ENSG00000104321	9.33333	29.6667	3.44026	1.78252	7.94569e-10	9.20985e-09	TRPA1	transient receptor potential cation channel, subfamily A, member 1	protein_coding
ENSG00000187193	292	870.333	3.2553	1.70279	1.21865e-126	2.7383e-123	MT1X	metallothionein 1X	protein_coding
ENSG00000187730	10.3333	30.6667	3.21443	1.68456	1.9961e-09	2.18335e-08	GABRD	gamma-aminobutyric acid (GABA) A receptor, delta	protein_coding
ENSG00000105642	38	110	3.14982	1.65527	4.2722e-27	2.65603e-25	KCNN1	potassium intermediate/small conductance calcium-activated channel, subfamily N, member 1	protein_coding
ENSG00000233929	49.6667	140.333	3.07874	1.62234	2.58483e-32	2.15116e-30	MT1XP1	NA	pseudogene
ENSG00000124205	28.6667	80.6667	3.05981	1.61344	4.14113e-20	1.47034e-18	EDN3	endothelin 3	protein_coding
ENSG00000140465	882.667	2461.33	3.03395	1.6012	6.33744e-175	9.96816e-171	CYP1A1	cytochrome P450, family 1, subfamily A, polypeptide 1	protein_coding
ENSG00000162433	674	1862	3.00697	1.58831	8.91463e-158	7.01091e-154	AK4	adenylate kinase 3-like 2; adenylate kinase 3-like 1	protein_coding
ENSG00000263535	67.6667	186	2.99266	1.58143	3.48989e-39	3.97772e-37	AK4P1	NA	pseudogene
ENSG00000143847	700.667	1916.67	2.97143	1.57116	2.33569e-156	1.2246e-152	PPFIA4	protein tyrosine phosphatase, receptor type, f polypeptide (PTPRF), interacting protein (liprin), alpha 4	protein_coding
ENSG00000111674	482	1299	2.93921	1.55543	1.85399e-132	4.86023e-129	ENO2	enolase 2 (gamma, neuronal)	protein_coding
ENSG00000230836	13.6667	36.3333	2.88545	1.5288	1.36031e-09	1.5294e-08	AC104135.4	NA	lincRNA
ENSG00000196364	13.3333	35.3333	2.87603	1.52408	2.43337e-09	2.62504e-08	PRSS29P	protease, serine, 29 pseudogene	lincRNA
ENSG00000095596	47.3333	124.667	2.86617	1.51912	1.17805e-26	7.01876e-25	CYP26A1	cytochrome P450, family 26, subfamily A, polypeptide 1	protein_coding
ENSG00000120937	82.3333	216.333	2.86177	1.51691	1.51045e-41	1.94736e-39	NPPB	natriuretic peptide precursor B	protein_coding
ENSG00000260179	15	39	2.82069	1.49605	6.98363e-10	8.19131e-09	RP5-902P8.12	NA	lincRNA
ENSG00000015568	33	85.3333	2.81983	1.49561	5.15726e-19	1.676e-17	RGPD5	RANBP2-like and GRIP domain containing 5; RANBP2-like and GRIP domain containing 4; RANBP2-like and GRIP domain containing 3; RANBP2-like and GRIP domain containing 8; RANBP2-like and GRIP domain containing 7; RANBP2-like and GRIP domain containing 6	protein_coding
ENSG00000182578	770	1974.67	2.79832	1.48456	2.28802e-143	8.99708e-140	CSF1R	colony stimulating factor 1 receptor	protein_coding
ENSG00000123095	131.667	333.333	2.75432	1.4617	2.52883e-54	6.11939e-52	BHLHE41	basic helix-loop-helix family, member e41	protein_coding
ENSG00000080493	395.333	1000	2.74962	1.45923	1.50163e-105	1.4762e-102	SLC4A4	solute carrier family 4, sodium bicarbonate cotransporter, member 4	protein_coding
ENSG00000198178	24.3333	61	2.72617	1.44688	1.07535e-13	2.08818e-12	CLEC4C	C-type lectin domain family 4, member C	protein_coding
ENSG00000198417	260	646.333	2.70988	1.43823	1.077e-81	6.77608e-79	MT1F	metallothionein 1F	protein_coding
ENSG00000124785	831.667	2052.67	2.69114	1.42822	1.10699e-135	3.48237e-132	NRN1	neuritin 1	protein_coding
ENSG00000188032	37.3333	91.6667	2.66987	1.41677	1.11921e-18	3.50679e-17	C19orf67	chromosome 19 open reading frame 67	protein_coding
ENSG00000185567	121.333	297.333	2.66498	1.41412	1.66134e-47	3.14834e-45	AHNAK2	AHNAK nucleoprotein 2	protein_coding
ENSG00000227051	45	110	2.66081	1.41187	1.24426e-21	5.0182e-20	C14orf132	NA	protein_coding
ENSG00000054356	25.6667	62.3333	2.64155	1.40138	2.39415e-13	4.48304e-12	PTPRN	protein tyrosine phosphatase, receptor type, N	protein_coding
ENSG00000151834	40	96.6667	2.63063	1.39541	4.12094e-19	1.3532e-17	GABRA2	gamma-aminobutyric acid (GABA) A receptor, alpha 2	protein_coding
ENSG00000161958	61	145.333	2.59328	1.37478	3.9003e-26	2.19885e-24	FGF11	fibroblast growth factor 11	protein_coding
ENSG00000172803	52.6667	123.667	2.55717	1.35455	1.98368e-22	8.57178e-21	SNX32	sorting nexin 32	protein_coding
ENSG00000240583	93.3333	218.667	2.55253	1.35193	3.21332e-35	3.13928e-33	AQP1	NA	protein_coding
ENSG00000229694	15.3333	36	2.54937	1.35014	4.07909e-08	3.64339e-07	RP11-305L7.6	NA	lincRNA
ENSG00000105649	15.6667	36.6667	2.54235	1.34616	3.32252e-08	3.01732e-07	RAB3A	RAB3A, member RAS oncogene family	protein_coding
ENSG00000175147	37	86.3333	2.53799	1.34369	1.75133e-16	4.59879e-15	TMEM51-AS1	chromosome 1 open reading frame 126	processed_transcript
ENSG00000177989	86	198.667	2.51472	1.3304	6.75605e-32	5.44953e-30	ODF3B	outer dense fiber of sperm tails 3B	protein_coding
ENSG00000157514	67.3333	155.333	2.51355	1.32973	2.98607e-26	1.69559e-24	TSC22D3	TSC22 domain family, member 3; GRAM domain containing 4	protein_coding
ENSG00000177098	25.3333	58	2.48878	1.31544	1.58584e-11	2.30108e-10	SCN4B	sodium channel, voltage-gated, type IV, beta	protein_coding
ENSG00000069188	1156.67	2600.67	2.44472	1.28967	3.86466e-121	6.75414e-118	SDK2	sidekick homolog 2 (chicken)	protein_coding
ENSG00000101197	75.6667	169.667	2.4409	1.28741	8.23136e-27	4.99889e-25	BIRC7	baculoviral IAP repeat-containing 7	protein_coding
ENSG00000174640	442	990.667	2.44072	1.28731	4.09955e-85	2.93099e-82	SLCO2A1	solute carrier organic anion transporter family, member 2A1	protein_coding
ENSG00000125148	768	1712.33	2.43561	1.28429	4.46313e-106	5.01433e-103	MT2A	metallothionein 2A	protein_coding
ENSG00000121858	81.6667	181.667	2.42201	1.27621	6.39683e-28	4.12359e-26	TNFSF10	tumor necrosis factor (ligand) superfamily, member 10	protein_coding
ENSG00000109819	62.6667	139	2.41444	1.27169	1.88479e-22	8.18947e-21	PPARGC1A	peroxisome proliferator-activated receptor gamma, coactivator 1 alpha	protein_coding
ENSG00000142611	138	306.333	2.41385	1.27134	4.23272e-41	5.36907e-39	PRDM16	PR domain containing 16	protein_coding
ENSG00000272870	109.667	242.667	2.41083	1.26953	1.35558e-34	1.29224e-32	RP11-798M19.6	NA	antisense
ENSG00000166676	100.333	221.667	2.40439	1.26567	3.85675e-32	3.17606e-30	TVP23A	family with sequence similarity 18, member A	protein_coding
ENSG00000110324	139	306	2.39837	1.26205	1.25957e-40	1.55998e-38	IL10RA	interleukin 10 receptor, alpha	protein_coding
ENSG00000183049	32.6667	72	2.39772	1.26166	5.54777e-13	9.82667e-12	CAMK1D	calcium/calmodulin-dependent protein kinase ID	protein_coding
ENSG00000177133	29.6667	65.3333	2.39551	1.26033	5.65399e-12	8.71024e-11	LINC00982	ENSG00000177133	antisense
ENSG00000172482	106	232.667	2.38953	1.25673	5.56693e-33	4.8377e-31	AGXT	alanine-glyoxylate aminotransferase	protein_coding
ENSG00000237609	297.667	652.333	2.38645	1.25487	1.32121e-65	5.61658e-63	AF064858.10	NA	lincRNA
ENSG00000235865	33.6667	73.6667	2.37876	1.25021	4.7074e-13	8.47171e-12	GSN-AS1	NA	antisense
ENSG00000230352	62.3333	136	2.37408	1.24737	1.98408e-21	7.84109e-20	RP4-614C15.3	NA	lincRNA
ENSG00000219607	61	133	2.37406	1.24736	4.69733e-21	1.8243e-19	PPP1R3G	protein phosphatase 1, regulatory (inhibitor) subunit 3G	protein_coding
ENSG00000178568	67.3333	146.333	2.36832	1.24387	1.21527e-22	5.30973e-21	ERBB4	v-erb-a erythroblastic leukemia viral oncogene homolog 4 (avian)	protein_coding
ENSG00000106125	113	245.333	2.36523	1.24198	1.05601e-33	9.60117e-32	FAM188B	aquaporin 1 (Colton blood group)	protein_coding
ENSG00000074211	44.3333	96.3333	2.36498	1.24183	4.21411e-16	1.06467e-14	PPP2R2C	protein phosphatase 2 (formerly 2A), regulatory subunit B, gamma isoform	protein_coding
ENSG00000197208	52	112.667	2.35938	1.23841	3.21646e-18	9.78563e-17	SLC22A4	solute carrier family 22 (organic cation/ergothioneine transporter), member 4	protein_coding
ENSG00000122641	25.6667	55.6667	2.35785	1.23747	3.001e-10	3.72849e-09	INHBA	inhibin, beta A	protein_coding
ENSG00000169896	21.6667	47	2.35737	1.23718	6.06577e-09	6.13165e-08	ITGAM	integrin, alpha M (complement component 3 receptor 3 subunit)	protein_coding
ENSG00000181126	174.667	378.333	2.35601	1.23634	1.50565e-45	2.49288e-43	HLA-V	ENSG00000181126	pseudogene
ENSG00000176383	38	82	2.34797	1.23142	6.01461e-14	1.20668e-12	B3GNT4	UDP-GlcNAc:betaGal beta-1,3-N-acetylglucosaminyltransferase 4	protein_coding
ENSG00000132821	31	66.6667	2.34127	1.22729	9.87995e-12	1.4758e-10	VSTM2L	V-set and transmembrane domain containing 2 like	protein_coding
ENSG00000237574	65.6667	141	2.33803	1.22529	1.76259e-21	7.00094e-20	AC079776.3	NA	lincRNA
ENSG00000025039	259.333	555.333	2.33494	1.22338	2.77142e-57	7.64767e-55	RRAGD	Ras-related GTP binding D	protein_coding
ENSG00000251034	16	34.3333	2.33091	1.22089	7.21771e-07	5.11385e-06	RP11-582J16.4	NA	antisense
ENSG00000225657	31.3333	67	2.32557	1.21759	1.21171e-11	1.78958e-10	RP5-843L14.1	NA	lincRNA
ENSG00000162840	219.333	468.333	2.32546	1.21752	3.90743e-51	8.53611e-49	MT2P1	metallothionein 1 pseudogene 2	pseudogene
ENSG00000162399	28	59.3333	2.30586	1.2053	2.08162e-10	2.65116e-09	BSND	Bartter syndrome, infantile, with sensorineural deafness (Barttin)	protein_coding
ENSG00000013588	933.333	1976	2.30521	1.2049	3.35092e-99	2.77403e-96	GPRC5A	G protein-coupled receptor, family C, group 5, member A	protein_coding
ENSG00000142609	181	382	2.29487	1.19841	1.36858e-43	1.95695e-41	C1orf222	KIAA1751	protein_coding
ENSG00000259498	461	970.333	2.2918	1.19648	2.30879e-74	1.345e-71	RP11-244F12.3	NA	antisense
ENSG00000101445	42.3333	89	2.28825	1.19424	2.89924e-14	6.0884e-13	PPP1R16B	protein phosphatase 1, regulatory (inhibitor) subunit 16B	protein_coding
ENSG00000185792	30.3333	63.6667	2.28336	1.19116	7.79298e-11	1.05035e-09	NLRP9	NLR family, pyrin domain containing 9	protein_coding
ENSG00000233221	23.3333	49	2.28307	1.19098	8.78662e-09	8.69759e-08	AC133785.1	NA	antisense
ENSG00000176171	2009.67	4193.33	2.27697	1.18711	1.51782e-115	2.38737e-112	BNIP3	BCL2/adenovirus E1B 19kDa interacting protein 3	protein_coding
ENSG00000119938	102	213	2.27399	1.18522	3.66278e-28	2.42067e-26	PPP1R3C	protein phosphatase 1, regulatory (inhibitor) subunit 3C	protein_coding
ENSG00000197358	1332	2750.67	2.25757	1.17477	7.04989e-104	6.52281e-101	BNIP3P1	ENSG00000197358	pseudogene
ENSG00000105246	174	360	2.25347	1.17215	1.99947e-40	2.45701e-38	EBI3	Epstein-Barr virus induced 3	protein_coding
ENSG00000104059	17	35	2.23746	1.16186	1.53808e-06	1.02293e-05	FAM189A1	KIAA0574 protein	protein_coding
ENSG00000261115	29.6667	61	2.23614	1.16101	4.2461e-10	5.17327e-09	TMEM178B	NA	protein_coding
ENSG00000248019	36	74	2.23578	1.16078	8.62654e-12	1.29472e-10	FAM13A-AS1	NA	antisense
ENSG00000122884	4210.67	8607.67	2.23334	1.1592	1.90552e-121	3.74648e-118	P4HA1	prolyl 4-hydroxylase, alpha polypeptide I	protein_coding
ENSG00000162975	108	221.333	2.23329	1.15917	5.22749e-28	3.39765e-26	KCNF1	potassium voltage-gated channel, subfamily F, member 1	protein_coding
ENSG00000124743	25	51.3333	2.23273	1.15881	8.85263e-09	8.74642e-08	KLHL31	kelch-like 31 (Drosophila)	protein_coding
ENSG00000124721	32	65.6667	2.23272	1.1588	1.0966e-10	1.44945e-09	DNAH8	dynein, axonemal, heavy chain 8	protein_coding
ENSG00000245848	76.6667	157	2.23067	1.15748	1.86945e-21	7.40671e-20	CEBPA	NA	protein_coding
ENSG00000164619	54.6667	112	2.22975	1.15688	2.18604e-16	5.66461e-15	BMPER	BMP binding endothelial regulator	protein_coding
ENSG00000158825	19.6667	40.3333	2.22942	1.15667	2.99477e-07	2.30116e-06	CDA	cytidine deaminase	protein_coding
ENSG00000109107	717	1461.67	2.22491	1.15375	6.08343e-83	3.98693e-80	ALDOC	aldolase C, fructose-bisphosphate	protein_coding
ENSG00000145287	408	831.333	2.22319	1.15263	9.66967e-65	3.80236e-62	PLAC8	placenta-specific 8	protein_coding
ENSG00000205129	21.3333	43.3333	2.20921	1.14353	1.49777e-07	1.21875e-06	C4orf47	chromosome 4 open reading frame 47	protein_coding
ENSG00000231742	44.3333	90	2.20839	1.14299	1.68403e-13	3.2068e-12	RP11-112L6.4	NA	lincRNA
ENSG00000228612	213.333	431.667	2.20384	1.14002	1.43258e-43	2.03e-41	HK2P1	NA	pseudogene
ENSG00000089847	32	64.6667	2.19769	1.13599	2.91171e-10	3.62329e-09	ANKRD24	ankyrin repeat domain 24	protein_coding
ENSG00000147036	29	58.3333	2.18703	1.12897	2.26414e-09	2.45605e-08	LANCL3	LanC lantibiotic synthetase component C-like 3 (bacterial)	protein_coding
ENSG00000167996	4000.67	7956.33	2.17999	1.12432	8.03667e-114	9.72375e-111	FTH1	ferritin, heavy polypeptide 1; ferritin, heavy polypeptide-like 16; similar to ferritin, heavy polypeptide 1; ferritin, heavy polypeptide-like 3 pseudogene	protein_coding
ENSG00000110675	19.6667	39.3333	2.17478	1.12087	7.9956e-07	5.62445e-06	ELMOD1	ELMO/CED-12 domain containing 1	protein_coding
ENSG00000241684	76.3333	152.333	2.17278	1.11954	6.59551e-20	2.29008e-18	ADAMTS9-AS2	NA	antisense
ENSG00000171303	93.3333	186.333	2.17257	1.1194	2.93006e-23	1.32815e-21	KCNK3	potassium channel, subfamily K, member 3	protein_coding
ENSG00000263006	27.3333	54.3333	2.16276	1.11287	1.092e-08	1.06551e-07	ROCK1P1	NA	pseudogene
ENSG00000183691	91	180.333	2.15701	1.10904	2.32797e-22	9.95018e-21	NOG	noggin	protein_coding
ENSG00000152256	2740.33	5424.67	2.15689	1.10896	5.54014e-106	5.80939e-103	PDK1	pyruvate dehydrogenase kinase, isozyme 1	protein_coding
ENSG00000148926	830.667	1645	2.15597	1.10834	1.67458e-80	1.01305e-77	ADM	adrenomedullin	protein_coding
ENSG00000250412	87.6667	173	2.14886	1.10357	1.70347e-21	6.78327e-20	KLHL2P1	NA	pseudogene
ENSG00000181458	525.667	1036.67	2.14825	1.10316	1.32717e-66	5.79862e-64	TMEM45A	transmembrane protein 45A	protein_coding
ENSG00000102755	6850	13547	2.14571	1.10145	4.30157e-114	6.15085e-111	FLT1	fms-related tyrosine kinase 1 (vascular endothelial growth factor/vascular permeability factor receptor)	protein_coding
ENSG00000255966	13.6667	27	2.1455	1.10131	4.8497e-05	0.000237192	RP5-940J5.3	NA	antisense
ENSG00000138622	24	47.3333	2.14475	1.10081	1.10429e-07	9.21945e-07	HCN4	hyperpolarization activated cyclic nucleotide-gated potassium channel 4	protein_coding
ENSG00000184163	51.6667	101.667	2.14024	1.09777	5.01541e-14	1.01267e-12	FAM132A	family with sequence similarity 132, member A	protein_coding
ENSG00000123999	178.667	350.667	2.13919	1.09707	1.13874e-35	1.13363e-33	INHA	inhibin, alpha	protein_coding
ENSG00000130822	270	530	2.13782	1.09614	2.25756e-46	3.90211e-44	PNCK	pregnancy up-regulated non-ubiquitously expressed CaM kinase	protein_coding
ENSG00000104419	8083	15885	2.13742	1.09587	5.0273e-114	6.58953e-111	NDRG1	N-myc downstream regulated 1	protein_coding
ENSG00000137766	118.667	232.667	2.13447	1.09388	1.61569e-26	9.58987e-25	UNC13C	unc-13 homolog C (C. elegans)	protein_coding
ENSG00000135083	22	42.6667	2.10951	1.07691	6.89266e-07	4.91899e-06	CCNJL	cyclin J-like	protein_coding
ENSG00000149633	27.6667	53.6667	2.10862	1.0763	3.24997e-08	2.95655e-07	KIAA1755	KIAA1755	protein_coding
ENSG00000118804	42.3333	82	2.10799	1.07587	1.77444e-11	2.56057e-10	FAM47E-STBD1	starch binding domain 1	protein_coding
ENSG00000177181	573.333	1109.67	2.10687	1.0751	1.40937e-65	5.83368e-63	RIMKLA	ribosomal modification protein rimK-like family member A	protein_coding
ENSG00000196660	45.3333	87.6667	2.10474	1.07364	4.55798e-12	7.09124e-11	SLC30A10	solute carrier family 30, member 10	protein_coding
ENSG00000036530	47	90.6667	2.09808	1.06907	2.5863e-12	4.18517e-11	CYP46A1	cytochrome P450, family 46, subfamily A, polypeptide 1	protein_coding
ENSG00000113389	83.3333	160.333	2.09639	1.0679	2.85942e-19	9.44869e-18	NPR3	natriuretic peptide receptor C/guanylate cyclase C (atrionatriuretic peptide receptor C)	protein_coding
ENSG00000170525	714.333	1376.33	2.0958	1.0675	1.30259e-70	6.2086e-68	PFKFB3	6-phosphofructo-2-kinase/fructose-2,6-biphosphatase 3	protein_coding
ENSG00000167711	108	207.667	2.09331	1.06579	2.19217e-23	1.00234e-21	SERPINF2	serpin peptidase inhibitor, clade F (alpha-2 antiplasmin, pigment epithelium derived factor), member 2	protein_coding
ENSG00000176532	523	999.333	2.08151	1.05763	7.14744e-61	2.34213e-58	PRR15	proline rich 15	protein_coding
ENSG00000269887	18	34.3333	2.07345	1.05203	1.12946e-05	6.33175e-05	RP11-477H21.2	NA	sense_intronic
ENSG00000183018	564	1071	2.06972	1.04944	6.34537e-62	2.21792e-59	SPNS2	spinster homolog 2 (Drosophila)	protein_coding
ENSG00000186352	299.667	567.333	2.06549	1.04649	1.13392e-44	1.8387e-42	ANKRD37	ankyrin repeat domain 37	protein_coding
ENSG00000105329	311.333	591.333	2.06487	1.04605	1.16412e-45	1.94792e-43	TGFB1	transforming growth factor, beta 1	protein_coding
ENSG00000159399	5106	9681.67	2.06114	1.04344	1.42768e-100	1.24756e-97	HK2	hexokinase 2 pseudogene; hexokinase 2	protein_coding
ENSG00000225205	58.6667	111	2.05934	1.04218	6.37695e-14	1.27288e-12	AC093818.1	NA	antisense
ENSG00000099953	110	207.333	2.05375	1.03826	2.02315e-22	8.71837e-21	MMP11	matrix metallopeptidase 11 (stromelysin 3)	protein_coding
ENSG00000248323	646	1217.33	2.04906	1.03496	1.03446e-63	3.87404e-61	LUCAT1	NA	lincRNA
ENSG00000188820	22.6667	42.6667	2.04784	1.0341	1.58152e-06	1.04961e-05	FAM26F	family with sequence similarity 26, member F	protein_coding
ENSG00000080031	43	80.6667	2.04147	1.0296	1.2481e-10	1.63459e-09	PTPRH	protein tyrosine phosphatase, receptor type, H	protein_coding
ENSG00000133805	76.3333	143	2.04017	1.02869	1.20526e-16	3.19688e-15	AMPD3	adenosine monophosphate deaminase (isoform E)	protein_coding
ENSG00000196668	26.3333	49.3333	2.03772	1.02696	3.20221e-07	2.4486e-06	LINC00173	non-protein coding RNA 173	processed_transcript
ENSG00000169218	16	30	2.03762	1.02689	5.47449e-05	0.000263812	RSPO1	R-spondin homolog (Xenopus laevis)	protein_coding
ENSG00000179583	16	30	2.03679	1.0263	5.52966e-05	0.000265982	CIITA	class II, major histocompatibility complex, transactivator	protein_coding
ENSG00000230438	21	39.3333	2.03661	1.02617	4.456e-06	2.71345e-05	RP11-420G6.4	NA	lincRNA
ENSG00000151882	317	590	2.02959	1.02119	8.02339e-44	1.16852e-41	CCL28	chemokine (C-C motif) ligand 28	protein_coding
ENSG00000148488	29.3333	54.6667	2.02811	1.02014	9.60024e-08	8.10967e-07	ST8SIA6	ST8 alpha-N-acetyl-neuraminide alpha-2,8-sialyltransferase 6	protein_coding
ENSG00000135077	59	109.667	2.02276	1.01633	2.79522e-13	5.18468e-12	HAVCR2	hepatitis A virus cellular receptor 2	protein_coding
ENSG00000124126	838.667	1557.33	2.01933	1.01388	2.4165e-67	1.08597e-64	PREX1	phosphatidylinositol-3,4,5-trisphosphate-dependent Rac exchange factor 1	protein_coding
ENSG00000237686	66	122.333	2.01754	1.0126	2.18119e-14	4.62372e-13	RP5-1120P11.1	NA	antisense
ENSG00000158321	324.333	600.333	2.01456	1.01047	1.93715e-43	2.69641e-41	AUTS2	autism susceptibility candidate 2	protein_coding
ENSG00000172159	35.6667	66	2.01344	1.00967	7.83068e-09	7.78564e-08	FRMD3	FERM domain containing 3	protein_coding
ENSG00000134516	28.3333	52.3333	2.01049	1.00755	2.30863e-07	1.81019e-06	DOCK2	dedicator of cytokinesis 2	protein_coding
ENSG00000175874	317.667	584.667	2.00933	1.00671	1.4407e-42	1.95351e-40	CREG2	cellular repressor of E1A-stimulated genes 2	protein_coding
ENSG00000117298	2175.33	4012.33	2.00767	1.00552	2.86826e-84	1.96152e-81	ECE1	endothelin converting enzyme 1	protein_coding
ENSG00000231890	32.3333	59.6667	2.00748	1.00539	4.05355e-08	3.62469e-07	AC093391.2	NA	antisense
ENSG00000186765	645.333	1191	2.00493	1.00355	8.72299e-60	2.74408e-57	FSCN2	fascin homolog 2, actin-bundling protein, retinal (Strongylocentrotus purpuratus)	protein_coding
ENSG00000177984	67.3333	123.667	2.00201	1.00145	2.81266e-14	5.91449e-13	LCN15	lipocalin 15	protein_coding
ENSG00000115353	51.3333	94.3333	2.00092	1.00066	1.55889e-11	2.26616e-10	TACR1	tachykinin receptor 1	protein_coding
ENSG00000204666	45	82.6667	1.99801	0.998566	2.30618e-10	2.91591e-09	CTD-2126E3.1	FLJ26850 protein	sense_overlapping
ENSG00000120645	44.3333	81.3333	1.99654	0.997501	3.21487e-10	3.98477e-09	IQSEC3	IQ motif and Sec7 domain 3; similar to IQ motif and Sec7 domain-containing protein 3; similar to IQ motif and SEC7 domain-containing protein 3; similar to IQ motif and Sec7 domain 3	protein_coding
ENSG00000135362	18.3333	33.6667	1.99574	0.996925	3.19402e-05	0.000163591	PRR5L	proline rich 5 like	protein_coding
ENSG00000170075	134.333	246.333	1.99556	0.996797	7.86003e-24	3.70151e-22	GPR37L1	G protein-coupled receptor 37 like 1	protein_coding
ENSG00000234899	29.6667	54.3333	1.99312	0.995031	1.89787e-07	1.51301e-06	AC005152.2	NA	processed_transcript
ENSG00000157873	41.3333	75.6667	1.99208	0.994275	1.29774e-09	1.46429e-08	TNFRSF14	tumor necrosis factor receptor superfamily, member 14 (herpesvirus entry mediator)	protein_coding
ENSG00000130508	77.6667	142	1.9895	0.992406	1.16021e-15	2.80752e-14	PXDN	peroxidasin homolog (Drosophila)	protein_coding
ENSG00000182676	63	115	1.98821	0.99147	2.76742e-13	5.13917e-12	PPP1R27	dysferlin interacting protein 1	protein_coding
ENSG00000214922	32	58.3333	1.98312	0.987774	8.74124e-08	7.41591e-07	HLA-F-AS1	ENSG00000214922	processed_transcript
ENSG00000198959	1251.67	2278	1.98286	0.987579	4.01886e-72	2.03912e-69	TGM2	transglutaminase 2 (C polypeptide, protein-glutamine-gamma-glutamyltransferase)	protein_coding
ENSG00000162592	26	47.3333	1.98063	0.985961	1.26696e-06	8.5199e-06	CCDC27	coiled-coil domain containing 27	protein_coding
ENSG00000224271	74	134.667	1.9797	0.98528	7.23708e-15	1.61923e-13	RP11-191L9.4	NA	lincRNA
ENSG00000172927	152.667	277	1.97688	0.983224	2.3626e-25	1.24703e-23	MYEOV	myeloma overexpressed (in a subset of t(11;14) positive multiple myelomas)	protein_coding
ENSG00000237517	57.6667	104.667	1.97575	0.982398	3.58554e-12	5.64534e-11	DGCR5	NA	antisense
ENSG00000160886	27	49	1.97528	0.982058	9.17599e-07	6.36653e-06	LY6K	lymphocyte antigen 6 complex, locus K	protein_coding
ENSG00000105650	25.3333	46	1.97462	0.981578	1.91979e-06	1.25164e-05	PDE4C	phosphodiesterase 4C, cAMP-specific (phosphodiesterase E1 dunce homolog, Drosophila)	protein_coding
ENSG00000061656	383.667	694.333	1.97139	0.97921	1.42696e-44	2.26714e-42	SPAG4	sperm associated antigen 4	protein_coding
ENSG00000102575	21	38	1.96854	0.977125	1.46627e-05	8.04711e-05	ACP5	acid phosphatase 5, tartrate resistant	protein_coding
ENSG00000138641	666.333	1198.67	1.96302	0.973078	8.20868e-57	2.22611e-54	HERC3	hect domain and RLD 3	protein_coding
ENSG00000176998	37	66.6667	1.9611	0.971664	1.9647e-08	1.84494e-07	HCG4	HLA complex group 4	pseudogene
ENSG00000262155	23.6667	42.6667	1.9609	0.971514	5.21238e-06	3.13281e-05	RP11-266L9.5	NA	lincRNA
ENSG00000144550	23.6667	42.6667	1.9604	0.971148	5.25561e-06	3.15397e-05	CPNE9	copine family member IX	protein_coding
ENSG00000146411	41	73.6667	1.9548	0.967019	4.78651e-09	4.94009e-08	SLC2A12	solute carrier family 2 (facilitated glucose transporter), member 12	protein_coding
ENSG00000100628	42	75.3333	1.95247	0.965297	3.49428e-09	3.68375e-08	ASB2	ankyrin repeat and SOCS box-containing 2	protein_coding
ENSG00000159167	665	1191	1.95051	0.963854	1.09052e-55	2.81193e-53	STC1	stanniocalcin 1	protein_coding
ENSG00000142623	32	57.3333	1.94919	0.962878	2.04474e-07	1.62105e-06	PADI1	peptidyl arginine deiminase, type I	protein_coding
ENSG00000145850	17.6667	31.6667	1.94782	0.961859	8.87149e-05	0.000405638	TIMD4	T-cell immunoglobulin and mucin domain containing 4	protein_coding
ENSG00000196169	53.3333	95.3333	1.9476	0.9617	5.706e-11	7.80431e-10	KIF19	kinesin family member 19	protein_coding
ENSG00000137101	20.6667	37	1.94714	0.961358	2.4362e-05	0.000128071	CD72	CD72 molecule	protein_coding
ENSG00000196968	685.667	1224.67	1.94301	0.958291	1.01879e-55	2.67076e-53	FUT11	fucosyltransferase 11 (alpha (1,3) fucosyltransferase)	protein_coding
ENSG00000245711	17	30.3333	1.93962	0.955772	0.000133696	0.000585441	NADK2-AS1	NA	antisense
ENSG00000197681	38	67.6667	1.93694	0.953782	2.62571e-08	2.41802e-07	TBC1D3	TBC1 domain family, member 3E; TBC1 domain family, member 3F; TBC1 domain family, member 3G; TBC1 domain family member 3C-like protein ENSP00000341742; TBC1 domain family, member 3H; TBC1 domain family, member 3; TBC1 domain family, member 3I; TBC1 domain family, member 3B; TBC1 domain family, member 3C	protein_coding
ENSG00000205609	75.6667	134	1.93642	0.953391	4.10185e-14	8.37897e-13	EIF3CL	eukaryotic translation initiation factor 3, subunit C-like	protein_coding
ENSG00000181029	42	74.6667	1.93586	0.952976	5.90846e-09	5.99189e-08	TRAPPC5	trafficking protein particle complex 5	protein_coding
ENSG00000134013	656	1162.67	1.93252	0.950481	8.15235e-54	1.94285e-51	LOXL2	lysyl oxidase-like 2	protein_coding
ENSG00000205037	330.333	586.333	1.93132	0.949589	1.49105e-38	1.64005e-36	RP11-863P13.4	hypothetical LOC728804; hypothetical LOC100130884; FLJ44904 protein	lincRNA
ENSG00000012223	28	49.6667	1.92943	0.948173	1.62808e-06	1.07733e-05	LTF	lactotransferrin	protein_coding
ENSG00000079739	990.667	1749.67	1.92433	0.944356	1.35238e-61	4.62425e-59	PGM1	phosphoglucomutase 1	protein_coding
ENSG00000131188	34.3333	60.6667	1.92352	0.94375	1.56734e-07	1.26972e-06	PRR7	proline rich 7 (synaptic)	protein_coding
ENSG00000014914	104	183.667	1.92174	0.942415	1.43694e-17	4.16235e-16	MTMR11	myotubularin related protein 11	protein_coding
ENSG00000158428	41	72.3333	1.9206	0.941557	1.37449e-08	1.3231e-07	C2orf62	chromosome 2 open reading frame 62	protein_coding
ENSG00000133019	87.3333	154	1.92003	0.941131	2.33264e-15	5.45171e-14	CHRM3	cholinergic receptor, muscarinic 3	protein_coding
ENSG00000176884	44	77.6667	1.91971	0.940887	4.65176e-09	4.81049e-08	GRIN1	glutamate receptor, ionotropic, N-methyl D-aspartate 1	protein_coding
ENSG00000163710	96	169	1.9176	0.939305	1.9842e-16	5.18429e-15	PCOLCE2	procollagen C-endopeptidase enhancer 2	protein_coding
ENSG00000103888	121	213	1.9158	0.937946	1.87181e-19	6.27754e-18	KIAA1199	KIAA1199	protein_coding
ENSG00000245719	55.3333	97.3333	1.91427	0.936795	1.01835e-10	1.35284e-09	RP11-34F13.2	NA	lincRNA
ENSG00000234869	48.3333	85	1.91334	0.936094	1.21539e-09	1.37928e-08	RP3-439F8.1	NA	antisense
ENSG00000128422	103.333	181	1.90882	0.932682	4.16433e-17	1.15522e-15	KRT17	keratin 17 pseudogene 1	protein_coding
ENSG00000153162	522	913	1.90524	0.929974	1.23168e-46	2.18081e-44	BMP6	bone morphogenetic protein 6	protein_coding
ENSG00000198010	35.6667	62.3333	1.90203	0.927537	1.66953e-07	1.34598e-06	DLGAP2	discs, large (Drosophila) homolog-associated protein 2	protein_coding
ENSG00000069667	628.333	1095.33	1.89748	0.924088	6.23019e-50	1.34239e-47	RORA	RAR-related orphan receptor A	protein_coding
ENSG00000230537	74.6667	130	1.8963	0.923184	4.17458e-13	7.57347e-12	RP11-305L7.1	NA	lincRNA
ENSG00000260091	43.6667	76	1.89447	0.921794	1.1831e-08	1.14446e-07	RP11-33B1.4	NA	lincRNA
ENSG00000121297	52.6667	91.6667	1.89429	0.921658	5.43307e-10	6.49368e-09	TSHZ3	teashirt zinc finger homeobox 3	protein_coding
ENSG00000228981	45.3333	78.6667	1.8906	0.918846	7.56243e-09	7.54756e-08	RP11-364L4.1	NA	pseudogene
ENSG00000226005	18.6667	32.3333	1.88334	0.913296	0.000150951	0.000651923	RP11-464C19.3	NA	lincRNA
ENSG00000235847	28	48.3333	1.87845	0.909539	4.87641e-06	2.94777e-05	LDHAP7	NA	pseudogene
ENSG00000220008	22	38	1.87801	0.909203	4.56471e-05	0.000225002	LINGO3	leucine rich repeat and Ig domain containing 3	protein_coding
ENSG00000197576	31.3333	54	1.87524	0.907072	1.56757e-06	1.04079e-05	HOXA4	homeobox A4	protein_coding
ENSG00000018280	27.6667	47.6667	1.87373	0.905909	6.06359e-06	3.59495e-05	SLC11A1	solute carrier family 11 (proton-coupled divalent metal ion transporters), member 1	protein_coding
ENSG00000181449	21.6667	37.3333	1.8735	0.905736	5.58664e-05	0.000268394	SOX2	SRY (sex determining region Y)-box 2	protein_coding
ENSG00000199038	22.6667	39	1.87173	0.904373	3.96854e-05	0.00019842	MIR210	microRNA 210	miRNA
ENSG00000173210	120	206	1.86942	0.902595	7.30992e-18	2.18589e-16	ABLIM3	actin binding LIM protein family, member 3	protein_coding
ENSG00000026025	21.3333	36.6667	1.86928	0.902486	6.79682e-05	0.000319603	VIM	vimentin	protein_coding
ENSG00000145358	67.6667	115.667	1.86156	0.89651	1.82841e-11	2.6288e-10	DDIT4L	DNA-damage-inducible transcript 4-like	protein_coding
ENSG00000119950	695	1189	1.86127	0.896289	6.90235e-49	1.39189e-46	MXI1	MAX interactor 1	protein_coding
ENSG00000180318	49	83.6667	1.8597	0.895071	6.27588e-09	6.32778e-08	ALX1	ALX homeobox 1	protein_coding
ENSG00000103196	227.667	387.667	1.85684	0.892847	4.07637e-27	2.54433e-25	CRISPLD2	cysteine-rich secretory protein LCCL domain containing 2	protein_coding
ENSG00000228175	40.6667	69.3333	1.85593	0.892144	1.05716e-07	8.87777e-07	GEMIN8P4	NA	pseudogene
ENSG00000117472	20.3333	34.6667	1.85482	0.891281	0.000124283	0.000548499	TSPAN1	tetraspanin 1	protein_coding
ENSG00000114268	4049.33	6901.67	1.85372	0.890427	3.15646e-72	1.65493e-69	PFKFB4	6-phosphofructo-2-kinase/fructose-2,6-biphosphatase 4	protein_coding
ENSG00000237989	435	741	1.85329	0.890086	4.67167e-39	5.24862e-37	AP001046.5	NA	lincRNA
ENSG00000100385	28	47.6667	1.85233	0.889338	8.43332e-06	4.82882e-05	IL2RB	interleukin 2 receptor, beta	protein_coding
ENSG00000115221	97.6667	166	1.85196	0.88905	7.08141e-15	1.58666e-13	ITGB6	integrin, beta 6	protein_coding
ENSG00000136928	82	139.333	1.85051	0.887921	5.14934e-13	9.16221e-12	GABBR2	gamma-aminobutyric acid (GABA) B receptor, 2	protein_coding
ENSG00000105137	658.333	1119.67	1.8503	0.88776	6.45864e-47	1.18126e-44	SYDE1	synapse defective 1, Rho GTPase, homolog 1 (C. elegans)	protein_coding
ENSG00000173110	168.667	286.333	1.85018	0.887667	5.75805e-22	2.3709e-20	HSPA6	heat shock 70kDa protein 7 (HSP70B); heat shock 70kDa protein 6 (HSP70B')	protein_coding
ENSG00000134954	274.667	466.667	1.84851	0.886361	5.03011e-30	3.69713e-28	ETS1	v-ets erythroblastosis virus E26 oncogene homolog 1 (avian)	protein_coding
ENSG00000197930	4069	6895.67	1.84572	0.884187	2.82899e-71	1.39054e-68	ERO1L	ERO1-like (S. cerevisiae)	protein_coding
ENSG00000247775	18.6667	31.6667	1.84398	0.882824	0.000267712	0.00108165	RP11-67M1.1	NA	antisense
ENSG00000161835	18.3333	31	1.83914	0.87903	0.000324253	0.00128081	GRASP	GRP1 (general receptor for phosphoinositides 1)-associated scaffold protein	protein_coding
ENSG00000120049	61	103	1.83843	0.878471	3.5346e-10	4.34681e-09	KCNIP2	Kv channel interacting protein 2	protein_coding
ENSG00000114023	1871.67	3148.67	1.83718	0.877492	1.45608e-62	5.20515e-60	FAM162A	family with sequence similarity 162, member A	protein_coding
ENSG00000270419	31	52.3333	1.83672	0.877132	4.25767e-06	2.60884e-05	CAHM	NA	lincRNA
ENSG00000250448	16	27	1.83408	0.875054	0.000804464	0.00287251	RP11-19O2.2	NA	antisense
ENSG00000223813	51.6667	87	1.83361	0.874685	6.78663e-09	6.8035e-08	AC007255.8	NA	antisense
ENSG00000141526	6987.67	11764	1.83335	0.87448	5.99604e-73	3.25213e-70	SLC16A3	solute carrier family 16, member 3 (monocarboxylic acid transporter 4)	protein_coding
ENSG00000154783	409.333	688	1.83092	0.872566	2.41383e-36	2.48152e-34	FGD5	FYVE, RhoGEF and PH domain containing 5	protein_coding
ENSG00000142621	37.6667	63.3333	1.82957	0.871502	5.81227e-07	4.23835e-06	FHAD1	forkhead-associated (FHA) phosphopeptide binding domain 1	protein_coding
ENSG00000101187	1012.33	1704.67	1.82916	0.87118	9.42418e-53	2.11761e-50	SLCO4A1	solute carrier organic anion transporter family, member 4A1	protein_coding
ENSG00000114480	573.667	961.667	1.82846	0.870631	1.61228e-42	2.16749e-40	GBE1	glucan (1,4-alpha-), branching enzyme 1	protein_coding
ENSG00000143001	373.333	627.333	1.82732	0.869731	2.09811e-34	1.96435e-32	TMEM61	transmembrane protein 61	protein_coding
ENSG00000064300	125.667	210.667	1.82629	0.868913	4.33293e-17	1.19987e-15	NGFR	nerve growth factor receptor (TNFR superfamily, member 16)	protein_coding
ENSG00000203780	67	112.333	1.82628	0.868907	1.06871e-10	1.41735e-09	FANK1	fibronectin type III and ankyrin repeat domains 1	protein_coding
ENSG00000105668	749	1253.67	1.82132	0.864986	7.8404e-47	1.41749e-44	UPK1A	uroplakin 1A	protein_coding
ENSG00000198719	1094.33	1831.33	1.81991	0.863868	4.09042e-53	9.60271e-51	DLL1	delta-like 1 (Drosophila)	protein_coding
ENSG00000164181	400.667	669.333	1.81846	0.862719	4.01602e-35	3.89926e-33	ELOVL7	ELOVL family member 7, elongation of long chain fatty acids (yeast)	protein_coding
ENSG00000185128	161.667	270	1.81569	0.860522	4.92425e-20	1.72887e-18	TBC1D3F	TBC1 domain family, member 3E; TBC1 domain family, member 3F; TBC1 domain family, member 3G; TBC1 domain family member 3C-like protein ENSP00000341742; TBC1 domain family, member 3H; TBC1 domain family, member 3; TBC1 domain family, member 3I; TBC1 domain family, member 3B; TBC1 domain family, member 3C	protein_coding
ENSG00000170345	1796	2992	1.81452	0.859587	1.42676e-59	4.3005e-57	FOS	v-fos FBJ murine osteosarcoma viral oncogene homolog	protein_coding
ENSG00000213250	67.6667	112.667	1.81414	0.859283	1.51863e-10	1.96759e-09	RBMS2P1	ENSG00000213250	pseudogene
ENSG00000176641	34	56.6667	1.81376	0.858985	2.76581e-06	1.75488e-05	RNF152	ring finger protein 152	protein_coding
ENSG00000130487	66.6667	111	1.81273	0.858164	2.10521e-10	2.67471e-09	KLHDC7B	kelch domain containing 7B	protein_coding
ENSG00000152076	27	45	1.81255	0.858022	2.63476e-05	0.000137271	CCDC74B	coiled-coil domain containing 74B	protein_coding
ENSG00000150656	16	26.6667	1.81151	0.857195	0.00106419	0.00366512	CNDP1	carnosine dipeptidase 1 (metallopeptidase M20 family)	protein_coding
ENSG00000072682	1756.67	2918	1.81151	0.857191	5.79132e-59	1.65621e-56	P4HA2	prolyl 4-hydroxylase, alpha polypeptide II	protein_coding
ENSG00000271151	21.6667	36	1.80787	0.854288	0.000164713	0.000704012	RP11-394I13.2	NA	lincRNA
ENSG00000205209	21.6667	36	1.80766	0.854121	0.000165201	0.000705906	SCGB2B2	secretoglobin-like	protein_coding
ENSG00000168350	64.6667	107	1.80255	0.850039	5.60396e-10	6.69284e-09	DEGS2	degenerative spermatocyte homolog 2, lipid desaturase (Drosophila)	protein_coding
ENSG00000115363	26	43	1.79939	0.847507	4.68669e-05	0.00023015	EVA1A	family with sequence similarity 176, member A	protein_coding
ENSG00000109771	56.3333	93	1.79634	0.845061	6.80596e-09	6.81853e-08	LRP2BP	LRP2 binding protein	protein_coding
ENSG00000170412	745.333	1228	1.79444	0.843537	1.97572e-44	3.07685e-42	GPRC5C	G protein-coupled receptor, family C, group 5, member C	protein_coding
ENSG00000185499	72	118.667	1.79392	0.843112	1.18515e-10	1.55732e-09	MUC1	mucin 1, cell surface associated	protein_coding
ENSG00000105711	31	51	1.79133	0.841027	1.17337e-05	6.5493e-05	SCN1B	sodium channel, voltage-gated, type I, beta	protein_coding
ENSG00000150593	2647	4361	1.78989	0.83987	4.9879e-61	1.66925e-58	PDCD4	programmed cell death 4 (neoplastic transformation inhibitor)	protein_coding
ENSG00000164105	140.667	230.667	1.78662	0.837233	3.51783e-17	9.82807e-16	SAP30	Sin3A-associated protein, 30kDa	protein_coding
ENSG00000163083	200	327.333	1.78382	0.834972	9.83744e-22	3.98797e-20	INHBB	inhibin, beta B	protein_coding
ENSG00000125895	148	242	1.78291	0.834234	1.13166e-17	3.29626e-16	TMEM74B	chromosome 20 open reading frame 46	protein_coding
ENSG00000273066	666.667	1091.33	1.78267	0.834041	1.47698e-41	1.91996e-39	RP11-216L13.19	NA	processed_transcript
ENSG00000180176	47.6667	78	1.78122	0.832866	1.24286e-07	1.02565e-06	TH	tyrosine hydroxylase	protein_coding
ENSG00000167601	309	505.333	1.78086	0.832571	2.64535e-28	1.77815e-26	AXL	AXL receptor tyrosine kinase	protein_coding
ENSG00000154127	5558.33	9112.67	1.77945	0.831434	4.51128e-65	1.81943e-62	UBASH3B	ubiquitin associated and SH3 domain containing, B	protein_coding
ENSG00000260432	38.3333	62.6667	1.77903	0.831088	1.81323e-06	1.18736e-05	RP11-297M9.2	NA	lincRNA
ENSG00000217236	50	81.6667	1.77768	0.829993	7.36621e-08	6.33478e-07	SP9	solute carrier family 29 (nucleoside transporters), member 3; Sp9 transcription factor homolog (mouse)	protein_coding
ENSG00000158014	171	279	1.77724	0.829639	2.56301e-19	8.48708e-18	SLC30A2	solute carrier family 30 (zinc transporter), member 2	protein_coding
ENSG00000227719	26.3333	43	1.77598	0.828616	6.55533e-05	0.000309729	AC006042.6	NA	antisense
ENSG00000268204	49.6667	81	1.7758	0.82847	8.59906e-08	7.30578e-07	CTD-3214H19.6	NA	antisense
ENSG00000113249	176.333	287.667	1.77579	0.828464	1.13219e-19	3.85459e-18	HAVCR1	hepatitis A virus cellular receptor 1	protein_coding
ENSG00000090534	30.6667	50	1.77388	0.826907	1.88555e-05	0.000101568	THPO	thrombopoietin	protein_coding
ENSG00000253882	24.3333	39.6667	1.77325	0.826396	0.000126251	0.000555934	RP11-61L23.2	NA	pseudogene
ENSG00000225614	32.3333	52.6667	1.77197	0.825355	1.20854e-05	6.72415e-05	ZNF469	NA	protein_coding
ENSG00000147852	194.333	316	1.77067	0.824297	8.8386e-21	3.34994e-19	VLDLR	very low density lipoprotein receptor	protein_coding
ENSG00000230006	63	102.333	1.77039	0.824065	3.24386e-09	3.43587e-08	ANKRD36BP2	NA	pseudogene
ENSG00000129521	3059	4972.67	1.76991	0.823677	5.59638e-60	1.79644e-57	EGLN3	egl nine homolog 3 (C. elegans)	protein_coding
ENSG00000130821	546.333	887.667	1.76886	0.822823	4.09566e-37	4.35274e-35	SLC6A8	solute carrier family 6 (neurotransmitter transporter, creatine), member 8	protein_coding
ENSG00000148677	122.333	198.333	1.76776	0.821923	5.56711e-15	1.25993e-13	ANKRD1	ankyrin repeat domain 1 (cardiac muscle)	protein_coding
ENSG00000164649	113.333	183.667	1.76548	0.820064	4.07994e-14	8.34504e-13	CDCA7L	cell division cycle associated 7-like	protein_coding
ENSG00000230521	24.6667	40	1.7646	0.819344	0.000133043	0.000583067	HCG4P7	NA	pseudogene
ENSG00000198771	876.333	1421.33	1.76405	0.81889	2.01822e-44	3.11222e-42	RCSD1	RCSD domain containing 1	protein_coding
ENSG00000137648	6188.33	10005.7	1.76346	0.818408	1.28137e-63	4.68715e-61	TMPRSS4	transmembrane protease, serine 4	protein_coding
ENSG00000135766	1641.67	2656	1.76211	0.817306	6.97351e-53	1.58966e-50	EGLN1	egl nine homolog 1 (C. elegans)	protein_coding
ENSG00000144857	49.6667	80.3333	1.7621	0.817292	1.34939e-07	1.10717e-06	BOC	Boc homolog (mouse)	protein_coding
ENSG00000104765	3450	5569	1.75928	0.814985	1.14608e-59	3.53465e-57	BNIP3L	BCL2/adenovirus E1B 19kDa interacting protein 3-like	protein_coding
ENSG00000247095	564	910.667	1.75896	0.814719	6.69827e-37	7.07095e-35	MIR210HG	NA	lincRNA
ENSG00000019549	56.3333	91	1.75806	0.813983	2.76824e-08	2.54184e-07	SNAI2	snail homolog 2 (Drosophila)	protein_coding
ENSG00000143590	160.333	259	1.75689	0.813025	9.42916e-18	2.79305e-16	EFNA3	ephrin-A3	protein_coding
ENSG00000121101	129.667	209.333	1.75606	0.812339	2.86616e-15	6.64924e-14	TEX14	testis expressed 14	protein_coding
ENSG00000112715	3159.33	5095.33	1.75595	0.812249	1.28449e-58	3.60781e-56	VEGFA	vascular endothelial growth factor A	protein_coding
ENSG00000162645	25	40.3333	1.75544	0.811829	0.000141697	0.000616188	GBP2	guanylate binding protein 2, interferon-inducible	protein_coding
ENSG00000090339	117.667	189.333	1.75359	0.810315	3.66891e-14	7.6032e-13	ICAM1	intercellular adhesion molecule 1	protein_coding
ENSG00000249345	25.6667	41.3333	1.75326	0.810043	0.000121673	0.000538749	RP11-575F12.1	NA	lincRNA
ENSG00000185345	43.6667	70.3333	1.75293	0.80977	8.60381e-07	6.01464e-06	PARK2	Parkinson disease (autosomal recessive, juvenile) 2, parkin	protein_coding
ENSG00000237004	19.6667	31.6667	1.75148	0.808571	0.000725831	0.00261728	ZNRF2P1	NA	pseudogene
ENSG00000232043	29	46.6667	1.75104	0.808214	4.89662e-05	0.000238893	RP4-530I15.9	NA	antisense
ENSG00000113369	12923.3	20706	1.75008	0.807425	2.00538e-64	7.69333e-62	ARRDC3	arrestin domain containing 3	protein_coding
ENSG00000131409	20.3333	32.6667	1.74756	0.805343	0.000630187	0.00230409	LRRC4B	leucine rich repeat containing 4B	protein_coding
ENSG00000260774	23.6667	38	1.74665	0.80459	0.000242205	0.000991579	CTD-2083E4.4	NA	processed_transcript
ENSG00000164142	240.667	386	1.74611	0.804147	1.09686e-22	4.80572e-21	FAM160A1	family with sequence similarity 160, member A1	protein_coding
ENSG00000122574	59.3333	95	1.7444	0.802728	2.19164e-08	2.04705e-07	WIPF3	WAS/WASL interacting protein family, member 3	protein_coding
ENSG00000213963	40	64	1.74148	0.800316	3.09537e-06	1.94282e-05	AC074286.1	hypothetical LOC100130691	sense_overlapping
ENSG00000224984	101.333	162	1.74128	0.800151	2.1517e-12	3.53279e-11	RP11-524H19.2	NA	antisense
ENSG00000205634	28.3333	45.3333	1.74065	0.799627	7.24011e-05	0.000337922	LINC00898	hypothetical LOC400932	lincRNA
ENSG00000239911	20	32	1.74063	0.79961	0.000768308	0.00275655	PRKAG2-AS1	NA	antisense
ENSG00000167612	419	670	1.74046	0.799468	8.55643e-31	6.37839e-29	ANKRD33	ankyrin repeat domain 33	protein_coding
ENSG00000229848	39	62.3333	1.74006	0.799141	4.17836e-06	2.56725e-05	RP13-766D20.2	NA	antisense
ENSG00000168269	98.3333	157	1.74004	0.799121	4.31968e-12	6.7405e-11	FOXI1	forkhead box I1	protein_coding
ENSG00000197575	96.3333	154	1.73985	0.798964	6.53741e-12	1.00026e-10	RPS17P2	ribosomal protein S17 pseudogene 2	pseudogene
ENSG00000128342	20	32	1.73883	0.798116	0.000786083	0.00281391	LIF	leukemia inhibitory factor (cholinergic differentiation factor)	protein_coding
ENSG00000116032	101	161	1.73729	0.796837	2.91929e-12	4.67116e-11	GRIN3B	glutamate receptor, ionotropic, N-methyl-D-aspartate 3B	protein_coding
ENSG00000115641	5109	8140.67	1.73701	0.796605	1.85177e-59	5.39378e-57	FHL2	four and a half LIM domains 2	protein_coding
ENSG00000181409	20.6667	33	1.73662	0.796282	0.000671095	0.00244118	AATK	apoptosis-associated tyrosine kinase	protein_coding
ENSG00000211899	58.3333	93	1.73628	0.796001	3.75372e-08	3.3777e-07	IGHM	immunoglobulin heavy constant gamma 1 (G1m marker); immunoglobulin heavy constant mu; immunoglobulin heavy variable 3-7; immunoglobulin heavy constant gamma 3 (G3m marker); immunoglobulin heavy variable 3-11 (gene/pseudogene); immunoglobulin heavy variable 4-31; immunoglobulin heavy locus	IG_C_gene
ENSG00000135744	251	399.333	1.73408	0.794173	1.06264e-22	4.66879e-21	AGT	angiotensinogen (serpin peptidase inhibitor, clade A, member 8)	protein_coding
ENSG00000260470	105	167.333	1.73352	0.793705	1.59176e-12	2.6438e-11	RP11-834C11.11	NA	lincRNA
ENSG00000006659	19.6667	31.3333	1.73318	0.793421	0.000940114	0.00328455	LGALS14	lectin, galactoside-binding, soluble, 14	protein_coding
ENSG00000099840	74	117.667	1.73232	0.792707	1.19049e-09	1.35396e-08	IZUMO4	chromosome 19 open reading frame 36	protein_coding
ENSG00000135960	84	133.667	1.73158	0.79209	1.37236e-10	1.78543e-09	EDAR	ectodysplasin A receptor	protein_coding
ENSG00000106785	1314.33	2091.67	1.7312	0.791774	4.92566e-47	9.1148e-45	TRIM14	tripartite motif-containing 14	protein_coding
ENSG00000219626	63	100	1.72904	0.78997	1.65144e-08	1.56952e-07	FAM228B	chromosome 2 open reading frame 84; hypothetical protein LOC375190	protein_coding
ENSG00000196878	1236.67	1957	1.72857	0.789581	5.51238e-46	9.42437e-44	LAMB3	laminin, beta 3	protein_coding
ENSG00000137642	851	1351	1.72827	0.789327	7.59112e-41	9.55206e-39	SORL1	sortilin-related receptor, L(DLR class) A repeats-containing	protein_coding
ENSG00000138061	118.667	188.333	1.72814	0.789216	1.58201e-13	3.03086e-12	CYP1B1	cytochrome P450, family 1, subfamily B, polypeptide 1	protein_coding
ENSG00000175315	112	177.667	1.72806	0.789157	5.69022e-13	1.00454e-11	CST6	cystatin E/M	protein_coding
ENSG00000107186	65.3333	103.667	1.72588	0.787329	1.08541e-08	1.05974e-07	MPDZ	multiple PDZ domain protein	protein_coding
ENSG00000146966	349	553.667	1.72499	0.786592	4.92692e-27	3.05101e-25	DENND2A	DENN/MADD domain containing 2A	protein_coding
ENSG00000101680	2258.67	3588.33	1.72394	0.785709	3.51348e-52	7.7836e-50	LAMA1	laminin, alpha 1	protein_coding
ENSG00000172061	32	50.6667	1.7234	0.785254	3.85826e-05	0.000193949	LRRC15	leucine rich repeat containing 15	protein_coding
ENSG00000159208	169.667	268.333	1.72328	0.785153	3.39609e-17	9.52178e-16	C1orf51	chromosome 1 open reading frame 51	protein_coding
ENSG00000168209	3301.67	5221	1.72324	0.785126	3.55783e-55	9.02598e-53	DDIT4	DNA-damage-inducible transcript 4	protein_coding
ENSG00000173213	20	31.6667	1.72216	0.784219	0.000998692	0.00346764	RP11-683L23.1	ENSG00000173213	protein_coding
ENSG00000137672	57.3333	90.6667	1.72207	0.78414	7.9349e-08	6.77568e-07	TRPC6	transient receptor potential cation channel, subfamily C, member 6	protein_coding
ENSG00000020181	40.6667	64.3333	1.72194	0.784031	4.38229e-06	2.67271e-05	GPR124	G protein-coupled receptor 124	protein_coding
ENSG00000185745	155.667	245.667	1.72162	0.783763	3.79551e-16	9.62897e-15	IFIT1	interferon-induced protein with tetratricopeptide repeats 1	protein_coding
ENSG00000149599	47	74.3333	1.72139	0.783573	9.3815e-07	6.49765e-06	DUSP15	dual specificity phosphatase 15; chromosome 20 open reading frame 57	protein_coding
ENSG00000205913	32.6667	51.6667	1.72027	0.782634	3.46191e-05	0.000176392	SRRM2-AS1	hypothetical protein LOC100128788	antisense
ENSG00000196358	24.6667	39	1.72026	0.782623	0.000286157	0.00114791	NTNG2	netrin G2	protein_coding
ENSG00000176771	44.3333	70	1.71957	0.78205	1.89784e-06	1.23915e-05	NCKAP5	Nck-associated protein 5	protein_coding
ENSG00000132793	1399.67	2208.33	1.71922	0.781753	1.29074e-46	2.25579e-44	LPIN3	lipin 3	protein_coding
ENSG00000163516	3239	5113.67	1.71701	0.779901	2.47573e-54	6.08448e-52	ANKZF1	ankyrin repeat and zinc finger domain containing 1	protein_coding
ENSG00000170290	23.6667	37.3333	1.71664	0.779585	0.000398196	0.00153426	SLN	sarcolipin	protein_coding
ENSG00000264527	63.6667	100.333	1.71536	0.778511	2.40209e-08	2.22774e-07	WI2-1959D15.1	NA	lincRNA
ENSG00000113580	355.667	560	1.7152	0.778379	9.83749e-27	5.9285e-25	NR3C1	nuclear receptor subfamily 3, group C, member 1 (glucocorticoid receptor)	protein_coding
ENSG00000162390	42.3333	66.6667	1.71492	0.778141	3.5168e-06	2.18553e-05	ACOT11	acyl-CoA thioesterase 11	protein_coding
ENSG00000186364	17.3333	27.3333	1.71481	0.778048	0.00231958	0.00729548	NUDT17	nudix (nucleoside diphosphate linked moiety X)-type motif 17	protein_coding
ENSG00000197355	2809	4437	1.71473	0.777985	5.1128e-53	1.18264e-50	UAP1L1	UDP-N-acteylglucosamine pyrophosphorylase 1-like 1	protein_coding
ENSG00000261324	90.6667	142.667	1.71419	0.777523	8.38389e-11	1.12613e-09	RP11-174G6.5	NA	sense_overlapping
ENSG00000237330	257	403.667	1.71276	0.776322	5.34404e-22	2.20621e-20	RNF223	NA	protein_coding
ENSG00000225264	110.333	173.667	1.71163	0.77537	2.10469e-12	3.45922e-11	ZNRF2P2	NA	pseudogene
ENSG00000241978	94	147.667	1.70981	0.77384	5.39496e-11	7.39175e-10	AKAP2	NA	protein_coding
ENSG00000125629	1224.67	1920.33	1.7076	0.771968	7.14127e-44	1.04977e-41	INSIG2	insulin induced gene 2	protein_coding
ENSG00000134955	21.6667	34	1.70711	0.771558	0.000789349	0.00282431	SLC37A2	solute carrier family 37 (glycerol-3-phosphate transporter), member 2	protein_coding
ENSG00000152952	5539.33	8670.67	1.70654	0.771074	3.33755e-56	8.89768e-54	PLOD2	procollagen-lysine, 2-oxoglutarate 5-dioxygenase 2	protein_coding
ENSG00000168140	512.333	802.667	1.70651	0.771053	1.32059e-31	1.02829e-29	VASN	vasorin	protein_coding
ENSG00000148357	69.3333	108.667	1.7065	0.771042	9.95942e-09	9.79074e-08	HMCN2	hemicentin 2	protein_coding
ENSG00000176358	29.3333	46	1.70621	0.770799	0.000108981	0.000487395	TAC4	tachykinin 4 (hemokinin)	protein_coding
ENSG00000183722	1935.33	3030.67	1.70448	0.769329	1.266e-48	2.48911e-46	LHFP	lipoma HMGIC fusion partner	protein_coding
ENSG00000228451	122.667	191.667	1.70262	0.767754	4.06104e-13	7.38451e-12	SDAD1P1	NA	pseudogene
ENSG00000261488	99.3333	155.333	1.70235	0.767529	2.89167e-11	4.06462e-10	RP11-757F18.5	NA	antisense
ENSG00000104415	23.6667	37	1.7007	0.766133	0.00051526	0.00193551	WISP1	WNT1 inducible signaling pathway protein 1	protein_coding
ENSG00000070404	367.667	574.333	1.70052	0.765975	2.31691e-26	1.34973e-24	FSTL3	follistatin-like 3 (secreted glycoprotein)	protein_coding
ENSG00000166086	922	1437	1.69923	0.764882	1.92132e-39	2.22209e-37	JAM3	junctional adhesion molecule 3	protein_coding
ENSG00000260903	240	374.333	1.69882	0.76453	1.87386e-20	6.95141e-19	XKR7	NA	protein_coding
ENSG00000100505	67.3333	105	1.69817	0.763978	2.14172e-08	2.00519e-07	TRIM9	tripartite motif-containing 9	protein_coding
ENSG00000172638	143.667	224	1.69812	0.763938	1.5947e-14	3.43603e-13	EFEMP2	EGF-containing fibulin-like extracellular matrix protein 2	protein_coding
ENSG00000121743	141.333	219.667	1.69305	0.759624	3.37136e-14	7.0236e-13	GJA3	gap junction protein, alpha 3, 46kDa	protein_coding
ENSG00000180447	1182	1835	1.69271	0.759332	4.95374e-42	6.49312e-40	GAS1	growth arrest-specific 1	protein_coding
ENSG00000172985	18	28	1.69174	0.758508	0.00258112	0.008006	SH3RF3	ENSG00000172985	protein_coding
ENSG00000149573	263.333	408.667	1.69124	0.758078	2.72298e-21	1.06542e-19	MPZL2	myelin protein zero-like 2	protein_coding
ENSG00000070601	27.6667	43	1.69078	0.757686	0.000221934	0.000917182	FRMPD1	FERM and PDZ domain containing 1	protein_coding
ENSG00000033122	24.6667	38.3333	1.69046	0.757419	0.000471837	0.00178918	LRRC7	leucine rich repeat containing 7	protein_coding
ENSG00000261193	50.6667	78.6667	1.68967	0.756745	1.05974e-06	7.26935e-06	RP11-863P13.5	NA	lincRNA
ENSG00000125084	51.3333	79.6667	1.68955	0.756643	9.19802e-07	6.37618e-06	WNT1	wingless-type MMTV integration site family, member 1	protein_coding
ENSG00000268111	38.6667	60	1.68923	0.756367	1.63972e-05	8.93662e-05	AL031663.1	NA	protein_coding
ENSG00000168916	1372.67	2133	1.68908	0.756234	1.86824e-43	2.62371e-41	ZNF608	zinc finger protein 608	protein_coding
ENSG00000102878	433	671.667	1.68896	0.756137	5.42388e-28	3.51079e-26	HSF4	heat shock transcription factor 4	protein_coding
ENSG00000105974	2725.33	4233.33	1.68888	0.756063	6.52089e-50	1.38604e-47	CAV1	caveolin 1, caveolae protein, 22kDa	protein_coding
ENSG00000251603	33.3333	51.6667	1.68762	0.754987	5.98779e-05	0.000285833	RP11-164P12.4	NA	antisense
ENSG00000136002	1916	2972.33	1.68628	0.75384	1.23398e-46	2.18081e-44	ARHGEF4	Rho guanine nucleotide exchange factor (GEF) 4	protein_coding
ENSG00000005448	754.667	1167.67	1.68601	0.753614	1.27098e-35	1.25731e-33	WDR54	WD repeat domain 54	protein_coding
ENSG00000229142	42	65	1.68472	0.75251	8.54361e-06	4.88486e-05	HCG4P8	NA	pseudogene
ENSG00000272767	20.6667	32	1.68446	0.75229	0.00142515	0.00475522	JMJD1C-AS1	NA	antisense
ENSG00000168398	79.3333	122.667	1.68385	0.751766	3.45845e-09	3.65332e-08	BDKRB2	bradykinin receptor B2	protein_coding
ENSG00000177606	115	177.667	1.68321	0.751218	5.24263e-12	8.12426e-11	JUN	jun oncogene	protein_coding
ENSG00000106069	225.667	349	1.68311	0.751126	5.37744e-19	1.74395e-17	CHN2	chimerin (chimaerin) 2	protein_coding
ENSG00000025708	235.667	363.667	1.68219	0.750343	1.79015e-19	6.01651e-18	TYMP	thymidine phosphorylase	protein_coding
ENSG00000184489	130	200.667	1.68133	0.749606	4.79304e-13	8.58653e-12	PTP4A3	protein tyrosine phosphatase type IVA, member 3	protein_coding
ENSG00000154217	636	980.333	1.67823	0.746943	1.14106e-32	9.70149e-31	PITPNC1	phosphatidylinositol transfer protein, cytoplasmic 1	protein_coding
ENSG00000204287	37	57	1.67806	0.746792	3.16192e-05	0.000162158	HLA-DRA	major histocompatibility complex, class II, DR alpha	protein_coding
ENSG00000134986	246	378.667	1.67731	0.746153	8.79127e-20	3.02577e-18	NREP	chromosome 5 open reading frame 13	protein_coding
ENSG00000181588	2315.33	3558.33	1.67627	0.745254	3.02683e-47	5.66773e-45	MEX3D	mex-3 homolog D (C. elegans)	protein_coding
ENSG00000238273	50	77	1.67549	0.744586	1.89623e-06	1.23898e-05	AC012360.6	NA	antisense
ENSG00000146521	178.667	274.667	1.67419	0.743467	5.59959e-16	1.40472e-14	C6orf123	chromosome 6 open reading frame 123	protein_coding
ENSG00000091622	228.667	351	1.67369	0.74303	9.77109e-19	3.07379e-17	PITPNM3	PITPNM family member 3	protein_coding
ENSG00000143344	391	600.667	1.67346	0.742835	1.28266e-25	7.02963e-24	RGL1	ral guanine nucleotide dissociation stimulator-like 1	protein_coding
ENSG00000170681	22.3333	34.3333	1.67319	0.742604	0.00110878	0.00379791	MURC	muscle-related coiled-coil protein	protein_coding
ENSG00000229980	36	55.3333	1.67281	0.742271	4.46972e-05	0.000220805	TOB1-AS1	NA	processed_transcript
ENSG00000128849	146.333	224.667	1.67244	0.741954	6.87382e-14	1.36686e-12	CGNL1	cingulin-like 1	protein_coding
ENSG00000101447	14999.3	23111	1.67234	0.74187	5.13966e-55	1.2832e-52	FAM83D	family with sequence similarity 83, member D	protein_coding
ENSG00000178764	261.667	401.667	1.67133	0.740993	2.85912e-20	1.03382e-18	ZHX2	zinc fingers and homeoboxes 2	protein_coding
ENSG00000126500	39.3333	60.3333	1.66955	0.739463	2.28771e-05	0.000121116	FLRT1	fibronectin leucine rich transmembrane protein 1	protein_coding
ENSG00000012779	265.667	407	1.66935	0.739283	2.32662e-20	8.51055e-19	ALOX5	arachidonate 5-lipoxygenase	protein_coding
ENSG00000224652	35	53.6667	1.66827	0.738356	6.20035e-05	0.000294283	LINC00885	NA	lincRNA
ENSG00000186918	3258	4997	1.66751	0.737693	8.46938e-49	1.68626e-46	ZNF395	zinc finger protein 395	protein_coding
ENSG00000214110	1871.33	2869.67	1.66728	0.737496	1.8458e-44	2.90326e-42	LDHAP4	ENSG00000214110	pseudogene
ENSG00000272008	32	49	1.66672	0.737012	0.000126775	0.000557931	RP11-393I2.4	NA	antisense
ENSG00000089775	339.667	520.667	1.66612	0.736494	2.45263e-23	1.11496e-21	ZBTB25	zinc finger and BTB domain containing 25	protein_coding
ENSG00000237923	34	52	1.66483	0.735374	8.39035e-05	0.000385657	XXbac-BPG27H4.8	NA	lincRNA
ENSG00000134198	143	218.333	1.66391	0.734577	2.1073e-13	3.97432e-12	TSPAN2	tetraspanin 2	protein_coding
ENSG00000226386	28.3333	43.3333	1.66373	0.734423	0.000311109	0.00123701	PARD3-AS1	NA	antisense
ENSG00000147573	90	137.333	1.66219	0.733083	1.32732e-09	1.49551e-08	TRIM55	tripartite motif-containing 55	protein_coding
ENSG00000167992	240.333	366.667	1.66217	0.733066	7.98818e-19	2.54344e-17	VWCE	von Willebrand factor C and EGF domains	protein_coding
ENSG00000236090	37.3333	57	1.66208	0.732993	4.25778e-05	0.000211597	LDHAP3	NA	pseudogene
ENSG00000213213	639.667	976	1.66033	0.73147	2.04536e-31	1.5848e-29	KIAA1984	KIAA1984; transmembrane protein 141	protein_coding
ENSG00000197301	95.3333	145.333	1.66007	0.731247	5.76943e-10	6.8696e-09	RP11-366L20.2	hypothetical LOC100129940	protein_coding
ENSG00000213859	2120.33	3230.33	1.65964	0.730871	9.11239e-45	1.49301e-42	KCTD11	potassium channel tetramerisation domain containing 11	protein_coding
ENSG00000244161	83.3333	127	1.65947	0.730725	4.98726e-09	5.1204e-08	FLNB-AS1	NA	antisense
ENSG00000235314	28	42.6667	1.65889	0.730218	0.000367769	0.00143087	LINC00957	NA	lincRNA
ENSG00000105376	138.667	211	1.65805	0.729488	6.07083e-13	1.0681e-11	ICAM5	intercellular adhesion molecule 5, telencephalin	protein_coding
ENSG00000232010	29.3333	44.6667	1.65715	0.728706	0.000280191	0.00112772	AP001059.5	NA	antisense
ENSG00000100003	29.3333	44.6667	1.65683	0.728428	0.000281705	0.00113265	SEC14L2	SEC14-like 2 (S. cerevisiae)	protein_coding
ENSG00000138640	547	833.333	1.65624	0.727912	4.73306e-29	3.29408e-27	FAM13A	family with sequence similarity 13, member A	protein_coding
ENSG00000257743	29.3333	44.6667	1.65601	0.727711	0.000285652	0.00114647	RP11-1220K2.2	NA	protein_coding
ENSG00000024422	508	772	1.65552	0.727281	5.2177e-28	3.39765e-26	EHD2	EH-domain containing 2	protein_coding
ENSG00000242861	57.6667	87.6667	1.65524	0.727041	7.54638e-07	5.32751e-06	RP11-285F7.2	NA	antisense
ENSG00000115844	228.667	347.667	1.65496	0.726792	6.09472e-18	1.83296e-16	DLX2	distal-less homeobox 2	protein_coding
ENSG00000071967	205.333	311.667	1.65473	0.726596	9.90282e-17	2.64002e-15	CYBRD1	cytochrome b reductase 1	protein_coding
ENSG00000167191	408.667	620.667	1.65448	0.726378	4.49057e-25	2.3311e-23	GPRC5B	G protein-coupled receptor, family C, group 5, member B	protein_coding
ENSG00000135245	1398	2123.67	1.65424	0.726168	2.63291e-40	3.21031e-38	HILPDA	chromosome 7 open reading frame 68	protein_coding
ENSG00000233006	47.6667	72.3333	1.65257	0.724712	6.1227e-06	3.6259e-05	AC034220.3	NA	processed_transcript
ENSG00000166974	280.667	425.333	1.6525	0.724648	3.21659e-20	1.16041e-18	MAPRE2	microtubule-associated protein, RP/EB family, member 2	protein_coding
ENSG00000128268	331.333	502	1.65213	0.724328	3.03658e-22	1.28049e-20	MGAT3	mannosyl (beta-1,4-)-glycoprotein beta-1,4-N-acetylglucosaminyltransferase	protein_coding
ENSG00000262454	52.3333	79.3333	1.6511	0.723427	2.49359e-06	1.59503e-05	RP11-65J21.3	NA	lincRNA
ENSG00000197882	41.3333	62.6667	1.65089	0.723246	2.37408e-05	0.000125099	OR7E13P	ENSG00000197882	pseudogene
ENSG00000100311	186	281.667	1.65057	0.722964	1.57939e-15	3.78116e-14	PDGFB	platelet-derived growth factor beta polypeptide (simian sarcoma viral (v-sis) oncogene homolog)	protein_coding
ENSG00000108932	44	66.6667	1.6492	0.721764	1.42351e-05	7.83155e-05	SLC16A6	solute carrier family 16, member 6 (monocarboxylic acid transporter 7); similar to solute carrier family 16, member 6	protein_coding
ENSG00000142871	326	493.333	1.64848	0.721134	7.46065e-22	3.04801e-20	CYR61	cysteine-rich, angiogenic inducer, 61	protein_coding
ENSG00000266709	205.333	310.333	1.64686	0.719715	2.01518e-16	5.25056e-15	RP11-214O1.2	NA	lincRNA
ENSG00000160999	578.667	874.667	1.64655	0.719444	4.22032e-29	2.95028e-27	SH2B2	ENSG00000160999	protein_coding
ENSG00000242114	200.667	303	1.64644	0.719352	3.68992e-16	9.37621e-15	MTFP1	NA	protein_coding
ENSG00000164692	1651.67	2493	1.6462	0.719137	3.56123e-41	4.55403e-39	COL1A2	collagen, type I, alpha 2	protein_coding
ENSG00000140470	522	789	1.64609	0.719042	9.78567e-28	6.23153e-26	ADAMTS17	ADAM metallopeptidase with thrombospondin type 1 motif, 17	protein_coding
ENSG00000241852	1095.67	1653.33	1.64453	0.717673	9.06703e-37	9.50769e-35	C8orf58	NA	protein_coding
ENSG00000137801	65.3333	98.6667	1.64363	0.716882	2.61965e-07	2.03378e-06	THBS1	thrombospondin 1	protein_coding
ENSG00000267313	53	80	1.64285	0.716202	2.81596e-06	1.78382e-05	RP11-142I20.1	NA	lincRNA
ENSG00000196415	37.3333	56.3333	1.6419	0.715368	6.78677e-05	0.000319226	PRTN3	proteinase 3	protein_coding
ENSG00000010310	19.6667	29.6667	1.64104	0.714613	0.00327941	0.00991387	GIPR	gastric inhibitory polypeptide receptor	protein_coding
ENSG00000006062	567	853.667	1.63945	0.71321	2.40044e-28	1.62045e-26	MAP3K14	mitogen-activated protein kinase kinase kinase 14	processed_transcript
ENSG00000184058	25	37.6667	1.6394	0.713172	0.00100689	0.0034938	TBX1	T-box 1	protein_coding
ENSG00000232434	124	186.667	1.63919	0.712985	1.87132e-11	2.68313e-10	C9orf172	NA	protein_coding
ENSG00000248161	30.3333	45.6667	1.63915	0.712948	0.000316792	0.00125702	RP11-499E18.1	NA	lincRNA
ENSG00000181143	542	817.667	1.63896	0.712777	9.44207e-28	6.03717e-26	MUC16	mucin 16, cell surface associated	protein_coding
ENSG00000157404	29.6667	44.6667	1.63854	0.712415	0.000369273	0.00143486	KIT	similar to Mast/stem cell growth factor receptor precursor (SCFR) (Proto-oncogene tyrosine-protein kinase Kit) (c-kit) (CD117 antigen); v-kit Hardy-Zuckerman 4 feline sarcoma viral oncogene homolog	protein_coding
ENSG00000165555	28.3333	42.6667	1.63815	0.712069	0.000495343	0.00186885	NOXRED1	chromosome 14 open reading frame 148	protein_coding
ENSG00000249489	29.6667	44.6667	1.63792	0.711865	0.000373171	0.00144821	GAPDHP70	NA	pseudogene
ENSG00000119681	473	712	1.63706	0.711106	6.87388e-26	3.83402e-24	LTBP2	latent transforming growth factor beta binding protein 2	protein_coding
ENSG00000222014	169.333	254.333	1.63556	0.709787	4.49723e-14	9.15095e-13	RAB6C	RAB6C, member RAS oncogene family; RAB6A, member RAS oncogene family; hypothetical LOC100130819; RAB6C-like	protein_coding
ENSG00000057657	129.333	194	1.63527	0.709527	1.10394e-11	1.63501e-10	PRDM1	PR domain containing 1, with ZNF domain	protein_coding
ENSG00000189430	28	42	1.63313	0.707638	0.000583561	0.00215531	NCR1	natural cytotoxicity triggering receptor 1	protein_coding
ENSG00000227855	365.667	548.333	1.633	0.707526	1.97235e-22	8.5463e-21	AC007276.5	NA	pseudogene
ENSG00000170801	27.3333	41	1.63214	0.706764	0.000683731	0.00248083	HTRA3	HtrA serine peptidase 3	protein_coding
ENSG00000091536	27.3333	41	1.63205	0.706688	0.000684645	0.00248357	MYO15A	myosin XVA	protein_coding
ENSG00000175449	19.3333	29	1.63174	0.70641	0.00399041	0.0117252	RFESD	Rieske (Fe-S) domain containing	protein_coding
ENSG00000224431	18	27	1.63121	0.705946	0.00543202	0.0153752	AC063976.7	NA	pseudogene
ENSG00000244041	70.3333	105.333	1.6307	0.705491	1.74162e-07	1.40051e-06	LINC01011	NA	lincRNA
ENSG00000123453	46.3333	69.3333	1.63015	0.705007	1.50035e-05	8.22267e-05	SARDH	sarcosine dehydrogenase	protein_coding
ENSG00000186314	147.333	220.333	1.62996	0.704836	1.25823e-12	2.1212e-11	PRELID2	PRELI domain containing 2	protein_coding
ENSG00000172216	2675.67	3998.33	1.62748	0.702636	3.72463e-43	5.139e-41	CEBPB	CCAAT/enhancer binding protein (C/EBP), beta	protein_coding
ENSG00000165030	2353.67	3518	1.62722	0.702408	3.16217e-42	4.17964e-40	NFIL3	nuclear factor, interleukin 3 regulated	protein_coding
ENSG00000223745	276.333	412.667	1.62631	0.701601	8.49331e-19	2.69881e-17	RP4-717I23.3	NA	processed_transcript
ENSG00000249274	28.3333	42.3333	1.62587	0.701211	0.000617591	0.00226541	PDLIM1P4	NA	pseudogene
ENSG00000235095	26.3333	39.3333	1.62572	0.701083	0.000944505	0.0032977	RP11-1217F2.1	NA	pseudogene
ENSG00000109046	12637.7	18888	1.62522	0.700636	5.35881e-49	1.09466e-46	WSB1	WD repeat and SOCS box-containing 1	protein_coding
ENSG00000073464	23.6667	35.3333	1.6247	0.700171	0.0016961	0.00554715	CLCN4	chloride channel 4	protein_coding
ENSG00000164683	1394	2081	1.62434	0.699855	1.8087e-37	1.93531e-35	HEY1	hairy/enhancer-of-split related with YRPW motif 1	protein_coding
ENSG00000142227	120.333	179.333	1.62424	0.699763	8.0976e-11	1.08954e-09	EMP3	epithelial membrane protein 3	protein_coding
ENSG00000064042	310	462	1.62302	0.69868	6.04051e-20	2.10668e-18	LIMCH1	LIM and calponin homology domains 1	protein_coding
ENSG00000106366	200.333	298.333	1.62184	0.697628	3.31618e-15	7.64813e-14	SERPINE1	serpin peptidase inhibitor, clade E (nexin, plasminogen activator inhibitor type 1), member 1	protein_coding
ENSG00000186496	19	28.3333	1.6218	0.697593	0.00487132	0.0139565	ZNF396	zinc finger protein 396	protein_coding
ENSG00000184898	333	495.333	1.62083	0.696737	1.16981e-20	4.39138e-19	RBM43	RNA binding motif protein 43	protein_coding
ENSG00000183840	26.6667	39.6667	1.61842	0.694586	0.000994055	0.00345231	GPR39	G protein-coupled receptor 39	protein_coding
ENSG00000148204	26	38.6667	1.61824	0.694422	0.0011457	0.00390944	CRB2	crumbs homolog 2 (Drosophila)	protein_coding
ENSG00000188177	186.667	277.667	1.61807	0.694277	2.1754e-14	4.61766e-13	ZC3H6	zinc finger CCCH-type containing 6	protein_coding
ENSG00000132437	115	170.667	1.61723	0.693525	2.65448e-10	3.32423e-09	DDC	dopa decarboxylase (aromatic L-amino acid decarboxylase)	protein_coding
ENSG00000140479	817.333	1212.67	1.61641	0.692791	4.45321e-31	3.41681e-29	PCSK6	proprotein convertase subtilisin/kexin type 6	protein_coding
ENSG00000215284	22.6667	33.6667	1.61593	0.692369	0.00238923	0.00748758	RP11-198M15.1	ENSG00000215284	pseudogene
ENSG00000272153	23.3333	34.6667	1.61571	0.69217	0.0020803	0.00664118	RP1-286D6.5	NA	antisense
ENSG00000224738	22	32.6667	1.61534	0.691841	0.00277475	0.00855262	AC099850.1	NA	antisense
ENSG00000134107	2239.67	3332.33	1.61518	0.691691	1.24063e-40	1.54872e-38	BHLHE40	basic helix-loop-helix family, member e40	protein_coding
ENSG00000205221	29.6667	44	1.61504	0.691566	0.000571862	0.00211792	VIT	vitrin	protein_coding
ENSG00000176978	4179.33	6190	1.61456	0.691145	2.65959e-44	4.06143e-42	DPP7	dipeptidyl-peptidase 7	protein_coding
ENSG00000171056	160.667	238.333	1.61432	0.690927	6.77788e-13	1.17931e-11	SOX7	SRY (sex determining region Y)-box 7	protein_coding
ENSG00000140367	1435	2125	1.61354	0.690226	9.79326e-37	1.02012e-34	UBE2Q2	ubiquitin-conjugating enzyme E2Q family member 2	protein_coding
ENSG00000134333	21459.7	31759.7	1.61217	0.689004	3.29211e-48	6.39279e-46	LDHA	lactate dehydrogenase A	protein_coding
ENSG00000139832	2091.33	3096	1.6119	0.688758	8.87516e-40	1.05756e-37	RAB20	RAB20, member RAS oncogene family	protein_coding
ENSG00000166473	1035	1534.33	1.61182	0.688688	2.54172e-33	2.23345e-31	PKD1L2	polycystic kidney disease 1-like 2	polymorphic_pseudogene
ENSG00000231713	25.6667	38	1.61094	0.687899	0.00138167	0.00462388	AF064860.7	NA	lincRNA
ENSG00000197119	1437	2124.33	1.61001	0.687068	2.01122e-36	2.08121e-34	SLC25A29	solute carrier family 25, member 29	protein_coding
ENSG00000006534	576	851.333	1.60995	0.687018	1.64851e-26	9.74791e-25	ALDH3B1	aldehyde dehydrogenase 3 family, member B1	protein_coding
ENSG00000228328	239.333	353.667	1.6084	0.685623	1.84505e-16	4.8368e-15	RP11-516A11.1	NA	pseudogene
ENSG00000107968	556.667	820.667	1.60671	0.684114	6.93881e-26	3.85656e-24	MAP3K8	mitogen-activated protein kinase kinase kinase 8	protein_coding
ENSG00000227295	47	69.3333	1.60616	0.683617	2.54279e-05	0.000133008	ELL2P1	NA	pseudogene
ENSG00000175906	534	786	1.6052	0.682752	2.70923e-25	1.4252e-23	ARL4D	ADP-ribosylation factor-like 4D	protein_coding
ENSG00000262050	21	31	1.60504	0.682607	0.00394058	0.0116113	RP11-74E22.3	NA	antisense
ENSG00000119408	2301.33	3384	1.60394	0.681618	1.13539e-39	1.33273e-37	NEK6	NIMA (never in mitosis gene a)-related kinase 6	protein_coding
ENSG00000095397	758.667	1118.33	1.60336	0.681095	3.13459e-29	2.24109e-27	DFNB31	deafness, autosomal recessive 31	protein_coding
ENSG00000131378	368.667	542.333	1.6027	0.680506	7.33196e-21	2.79236e-19	RFTN1	raftlin, lipid raft linker 1	protein_coding
ENSG00000240694	51.6667	76	1.60257	0.68039	1.22605e-05	6.80709e-05	PNMA2	NA	protein_coding
ENSG00000065970	3604.33	5312.67	1.60244	0.680272	2.98956e-42	3.98498e-40	FOXJ2	forkhead box J2	protein_coding
ENSG00000157765	102.667	151	1.60161	0.679527	3.72644e-09	3.91015e-08	SLC34A2	solute carrier family 34 (sodium phosphate), member 2	protein_coding
ENSG00000176919	107.333	157.667	1.60155	0.679467	1.92674e-09	2.11624e-08	C8G	complement component 8, gamma polypeptide	protein_coding
ENSG00000137491	44.6667	65.6667	1.60003	0.678102	4.553e-05	0.000224566	SLCO2B1	solute carrier organic anion transporter family, member 2B1	protein_coding
ENSG00000152778	47.6667	70	1.59984	0.677932	2.68591e-05	0.000139612	IFIT5	interferon-induced protein with tetratricopeptide repeats 5	protein_coding
ENSG00000185522	564	828.333	1.59977	0.67786	1.41683e-25	7.63195e-24	C11orf35	chromosome 11 open reading frame 35	protein_coding
ENSG00000101236	781	1148.67	1.59963	0.677736	2.8567e-29	2.05174e-27	RNF24	ring finger protein 24	protein_coding
ENSG00000106991	997	1464	1.59804	0.676308	9.09308e-32	7.18719e-30	ENG	endoglin	protein_coding
ENSG00000168329	21.3333	31.3333	1.59791	0.676188	0.0040554	0.011894	CX3CR1	chemokine (C-X3-C motif) receptor 1	protein_coding
ENSG00000240875	26.3333	38.6667	1.59781	0.676095	0.00149469	0.00496304	LINC00886	NA	lincRNA
ENSG00000125398	1442.33	2121	1.59746	0.67578	2.62175e-35	2.57734e-33	SOX9	SRY (sex determining region Y)-box 9	protein_coding
ENSG00000182836	2589	3799.67	1.59664	0.67504	1.0013e-39	1.18417e-37	PLCXD3	phosphatidylinositol-specific phospholipase C, X domain containing 3	protein_coding
ENSG00000130635	1302.67	1910.33	1.59585	0.674322	3.19938e-34	2.97769e-32	COL5A1	collagen, type V, alpha 1	protein_coding
ENSG00000105516	355.667	520.667	1.5948	0.673377	4.87914e-20	1.72072e-18	DBP	D site of albumin promoter (albumin D-box) binding protein	protein_coding
ENSG00000148180	7670.67	11206.7	1.59347	0.672168	3.77204e-44	5.65051e-42	GSN	gelsolin (amyloidosis, Finnish type)	protein_coding
ENSG00000174788	53.3333	78	1.59306	0.671797	1.21717e-05	6.76498e-05	PCP2	Purkinje cell protein 2	protein_coding
ENSG00000236543	22.3333	32.6667	1.59202	0.670861	0.00359992	0.0107403	RP11-98L5.5	NA	antisense
ENSG00000134871	607.333	887.333	1.59188	0.670727	6.99246e-26	3.87269e-24	COL4A2	collagen, type IV, alpha 2	protein_coding
ENSG00000161944	146.667	214	1.59116	0.670074	2.01157e-11	2.87636e-10	ASGR2	asialoglycoprotein receptor 2	protein_coding
ENSG00000069399	38.3333	56	1.59081	0.669758	0.000178743	0.000756784	BCL3	B-cell CLL/lymphoma 3	protein_coding
ENSG00000203709	51.3333	75	1.59029	0.66929	1.84964e-05	9.98389e-05	C1orf132	chromosome 1 open reading frame 132	processed_transcript
ENSG00000130595	9092.33	13287.3	1.58748	0.666741	6.74208e-44	1.00044e-41	TNNT3	troponin T type 3 (skeletal, fast)	protein_coding
ENSG00000102109	103	150	1.58656	0.665899	7.75628e-09	7.72143e-08	PCSK1N	proprotein convertase subtilisin/kexin type 1 inhibitor	protein_coding
ENSG00000140939	383.333	558	1.58636	0.665723	2.1069e-20	7.761e-19	NOL3	nucleolar protein 3 (apoptosis repressor with CARD domain)	protein_coding
ENSG00000225431	262.667	382.333	1.58575	0.665169	2.01624e-16	5.25056e-15	AP001626.1	NA	lincRNA
ENSG00000221869	81.3333	118.333	1.58525	0.664708	1.86922e-07	1.49244e-06	CEBPD	CCAAT/enhancer binding protein (C/EBP), delta	protein_coding
ENSG00000163803	44.6667	65	1.58486	0.664355	6.73576e-05	0.000317206	PLB1	phospholipase B1	protein_coding
ENSG00000271971	69.6667	101.333	1.58394	0.663513	1.16031e-06	7.88357e-06	CTD-2006H14.2	NA	antisense
ENSG00000237721	76.3333	111	1.58359	0.663203	4.23076e-07	3.18096e-06	AF064858.11	NA	lincRNA
ENSG00000235681	26.3333	38.3333	1.58334	0.662968	0.00188605	0.00608402	AC008746.5	NA	pseudogene
ENSG00000112782	28.6667	41.6667	1.58214	0.66188	0.00124493	0.00421197	CLIC5	chloride intracellular channel 5	protein_coding
ENSG00000196730	16419.3	23903	1.5818	0.661568	2.7217e-44	4.1163e-42	DAPK1	death-associated protein kinase 1	protein_coding
ENSG00000147251	678.333	984.667	1.58164	0.661422	2.18869e-26	1.27978e-24	DOCK11	dedicator of cytokinesis 11	protein_coding
ENSG00000205710	28	40.6667	1.58112	0.660949	0.0014343	0.0047817	C17orf107	hypothetical protein LOC100130311	protein_coding
ENSG00000183454	88.6667	128.667	1.58058	0.660454	7.82006e-08	6.68487e-07	GRIN2A	glutamate receptor, ionotropic, N-methyl D-aspartate 2A	protein_coding
ENSG00000141744	34.6667	50.3333	1.58004	0.659957	0.000433992	0.00165726	PNMT	phenylethanolamine N-methyltransferase	protein_coding
ENSG00000255282	27.3333	39.6667	1.57922	0.659215	0.00167403	0.00549244	WTAPP1	NA	pseudogene
ENSG00000260597	50.3333	73	1.57879	0.658815	3.03579e-05	0.00015625	AC012531.25	NA	lincRNA
ENSG00000088538	63	91.3333	1.57847	0.658525	3.98768e-06	2.45584e-05	DOCK3	dedicator of cytokinesis 3	protein_coding
ENSG00000248932	49	71	1.57838	0.658447	3.83981e-05	0.000193145	RP11-319G6.1	NA	antisense
ENSG00000096696	37218.7	54098	1.57818	0.658257	1.28261e-44	2.05859e-42	DSP	desmoplakin	protein_coding
ENSG00000154429	1554.33	2253.67	1.57792	0.65802	3.81489e-34	3.48863e-32	CCSAP	chromosome 1 open reading frame 96	protein_coding
ENSG00000257335	49.6667	72	1.57743	0.65758	3.51409e-05	0.000178646	MGAM	NA	protein_coding
ENSG00000173267	95.3333	138	1.57741	0.657561	3.54439e-08	3.20401e-07	SNCG	synuclein, gamma (breast cancer-specific protein 1)	protein_coding
ENSG00000111859	1597.33	2312.33	1.57581	0.656096	3.57835e-34	3.29146e-32	NEDD9	neural precursor cell expressed, developmentally down-regulated 9	protein_coding
ENSG00000174093	1683.33	2445	1.57535	0.655671	1.46624e-34	1.38931e-32	RP11-1407O15.2	ENSG00000174093	protein_coding
ENSG00000251359	28.3333	41	1.57463	0.65501	0.0015039	0.00499154	WWC2-AS2	NA	lincRNA
ENSG00000090776	1626	2348	1.57448	0.654875	3.46649e-34	3.20732e-32	EFNB1	ephrin-B1	protein_coding
ENSG00000256001	34.3333	49.6667	1.5741	0.654529	0.000518826	0.00194439	RP11-575F12.2	NA	lincRNA
ENSG00000175265	3942.67	5703.33	1.57273	0.65327	1.70752e-39	1.98946e-37	GOLGA8A	golgi autoantigen, golgin subfamily a, 8B; golgi autoantigen, golgin subfamily a, 8A	protein_coding
ENSG00000185950	701.667	1013	1.5726	0.653151	4.20754e-26	2.36359e-24	IRS2	insulin receptor substrate 2	protein_coding
ENSG00000228544	621.667	899	1.57244	0.653	8.13185e-25	4.126e-23	KIAA1984-AS1	NA	antisense
ENSG00000248180	183.333	265	1.57233	0.652902	1.24582e-12	2.10578e-11	GAPDHP60	NA	pseudogene
ENSG00000113721	143	206.333	1.57143	0.652078	1.14277e-10	1.50794e-09	PDGFRB	platelet-derived growth factor receptor, beta polypeptide	protein_coding
ENSG00000065308	3419.33	4941.67	1.57103	0.651711	1.2128e-38	1.35292e-36	TRAM2	translocation associated membrane protein 2	protein_coding
ENSG00000100292	4884.67	7015	1.56827	0.649177	6.90827e-40	8.29466e-38	HMOX1	heme oxygenase (decycling) 1	protein_coding
ENSG00000148426	747	1073	1.56653	0.64757	2.62317e-26	1.5169e-24	PROSER2	chromosome 10 open reading frame 47	protein_coding
ENSG00000163393	86	123.667	1.56641	0.647463	2.13593e-07	1.6857e-06	SLC22A15	solute carrier family 22, member 15	protein_coding
ENSG00000273173	24.3333	35	1.56617	0.647238	0.00356876	0.0106595	SNURF	NA	protein_coding
ENSG00000124493	537	771.333	1.5658	0.646897	8.17161e-23	3.65146e-21	GRM4	glutamate receptor, metabotropic 4	protein_coding
ENSG00000058335	748	1076.67	1.56543	0.646557	2.97062e-26	1.69293e-24	RASGRF1	Ras protein-specific guanine nucleotide-releasing factor 1	protein_coding
ENSG00000100298	32	46	1.564	0.645245	0.000947281	0.00330666	APOBEC3H	apolipoprotein B mRNA editing enzyme, catalytic polypeptide-like 3H	protein_coding
ENSG00000165023	1473.67	2117.33	1.56395	0.645195	1.95367e-32	1.63453e-30	DIRAS2	DIRAS family, GTP-binding RAS-like 2	protein_coding
ENSG00000249348	23.6667	34	1.56343	0.64471	0.00418773	0.0122319	UGDH-AS1	NA	antisense
ENSG00000270010	30.6667	44	1.56212	0.643508	0.00123732	0.00419253	CTD-2132N18.4	NA	sense_intronic
ENSG00000124570	767.667	1102.67	1.56205	0.643444	2.8625e-26	1.64322e-24	SERPINB6	serpin peptidase inhibitor, clade B (ovalbumin), member 6	protein_coding
ENSG00000067992	118.333	169.667	1.56145	0.642887	4.00314e-09	4.18375e-08	PDK3	pyruvate dehydrogenase kinase, isozyme 3	protein_coding
ENSG00000134470	27.6667	39.6667	1.56097	0.642447	0.00213006	0.00677528	IL15RA	interleukin 15 receptor, alpha	protein_coding
ENSG00000185168	223	319.667	1.5599	0.641455	7.63168e-14	1.51182e-12	LINC00482	chromosome 17 open reading frame 55	lincRNA
ENSG00000228288	89.6667	128.333	1.55937	0.640964	1.76603e-07	1.41869e-06	PCAT6	NA	antisense
ENSG00000230069	24.6667	35.3333	1.55892	0.640547	0.00373567	0.0110928	LRRC37A15P	NA	pseudogene
ENSG00000244482	29.3333	42	1.55877	0.640412	0.00165259	0.00542664	LILRA6	NA	protein_coding
ENSG00000247498	43.3333	62	1.55803	0.639727	0.000163403	0.000699365	RP11-392P7.6	NA	antisense
ENSG00000111052	130.667	186.667	1.55708	0.638847	1.18725e-09	1.35125e-08	LIN7A	lin-7 homolog A (C. elegans)	protein_coding
ENSG00000117305	749.333	1069	1.55647	0.638276	1.32133e-25	7.16663e-24	HMGCL	3-hydroxymethyl-3-methylglutaryl-Coenzyme A lyase	protein_coding
ENSG00000272606	36.6667	52.3333	1.55502	0.636935	0.000516946	0.00194012	RP11-554J4.1	NA	antisense
ENSG00000118985	502	715	1.55465	0.636593	2.0434e-21	8.05528e-20	ELL2	elongation factor, RNA polymerase II, 2	protein_coding
ENSG00000010818	729.667	1042	1.55465	0.636585	3.21694e-25	1.68664e-23	HIVEP2	human immunodeficiency virus type I enhancer binding protein 2	protein_coding
ENSG00000138795	307	438.333	1.55442	0.636372	1.59024e-16	4.18277e-15	LEF1	lymphoid enhancer-binding factor 1	protein_coding
ENSG00000204634	764	1090.33	1.55174	0.633888	1.81021e-25	9.6518e-24	TBC1D8	TBC1 domain family, member 8 (with GRAM domain)	protein_coding
ENSG00000268927	40	57	1.55156	0.63372	0.000323865	0.00128024	FLJ00418	NA	protein_coding
ENSG00000060140	128	182.333	1.55133	0.633502	2.26041e-09	2.45369e-08	STYK1	serine/threonine/tyrosine kinase 1	protein_coding
ENSG00000082556	203.667	290.333	1.55062	0.632846	9.71159e-13	1.66037e-11	OPRK1	opioid receptor, kappa 1	protein_coding
ENSG00000164342	90	128	1.55036	0.632601	2.52895e-07	1.97017e-06	TLR3	toll-like receptor 3	protein_coding
ENSG00000238213	55	78.3333	1.55005	0.632317	3.3239e-05	0.000169745	TARDBPP2	NA	pseudogene
ENSG00000124788	28.3333	40.3333	1.54917	0.631495	0.00230321	0.00725416	ATXN1	ataxin 1	protein_coding
ENSG00000146648	5517.33	7860	1.54858	0.630945	3.46794e-38	3.73611e-36	EGFR	epidermal growth factor receptor (erythroblastic leukemia viral (v-erb-b) oncogene homolog, avian)	protein_coding
ENSG00000262619	45.6667	65	1.54841	0.630792	0.000142814	0.000620872	LINC00621	NA	lincRNA
ENSG00000175155	280.333	398.333	1.54784	0.630257	2.21618e-15	5.19498e-14	YPEL2	yippee-like 2 (Drosophila)	protein_coding
ENSG00000172183	31.6667	45	1.54677	0.62926	0.00137756	0.00461407	ISG20	interferon stimulated exonuclease gene 20kDa	protein_coding
ENSG00000138336	410	583.333	1.5467	0.629198	6.03993e-19	1.94676e-17	TET1	tet oncogene 1	protein_coding
ENSG00000188910	31	44	1.54547	0.628047	0.00157507	0.00519594	GJB3	gap junction protein, beta 3, 31kDa	protein_coding
ENSG00000174370	81.3333	115.333	1.54538	0.627966	9.75011e-07	6.73515e-06	C11orf45	chromosome 11 open reading frame 45	protein_coding
ENSG00000102445	27	38.3333	1.54526	0.627852	0.00307314	0.00937861	KIAA0226L	similar to protein phosphatase 1, regulatory subunit 2; protein phosphatase 1, regulatory (inhibitor) subunit 2 pseudogene 4; chromosome 13 open reading frame 18	protein_coding
ENSG00000137501	58	82.3333	1.54518	0.627771	2.4767e-05	0.000129897	SYTL2	synaptotagmin-like 2	protein_coding
ENSG00000114853	51	72.3333	1.54506	0.627665	6.97569e-05	0.000327036	ZBTB47	zinc finger and BTB domain containing 47	protein_coding
ENSG00000151014	445.333	631.667	1.54484	0.627456	1.20097e-19	4.07115e-18	CCRN4L	CCR4 carbon catabolite repression 4-like (S. cerevisiae)	protein_coding
ENSG00000105220	10096.7	14325	1.54481	0.62743	2.74891e-39	3.15603e-37	GPI	glucose phosphate isomerase	protein_coding
ENSG00000248485	43	61	1.5446	0.62723	0.00023719	0.000973835	PCP4L1	NA	protein_coding
ENSG00000176438	308	437	1.54399	0.626665	4.49993e-16	1.13247e-14	SYNE3	chromosome 14 open reading frame 49	protein_coding
ENSG00000248409	28.6667	40.6667	1.54354	0.626244	0.00238987	0.0074881	KB-1269D1.8	NA	pseudogene
ENSG00000112541	278.667	395.333	1.54333	0.626048	3.89649e-15	8.90813e-14	PDE10A	phosphodiesterase 10A	protein_coding
ENSG00000205464	213.333	302.333	1.54315	0.625876	7.65755e-13	1.32358e-11	ATP6AP1L	ATPase, H+ transporting, lysosomal accessory protein 1-like	protein_coding
ENSG00000243811	86	121.667	1.54187	0.624685	6.12628e-07	4.44341e-06	APOBEC3D	NA	protein_coding
ENSG00000267519	126	178.333	1.54179	0.624608	4.94069e-09	5.07591e-08	MIR24-2	NA	lincRNA
ENSG00000073067	40	56.6667	1.54171	0.624531	0.000402504	0.00154641	CYP2W1	cytochrome P450, family 2, subfamily W, polypeptide 1	protein_coding
ENSG00000162753	111.667	158	1.54134	0.624181	2.64527e-08	2.43461e-07	SLC9C2	solute carrier family 9, member 11	protein_coding
ENSG00000233382	21.6667	30.6667	1.54004	0.622966	0.00820309	0.0219619	NKAPP1	NA	pseudogene
ENSG00000269501	27.3333	38.6667	1.53915	0.622132	0.00319949	0.00970021	RP11-353N4.6	NA	pseudogene
ENSG00000100558	322	454.333	1.53828	0.621317	3.30597e-16	8.45522e-15	PLEK2	pleckstrin 2	protein_coding
ENSG00000142185	162.667	229.667	1.538	0.621054	1.2912e-10	1.68822e-09	TRPM2	transient receptor potential cation channel, subfamily M, member 2	protein_coding
ENSG00000102144	16869	23748	1.53638	0.619537	4.15326e-39	4.69976e-37	PGK1	phosphoglycerate kinase 1	protein_coding
ENSG00000180448	2473.33	3490	1.53625	0.619415	2.13076e-33	1.89349e-31	HMHA1	histocompatibility (minor) HA-1	protein_coding
ENSG00000164849	557	786	1.53591	0.619094	2.64466e-21	1.03735e-19	GPR146	G protein-coupled receptor 146	protein_coding
ENSG00000155130	2165.33	3045.67	1.53554	0.618749	1.54198e-32	1.29699e-30	MARCKS	myristoylated alanine-rich protein kinase C substrate	protein_coding
ENSG00000266172	54.3333	76.6667	1.53513	0.618364	5.63424e-05	0.000270598	RP11-1109M24.11	NA	pseudogene
ENSG00000273284	49.6667	70	1.53412	0.617416	0.000113548	0.000505807	RP11-888D10.4	NA	sense_intronic
ENSG00000086570	1217.33	1721	1.53348	0.616809	3.00332e-28	2.00166e-26	FAT2	FAT tumor suppressor homolog 2 (Drosophila)	protein_coding
ENSG00000164096	4379	6170	1.53347	0.616796	8.90107e-36	8.91751e-34	C4orf3	chromosome 4 open reading frame 3	protein_coding
ENSG00000182319	293.333	412.667	1.53297	0.616327	3.95679e-15	9.03285e-14	SGK223	homolog of rat pragma of Rnd2	protein_coding
ENSG00000164056	586.333	824	1.53134	0.614797	1.67518e-21	6.68752e-20	SPRY1	sprouty homolog 1, antagonist of FGF signaling (Drosophila)	protein_coding
ENSG00000235779	59	83	1.53132	0.614771	3.28175e-05	0.000167756	AC079779.5	NA	lincRNA
ENSG00000171044	30.3333	42.6667	1.53117	0.614633	0.00225104	0.00711977	XKR6	XK, Kell blood group complex subunit-related family, member 6	protein_coding
ENSG00000141279	13759.7	19356.3	1.53094	0.614418	3.05563e-38	3.31462e-36	NPEPPS	hypothetical protein FLJ11822; aminopeptidase puromycin sensitive	protein_coding
ENSG00000177359	47.6667	67	1.53033	0.613844	0.000167482	0.000714296	RP11-551L14.1	ovostatin; ovostatin 2	pseudogene
ENSG00000091844	35.3333	49.6667	1.5303	0.61381	0.00105038	0.00362393	RGS17	regulator of G-protein signaling 17	protein_coding
ENSG00000269155	188.333	264.667	1.53003	0.613562	2.01485e-11	2.87844e-10	AL009178.1	NA	protein_coding
ENSG00000161277	118.333	166	1.52997	0.613505	2.26516e-08	2.1107e-07	THAP8	THAP domain containing 8	protein_coding
ENSG00000105088	138.333	194	1.52865	0.612255	2.82876e-09	3.02061e-08	OLFM2	olfactomedin 2	protein_coding
ENSG00000166033	400.333	561.333	1.52787	0.61152	1.06832e-17	3.12918e-16	HTRA1	HtrA serine peptidase 1	protein_coding
ENSG00000248663	212.333	297.333	1.52694	0.610643	3.2494e-12	5.147e-11	LINC00992	NA	lincRNA
ENSG00000164404	25.6667	36	1.52678	0.610491	0.00507776	0.0144767	GDF9	growth differentiation factor 9	protein_coding
ENSG00000078814	41.3333	58	1.52677	0.610481	0.000458423	0.00174167	MYH7B	myosin, heavy chain 7B, cardiac muscle, beta	protein_coding
ENSG00000235859	1121	1573.33	1.52643	0.610158	5.49746e-27	3.37772e-25	AC006978.6	NA	pseudogene
ENSG00000237886	106	148.667	1.52618	0.609925	1.09347e-07	9.14364e-07	RP11-611D20.2	NA	antisense
ENSG00000214274	61.6667	86.3333	1.52488	0.608697	2.79309e-05	0.000144562	ANG	angiogenin, ribonuclease, RNase A family, 5	protein_coding
ENSG00000008735	639.333	895	1.52445	0.608292	7.16416e-22	2.93451e-20	MAPK8IP2	mitogen-activated protein kinase 8 interacting protein 2	protein_coding
ENSG00000124942	80185.7	112648	1.52388	0.607747	1.30837e-38	1.44925e-36	AHNAK	AHNAK nucleoprotein	protein_coding
ENSG00000149043	662.667	926.667	1.52382	0.607696	3.70228e-22	1.54876e-20	SYT8	synaptotagmin VIII	protein_coding
ENSG00000260837	23.3333	32.6667	1.52281	0.606734	0.00780745	0.0210568	RP11-434B12.1	NA	lincRNA
ENSG00000090539	808.333	1128	1.52264	0.60657	7.1261e-24	3.3863e-22	CHRD	chordin	protein_coding
ENSG00000030419	783	1095	1.52188	0.605854	1.51647e-23	7.03616e-22	IKZF2	IKAROS family zinc finger 2 (Helios)	protein_coding
ENSG00000168016	324.667	453.333	1.52142	0.605415	1.7094e-15	4.07381e-14	TRANK1	ENSG00000168016	protein_coding
ENSG00000224020	29.3333	41	1.52104	0.605058	0.003119	0.00949464	MIR181A2HG	NA	antisense
ENSG00000164442	1620	2265	1.52061	0.60465	2.77605e-29	2.00296e-27	CITED2	Cbp/p300-interacting transactivator, with Glu/Asp-rich carboxy-terminal domain, 2	protein_coding
ENSG00000204622	22.6667	31.6667	1.5199	0.603977	0.00903947	0.023836	HLA-J	major histocompatibility complex, class I, J (pseudogene)	pseudogene
ENSG00000218358	21	29.3333	1.51977	0.603855	0.0118525	0.0300302	RAET1K	ENSG00000218358	pseudogene
ENSG00000253854	92	128.333	1.51936	0.603465	7.65429e-07	5.40127e-06	RP11-10N23.2	NA	antisense
ENSG00000178695	360.333	502	1.51842	0.602567	2.9053e-16	7.47914e-15	KCTD12	potassium channel tetramerisation domain containing 12	protein_coding
ENSG00000072818	86.3333	120.333	1.51732	0.601528	1.62722e-06	1.07721e-05	ACAP1	ArfGAP with coiled-coil, ankyrin repeat and PH domains 1	protein_coding
ENSG00000171462	59.3333	82.6667	1.51691	0.601136	4.8588e-05	0.000237563	DLK2	delta-like 2 homolog (Drosophila)	protein_coding
ENSG00000231340	23.6667	33	1.51667	0.600906	0.00804892	0.0216191	ACTG1P10	NA	pseudogene
ENSG00000006555	96	133.667	1.51624	0.600501	5.51338e-07	4.04101e-06	TTC22	tetratricopeptide repeat domain 22	protein_coding
ENSG00000213672	995	1386.67	1.51608	0.60035	3.48195e-25	1.81952e-23	NCKIPSD	NCK interacting protein with SH3 domain	protein_coding
ENSG00000245148	22	30.6667	1.51601	0.600277	0.0105729	0.027249	ARAP1-AS2	NA	antisense
ENSG00000144596	47.6667	66.3333	1.5148	0.599129	0.000247397	0.00100872	GRIP2	glutamate receptor interacting protein 2	processed_transcript
ENSG00000145949	47	65.3333	1.51396	0.598324	0.000277382	0.00111756	MYLK4	myosin light chain kinase family, member 4	protein_coding
ENSG00000177694	173	240.333	1.51377	0.598144	2.63662e-10	3.3045e-09	NAALADL2	N-acetylated alpha-linked acidic dipeptidase-like 2	protein_coding
ENSG00000235194	261.333	363.333	1.51306	0.597473	2.52903e-13	4.72394e-12	PPP1R3E	NA	protein_coding
ENSG00000157557	4388	6102	1.51302	0.597431	1.14198e-33	1.03231e-31	ETS2	v-ets erythroblastosis virus E26 oncogene homolog 2 (avian)	protein_coding
ENSG00000272769	174.667	242.667	1.51274	0.59716	2.43078e-10	3.06115e-09	RP11-725P16.2	NA	lincRNA
ENSG00000179428	31.6667	44	1.51271	0.597133	0.00252896	0.00786436	AC073072.5	hypothetical LOC541472	antisense
ENSG00000261220	44.6667	62	1.51191	0.596372	0.000402031	0.00154497	RP11-629O1.2	NA	lincRNA
ENSG00000230535	30	41.6667	1.51182	0.596291	0.00328711	0.00992727	BASP1P1	NA	pseudogene
ENSG00000246859	64.3333	89.3333	1.51171	0.596183	2.99001e-05	0.000154045	STARD4-AS1	NA	antisense
ENSG00000156475	44.6667	62	1.51157	0.596048	0.000404974	0.00155514	PPP2R2B	protein phosphatase 2 (formerly 2A), regulatory subunit B, beta isoform	protein_coding
ENSG00000186806	183.667	254.667	1.50994	0.59449	1.35724e-10	1.76868e-09	VSIG10L	hypothetical protein LOC147645	protein_coding
ENSG00000197837	42.3333	58.6667	1.50954	0.594111	0.000586226	0.00216297	HIST4H4	histone cluster 1, H4l; histone cluster 1, H4k; histone cluster 4, H4; histone cluster 1, H4h; histone cluster 1, H4j; histone cluster 1, H4i; histone cluster 1, H4d; histone cluster 1, H4c; histone cluster 1, H4f; histone cluster 1, H4e; histone cluster 1, H4b; histone cluster 1, H4a; histone cluster 2, H4a; histone cluster 2, H4b	protein_coding
ENSG00000250509	148.333	205.333	1.50889	0.593488	3.52858e-09	3.71742e-08	CTC-573N18.1	NA	lincRNA
ENSG00000267395	19	26.3333	1.50809	0.59272	0.0187663	0.0442344	AC074212.6	NA	antisense
ENSG00000255622	23.3333	32.3333	1.50783	0.59247	0.00956024	0.0249914	PCDHB17	NA	protein_coding
ENSG00000164855	46	63.6667	1.50752	0.592175	0.000371837	0.00144339	TMEM184A	transmembrane protein 184A	protein_coding
ENSG00000250874	26	36	1.50742	0.592081	0.00641441	0.0177502	CTC-480C2.1	NA	lincRNA
ENSG00000272108	21.6667	30	1.50688	0.591568	0.012522	0.0314529	AC005754.8	NA	lincRNA
ENSG00000229167	33	45.6667	1.50675	0.591439	0.00231433	0.00728624	RP11-73M7.1	NA	antisense
ENSG00000178802	1333.67	1841.67	1.50666	0.59135	1.06733e-26	6.40765e-25	MPI	mannose phosphate isomerase	protein_coding
ENSG00000254815	918	1270.33	1.50663	0.591327	8.41957e-24	3.95318e-22	RP11-496I9.1	NA	antisense
ENSG00000235837	44.3333	61.3333	1.50637	0.591081	0.000478372	0.00181213	AC073333.8	NA	antisense
ENSG00000188994	8376.67	11582.7	1.50628	0.590991	1.03753e-34	1.00118e-32	ZNF292	zinc finger protein 292	protein_coding
ENSG00000250917	33	45.6667	1.50616	0.590879	0.00233671	0.00734787	RP4-785G19.5	NA	sense_overlapping
ENSG00000243926	54	74.6667	1.50606	0.590778	0.000133658	0.000585438	TIPARP-AS1	NA	antisense
ENSG00000212993	22.6667	31.3333	1.50424	0.589038	0.0111008	0.0283865	POU5F1B	POU class 5 homeobox 1B	protein_coding
ENSG00000117971	22.6667	31.3333	1.5042	0.588998	0.0111064	0.028396	CHRNB4	cholinergic receptor, nicotinic, beta 4	protein_coding
ENSG00000124006	9048.67	12491	1.50405	0.588855	1.27386e-34	1.22174e-32	OBSL1	obscurin-like 1	protein_coding
ENSG00000226383	194.667	268.667	1.50392	0.588729	8.50798e-11	1.13988e-09	AC093375.1	NA	lincRNA
ENSG00000149243	197.333	272.333	1.50385	0.588657	6.89386e-11	9.33214e-10	KLHL35	kelch-like 35 (Drosophila)	protein_coding
ENSG00000110799	42	58	1.50362	0.588443	0.000699177	0.00252813	VWF	von Willebrand factor	protein_coding
ENSG00000099204	259.333	358	1.5034	0.588225	7.11787e-13	1.23573e-11	ABLIM1	actin binding LIM protein 1	protein_coding
ENSG00000107331	3648	5040.33	1.50292	0.587772	5.81658e-32	4.76505e-30	ABCA2	ATP-binding cassette, sub-family A (ABC1), member 2	protein_coding
ENSG00000090530	241.333	333	1.50282	0.587675	2.63858e-12	4.25227e-11	LEPREL1	leprecan-like 1	protein_coding
ENSG00000225882	37.6667	52	1.50252	0.587381	0.00129613	0.00436922	RP3-410B11.1	NA	lincRNA
ENSG00000106689	104	143.333	1.50248	0.587345	4.30422e-07	3.23001e-06	LHX2	LIM homeobox 2	protein_coding
ENSG00000273179	23.6667	32.6667	1.502	0.586885	0.00982668	0.0255773	RP11-20I20.4	NA	antisense
ENSG00000067082	2649	3650.33	1.50045	0.5854	2.59312e-30	1.91489e-28	KLF6	Kruppel-like factor 6	protein_coding
ENSG00000159200	163.333	112.333	0.749986	-0.415065	0.000198136	0.000829294	RCAN1	regulator of calcineurin 1	protein_coding
ENSG00000137055	734.333	505.667	0.749981	-0.415074	5.05827e-10	6.07339e-09	PLAA	phospholipase A2-activating protein	protein_coding
ENSG00000112039	692.667	476.333	0.749934	-0.415165	9.14717e-10	1.05249e-08	FANCE	Fanconi anemia, complementation group E	protein_coding
ENSG00000164053	341	234.667	0.749902	-0.415226	8.22336e-07	5.76662e-06	ATRIP	ATR interacting protein	protein_coding
ENSG00000168906	5869	4037.67	0.74989	-0.415249	5.06193e-17	1.38709e-15	MAT2A	methionine adenosyltransferase II, alpha	protein_coding
ENSG00000124802	424.667	292	0.749857	-0.415313	1.12076e-07	9.34702e-07	EEF1E1	eukaryotic translation elongation factor 1 epsilon 1	protein_coding
ENSG00000070814	3091	2127.33	0.749668	-0.415676	1.41978e-15	3.41986e-14	TCOF1	Treacher Collins-Franceschetti syndrome 1	protein_coding
ENSG00000173540	102.333	70.3333	0.749548	-0.415908	0.00226059	0.00714278	GMPPB	GDP-mannose pyrophosphorylase B	protein_coding
ENSG00000103064	1362.67	937	0.749496	-0.416007	9.9189e-13	1.69213e-11	SLC7A6	solute carrier family 7 (cationic amino acid transporter, y+ system), member 6	protein_coding
ENSG00000154277	2134	1467.67	0.74939	-0.416211	1.92364e-14	4.10541e-13	UCHL1	ubiquitin carboxyl-terminal esterase L1 (ubiquitin thiolesterase)	protein_coding
ENSG00000171793	1627.67	1117.67	0.749227	-0.416526	1.83184e-13	3.47983e-12	CTPS1	CTP synthase	protein_coding
ENSG00000004961	611.333	420.333	0.749189	-0.416598	2.85587e-09	3.04336e-08	HCCS	holocytochrome c synthase (cytochrome c heme-lyase)	protein_coding
ENSG00000170364	273	187.667	0.7491	-0.41677	4.90781e-06	2.96447e-05	SETMAR	SET domain and mariner transposase fusion gene	protein_coding
ENSG00000253626	2175.67	1493.67	0.748947	-0.417065	1.47183e-14	3.18876e-13	EIF5AL1	NA	protein_coding
ENSG00000152377	147	101	0.748933	-0.417091	0.00034548	0.00135486	SPOCK1	sparc/osteonectin, cwcv and kazal-like domains proteoglycan (testican) 1	protein_coding
ENSG00000116133	4896.33	3362.67	0.7488	-0.417347	8.05921e-17	2.17433e-15	DHCR24	24-dehydrocholesterol reductase	protein_coding
ENSG00000140332	2942.67	2020	0.748653	-0.417631	1.46812e-15	3.53089e-14	TLE3	transducin-like enhancer of split 3 (E(sp1) homolog, Drosophila)	protein_coding
ENSG00000162174	203.333	139.667	0.748652	-0.417633	4.32069e-05	0.000214183	ASRGL1	asparaginase like 1	protein_coding
ENSG00000104899	152.333	104.667	0.748589	-0.417753	0.000274659	0.00110744	AMH	anti-Mullerian hormone	protein_coding
ENSG00000100263	735	504.667	0.748502	-0.417922	3.87883e-10	4.75898e-09	RHBDD3	rhomboid domain containing 3	protein_coding
ENSG00000147536	596.667	410	0.748432	-0.418058	3.23004e-09	3.42585e-08	GINS4	GINS complex subunit 4 (Sld5 homolog)	protein_coding
ENSG00000112312	893.667	613.333	0.748398	-0.418123	5.10176e-11	7.01447e-10	GMNN	geminin, DNA replication inhibitor	protein_coding
ENSG00000213430	3017	2071	0.74825	-0.418407	1.10055e-15	2.67139e-14	HSPD1P1	ENSG00000213430	pseudogene
ENSG00000234171	170.333	117	0.748206	-0.418493	0.00013545	0.000592462	AC108488.3	NA	antisense
ENSG00000197150	947.667	651.333	0.748172	-0.418558	2.64902e-11	3.74362e-10	ABCB8	ATP-binding cassette, sub-family B (MDR/TAP), member 8	protein_coding
ENSG00000164134	3112	2134.67	0.747687	-0.419493	7.57709e-16	1.87685e-14	NAA15	NMDA receptor regulated 1	protein_coding
ENSG00000185298	1239	850	0.747559	-0.41974	1.58451e-12	2.63455e-11	CCDC137	coiled-coil domain containing 137	protein_coding
ENSG00000142511	76.3333	52.3333	0.747287	-0.420265	0.00683056	0.0187305	GPR32	G protein-coupled receptor 32	protein_coding
ENSG00000134851	3725.33	2551.33	0.747274	-0.420291	2.17139e-16	5.63594e-15	TMEM165	transmembrane protein 165	protein_coding
ENSG00000156374	353	242	0.747268	-0.420302	4.49721e-07	3.3636e-06	PCGF6	polycomb group ring finger 6	protein_coding
ENSG00000153823	82.6667	56.6667	0.747253	-0.420332	0.00503844	0.0143706	PID1	phosphotyrosine interaction domain containing 1	protein_coding
ENSG00000167100	89	61	0.747247	-0.420342	0.0037435	0.0111055	SAMD14	sterile alpha motif domain containing 14	protein_coding
ENSG00000108592	2001.67	1374	0.747161	-0.42051	1.77422e-14	3.802e-13	FTSJ3	FtsJ homolog 3 (E. coli)	protein_coding
ENSG00000090273	1460.67	1001.67	0.747105	-0.420617	2.91782e-13	5.39548e-12	NUDC	nuclear distribution gene C homolog (A. nidulans)	protein_coding
ENSG00000141452	182	124.667	0.746947	-0.420922	8.11791e-05	0.000374667	C18orf8	chromosome 18 open reading frame 8	protein_coding
ENSG00000143320	9551.67	6545	0.746816	-0.421175	3.22849e-18	9.80328e-17	CRABP2	cellular retinoic acid binding protein 2	protein_coding
ENSG00000128045	138.333	94.6667	0.746744	-0.421314	0.000431015	0.00164709	RASL11B	RAS-like, family 11, member B	protein_coding
ENSG00000271870	61.3333	42	0.746699	-0.421401	0.0141601	0.034981	RP11-97C16.1	NA	antisense
ENSG00000254093	305.667	209.333	0.746598	-0.421596	1.49435e-06	9.95118e-06	PINX1	NA	protein_coding
ENSG00000242612	325	222.667	0.746585	-0.421622	8.71635e-07	6.07441e-06	DECR2	NA	protein_coding
ENSG00000033867	292.333	200	0.745924	-0.4229	2.04418e-06	1.32699e-05	SLC4A7	solute carrier family 4, sodium bicarbonate cotransporter, member 7	protein_coding
ENSG00000106537	1752	1197	0.7458	-0.423139	3.99137e-14	8.18517e-13	TSPAN13	tetraspanin 13	protein_coding
ENSG00000110171	173.333	118.667	0.74578	-0.423177	0.000102781	0.000462428	TRIM3	tripartite motif-containing 3	protein_coding
ENSG00000107815	691	472.667	0.745707	-0.423319	4.51362e-10	5.46955e-09	C10orf2	chromosome 10 open reading frame 2	protein_coding
ENSG00000241764	57	39	0.74569	-0.423352	0.0172224	0.0410878	AC002467.7	NA	antisense
ENSG00000150753	7638.33	5225.67	0.745679	-0.423374	4.46639e-18	1.3536e-16	CCT5	chaperonin containing TCP1, subunit 5 (epsilon)	protein_coding
ENSG00000077063	468.667	320.667	0.745585	-0.423556	2.42698e-08	2.24818e-07	CTTNBP2	cortactin binding protein 2	protein_coding
ENSG00000140307	786	537.667	0.74546	-0.423797	1.10463e-10	1.45884e-09	GTF2A2	general transcription factor IIA, 2, 12kDa	protein_coding
ENSG00000060762	109.667	75	0.745317	-0.424074	0.00134576	0.00452298	MPC1	brain protein 44-like	protein_coding
ENSG00000164430	84.3333	57.6667	0.745162	-0.424374	0.00429737	0.0125103	MB21D1	chromosome 6 open reading frame 150	protein_coding
ENSG00000105447	1682	1148	0.745157	-0.424383	4.89715e-14	9.91341e-13	GRWD1	glutamate-rich WD repeat containing 1	protein_coding
ENSG00000184967	565	386.333	0.745066	-0.424561	3.33789e-09	3.52834e-08	NOC4L	nucleolar complex associated 4 homolog (S. cerevisiae)	protein_coding
ENSG00000135454	111.667	76.3333	0.744783	-0.425108	0.00119954	0.00407772	B4GALNT1	beta-1,4-N-acetyl-galactosaminyl transferase 1	protein_coding
ENSG00000218502	143	97.6667	0.744501	-0.425655	0.000311826	0.0012395	H2AFZP3	ENSG00000218502	pseudogene
ENSG00000228519	484	330.333	0.744394	-0.425862	1.49087e-08	1.42726e-07	RP11-298C3.2	NA	pseudogene
ENSG00000087087	3869	2644	0.744309	-0.426025	6.81969e-17	1.84943e-15	SRRT	serrate RNA effector molecule homolog (Arabidopsis)	protein_coding
ENSG00000198855	211.333	144.333	0.74429	-0.426063	2.32576e-05	0.00012284	FICD	FIC domain containing	protein_coding
ENSG00000258486	173	118.667	0.744282	-0.426079	9.25779e-05	0.000421708	RN7SL1	NA	antisense
ENSG00000144867	1360.33	928	0.744218	-0.426203	2.91916e-13	5.39548e-12	SRPRB	signal recognition particle receptor, B subunit	protein_coding
ENSG00000165732	5854	3993.67	0.743986	-0.426653	7.23081e-18	2.16635e-16	DDX21	DEAD (Asp-Glu-Ala-Asp) box polypeptide 21	protein_coding
ENSG00000067836	460	314	0.743903	-0.426814	2.31746e-08	2.15434e-07	ROGDI	rogdi homolog (Drosophila)	protein_coding
ENSG00000074410	71.3333	48.6667	0.743887	-0.426844	0.00779313	0.021029	CA12	carbonic anhydrase XII	protein_coding
ENSG00000254184	168.333	115	0.743602	-0.427398	0.000106932	0.000479591	TYW1B	NA	polymorphic_pseudogene
ENSG00000204394	2135	1455	0.743472	-0.427649	3.81839e-15	8.74228e-14	VARS	valyl-tRNA synthetase	protein_coding
ENSG00000129250	2084	1422.67	0.74339	-0.427809	4.53839e-15	1.03306e-13	KIF1C	kinesin family member 1C	protein_coding
ENSG00000107443	441	300.667	0.743276	-0.42803	3.25762e-08	2.9618e-07	CCNJ	cyclin J	protein_coding
ENSG00000135838	201	137	0.743248	-0.428084	3.09764e-05	0.000159121	NPL	N-acetylneuraminate pyruvate lyase (dihydrodipicolinate synthase)	protein_coding
ENSG00000100744	2617.67	1779.33	0.743026	-0.428516	6.61013e-16	1.64771e-14	GSKIP	chromosome 14 open reading frame 129	protein_coding
ENSG00000123104	703	480	0.742918	-0.428726	2.26965e-10	2.87203e-09	ITPR2	inositol 1,4,5-triphosphate receptor, type 2	protein_coding
ENSG00000102384	366.667	250	0.742834	-0.428887	1.87091e-07	1.49303e-06	CENPI	centromere protein I	protein_coding
ENSG00000161813	3258.67	2220.33	0.742396	-0.429738	1.11554e-16	2.9639e-15	LARP4	La ribonucleoprotein domain family, member 4	protein_coding
ENSG00000153933	637.333	434	0.742387	-0.429757	6.04047e-10	7.1706e-09	DGKE	diacylglycerol kinase, epsilon 64kDa	protein_coding
ENSG00000251595	63.6667	43.3333	0.742055	-0.430401	0.0109149	0.0279702	ABCA11P	NA	pseudogene
ENSG00000240132	55.3333	37.6667	0.741983	-0.430543	0.0170171	0.0407153	ETF1P2	NA	pseudogene
ENSG00000166263	320.333	218	0.741882	-0.430739	5.94106e-07	4.32424e-06	STXBP4	syntaxin binding protein 4	protein_coding
ENSG00000166451	1000.33	680.333	0.741836	-0.430827	4.09131e-12	6.4032e-11	CENPN	centromere protein N	protein_coding
ENSG00000124098	2069.33	1406.33	0.741572	-0.431341	2.94336e-15	6.80825e-14	FAM210B	chromosome 20 open reading frame 108	protein_coding
ENSG00000154813	830.667	564.667	0.741257	-0.431955	2.73506e-11	3.86174e-10	DPH3	DPH3, KTI11 homolog (S. cerevisiae); DPH3B, KTI11 homolog B (S. cerevisiae)	protein_coding
ENSG00000233514	397	270	0.74122	-0.432026	7.08087e-08	6.0994e-07	RP11-570P14.1	NA	pseudogene
ENSG00000013503	598.333	407	0.741172	-0.43212	9.72364e-10	1.11531e-08	POLR3B	polymerase (RNA) III (DNA directed) polypeptide B	protein_coding
ENSG00000221866	465.333	316.667	0.741108	-0.432245	1.38609e-08	1.33263e-07	PLXNA4	plexin A4	protein_coding
ENSG00000256849	72	49	0.741025	-0.432405	0.00681989	0.0187077	RP11-405A12.1	NA	pseudogene
ENSG00000197136	3118	2122.33	0.741009	-0.432436	9.81112e-17	2.62447e-15	PCNXL3	pecanex-like 3 (Drosophila)	protein_coding
ENSG00000159199	2579.67	1753	0.740703	-0.433034	3.6815e-16	9.36995e-15	ATP5G1	ATP synthase, H+ transporting, mitochondrial F0 complex, subunit C1 (subunit 9)	protein_coding
ENSG00000165280	9485	6443.33	0.74069	-0.433058	3.75858e-19	1.23679e-17	VCP	valosin-containing protein	protein_coding
ENSG00000189052	238.333	162	0.740575	-0.433283	6.68426e-06	3.91717e-05	CGB5	chorionic gonadotropin, beta polypeptide 5; chorionic gonadotropin, beta polypeptide; chorionic gonadotropin, beta polypeptide 8	protein_coding
ENSG00000250899	1001.33	680	0.740142	-0.434127	2.80055e-12	4.50869e-11	RP11-253E3.3	NA	processed_transcript
ENSG00000155893	399.333	271	0.740119	-0.434171	5.8194e-08	5.06549e-07	ACPL2	acid phosphatase-like 2	protein_coding
ENSG00000163468	6887	4670.67	0.739905	-0.434588	8.90458e-19	2.81245e-17	CCT3	chaperonin containing TCP1, subunit 3 (gamma)	protein_coding
ENSG00000160207	127.667	86.6667	0.73953	-0.43532	0.000449793	0.00171469	HSF2BP	heat shock transcription factor 2 binding protein	protein_coding
ENSG00000090520	4047.33	2745.33	0.739504	-0.435369	1.11268e-17	3.24701e-16	DNAJB11	DnaJ (Hsp40) homolog, subfamily B, member 11	protein_coding
ENSG00000198860	748	507.333	0.739375	-0.435623	6.07198e-11	8.29047e-10	TSEN15	tRNA splicing endonuclease 15 homolog (S. cerevisiae)	protein_coding
ENSG00000138092	934.333	634.333	0.739273	-0.43582	4.95723e-12	7.70476e-11	CENPO	centromere protein O	protein_coding
ENSG00000179886	216	146.333	0.739133	-0.436094	1.29697e-05	7.1806e-05	TIGD5	tigger transposable element derived 5	protein_coding
ENSG00000177855	907	614.667	0.738938	-0.436475	6.48446e-12	9.93126e-11	CACYBPP2	ENSG00000177855	pseudogene
ENSG00000266999	68.3333	46.3333	0.738882	-0.436585	0.00770213	0.0208335	AC015849.16	NA	lincRNA
ENSG00000110931	1550	1051	0.738809	-0.436727	2.06774e-14	4.39506e-13	CAMKK2	calcium/calmodulin-dependent protein kinase kinase 2, beta	protein_coding
ENSG00000138035	1799.33	1218.33	0.738699	-0.436942	4.74651e-15	1.07887e-13	PNPT1	polyribonucleotide nucleotidyltransferase 1	protein_coding
ENSG00000230457	1691.33	1145	0.738518	-0.437296	8.17789e-15	1.81681e-13	PA2G4P4	NA	pseudogene
ENSG00000262814	706.333	478.333	0.738403	-0.43752	9.65363e-11	1.28789e-09	MRPL12	NA	protein_coding
ENSG00000104522	980.333	664.333	0.738349	-0.437626	2.39954e-12	3.90708e-11	TSTA3	tissue specific transplantation antigen P35B	protein_coding
ENSG00000100101	395.667	267.667	0.738341	-0.437641	5.09758e-08	4.47682e-07	NOL12	nucleolar protein 12	protein_coding
ENSG00000133627	444	300.333	0.7378	-0.438699	1.43349e-08	1.37484e-07	ACTR3B	ARP3 actin-related protein 3 homolog B (yeast)	protein_coding
ENSG00000224126	174.333	118	0.737752	-0.438791	5.65076e-05	0.000271309	UBE2SP2	NA	pseudogene
ENSG00000167861	1278.67	865.333	0.737669	-0.438955	1.13624e-13	2.18483e-12	HID1	chromosome 17 open reading frame 28	protein_coding
ENSG00000162065	384.667	260.333	0.73763	-0.439031	6.14234e-08	5.31717e-07	TBC1D24	TBC1 domain family, member 24	protein_coding
ENSG00000237943	57.6667	39	0.737395	-0.439491	0.0131662	0.0328039	PRKCQ-AS1	NA	lincRNA
ENSG00000155252	530.333	358.667	0.737307	-0.439663	1.95834e-09	2.14599e-08	PI4K2A	N-acetylneuraminate pyruvate lyase 2 (putative)	protein_coding
ENSG00000236852	110.333	74.6667	0.737306	-0.439664	0.000884671	0.00311646	RP11-3D23.1	NA	pseudogene
ENSG00000232454	70	47.3333	0.737269	-0.439737	0.00668598	0.0183928	RP11-3J10.7	NA	pseudogene
ENSG00000068878	4719.33	3194	0.737233	-0.439807	2.13752e-18	6.59236e-17	PSME4	proteasome (prosome, macropain) activator subunit 4	protein_coding
ENSG00000070010	1411.67	954.333	0.73722	-0.439832	3.5968e-14	7.46361e-13	UFD1L	ubiquitin fusion degradation 1 like (yeast)	protein_coding
ENSG00000135617	283.333	191.667	0.737081	-0.440105	1.08435e-06	7.42846e-06	PRADC1	chromosome 2 open reading frame 7	protein_coding
ENSG00000158234	774	523.667	0.737061	-0.440145	2.64698e-11	3.74362e-10	FAIM	Fas apoptotic inhibitory molecule	protein_coding
ENSG00000141664	85.3333	57.6667	0.737029	-0.440207	0.00298179	0.0091241	ZCCHC2	zinc finger, CCHC domain containing 2	protein_coding
ENSG00000234405	50.3333	34	0.736648	-0.440952	0.0195863	0.0458646	LL0XNC01-250H12.3	NA	antisense
ENSG00000087263	865	585.333	0.736643	-0.440963	6.82444e-12	1.04114e-10	OGFOD1	2-oxoglutarate and iron-dependent oxygenase domain containing 1	protein_coding
ENSG00000112902	197.333	133.333	0.736332	-0.441572	2.05848e-05	0.000110091	SEMA5A	sema domain, seven thrombospondin repeats (type 1 and type 1-like), transmembrane domain (TM) and short cytoplasmic domain, (semaphorin) 5A	protein_coding
ENSG00000163499	105.667	71.3333	0.736282	-0.44167	0.00105467	0.00363632	CRYBA2	crystallin, beta A2	protein_coding
ENSG00000196655	1150.33	776.667	0.736202	-0.441826	2.53181e-13	4.72394e-12	TRAPPC4	trafficking protein particle complex 4	protein_coding
ENSG00000247626	341.667	230.667	0.736166	-0.441897	1.67912e-07	1.35302e-06	MARS2	NA	protein_coding
ENSG00000188486	1752	1183.33	0.736115	-0.441997	3.02125e-15	6.97815e-14	H2AFX	H2A histone family, member X	protein_coding
ENSG00000253173	52.3333	35.3333	0.736046	-0.442132	0.0171663	0.0410037	RP11-152C15.1	NA	pseudogene
ENSG00000204822	229.333	155	0.735978	-0.442266	6.05911e-06	3.59365e-05	MRPL53	mitochondrial ribosomal protein L53	protein_coding
ENSG00000183048	277.667	187.333	0.735969	-0.442284	1.16777e-06	7.92744e-06	SLC25A10	solute carrier family 25 (mitochondrial carrier; dicarboxylate transporter), member 10	protein_coding
ENSG00000174574	1888	1274	0.735657	-0.442894	1.29619e-15	3.13176e-14	AKIRIN1	akirin 1	protein_coding
ENSG00000106477	290.333	196	0.735291	-0.443613	7.17403e-07	5.08518e-06	CEP41	testis specific, 14	protein_coding
ENSG00000172315	933	629.333	0.735282	-0.443629	2.17988e-12	3.57533e-11	TP53RK	TP53 regulating kinase	protein_coding
ENSG00000188064	516.667	348.333	0.734935	-0.444311	1.80482e-09	2.0048e-08	WNT7B	wingless-type MMTV integration site family, member 7B	protein_coding
ENSG00000115520	1081.33	729.333	0.734688	-0.444797	3.53851e-13	6.47176e-12	COQ10B	coenzyme Q10 homolog B (S. cerevisiae)	protein_coding
ENSG00000071054	2515.33	1696	0.734513	-0.445141	7.01396e-17	1.89884e-15	MAP4K4	mitogen-activated protein kinase kinase kinase kinase 4	protein_coding
ENSG00000235912	274.667	185	0.73446	-0.445245	1.10221e-06	7.54041e-06	RP1-159A19.3	NA	pseudogene
ENSG00000160072	602	405.667	0.73429	-0.445578	2.86214e-10	3.57007e-09	ATAD3B	similar to AAA-ATPase TOB3; ATPase family, AAA domain containing 3B	protein_coding
ENSG00000175792	1484.33	1001	0.734269	-0.44562	9.90051e-15	2.18102e-13	RUVBL1	RuvB-like 1 (E. coli)	protein_coding
ENSG00000108671	4611.67	3107	0.734235	-0.445686	8.75214e-19	2.77545e-17	PSMD11	proteasome (prosome, macropain) 26S subunit, non-ATPase, 11	protein_coding
ENSG00000067064	3015.67	2026.33	0.734145	-0.445864	1.47802e-17	4.27349e-16	IDI1	isopentenyl-diphosphate delta isomerase 1	protein_coding
ENSG00000099783	6822.33	4597.67	0.733847	-0.446449	1.0587e-19	3.62005e-18	HNRNPM	heterogeneous nuclear ribonucleoprotein M	protein_coding
ENSG00000223984	170.333	114.667	0.733621	-0.446893	4.95198e-05	0.000241369	HNRNPRP1	NA	pseudogene
ENSG00000122707	53	35.6667	0.733546	-0.447041	0.0154367	0.0376091	RECK	reversion-inducing-cysteine-rich protein with kazal motifs	protein_coding
ENSG00000155269	160	107.667	0.733365	-0.447397	7.53487e-05	0.000349914	GPR78	G protein-coupled receptor 78	protein_coding
ENSG00000146731	8376.67	5631	0.733277	-0.447571	3.79288e-20	1.35896e-18	CCT6A	chaperonin containing TCP1, subunit 6A (zeta 1)	protein_coding
ENSG00000144815	306.333	206	0.733192	-0.447736	3.45569e-07	2.63218e-06	NXPE3	family with sequence similarity 55, member C	protein_coding
ENSG00000185818	133.333	89.6667	0.73307	-0.447978	0.000241595	0.000989338	NAT8L	N-acetyltransferase 8-like (GCN5-related, putative)	protein_coding
ENSG00000138107	1806	1215.67	0.732841	-0.448428	9.01296e-16	2.20818e-14	ACTR1A	ARP1 actin-related protein 1 homolog A, centractin alpha (yeast)	protein_coding
ENSG00000213949	175	117.667	0.732384	-0.449327	3.71906e-05	0.000187732	ITGA1	integrin, alpha 1	protein_coding
ENSG00000105364	789	529.667	0.732219	-0.449653	8.23795e-12	1.24233e-10	MRPL4	mitochondrial ribosomal protein L4	protein_coding
ENSG00000130826	2560.67	1719.33	0.732122	-0.449844	2.90636e-17	8.19251e-16	DKC1	dyskeratosis congenita 1, dyskerin	protein_coding
ENSG00000213160	844	565.667	0.731709	-0.450659	3.35239e-12	5.29415e-11	KLHL23	kelch-like 23 (Drosophila)	protein_coding
ENSG00000147669	1296	868.333	0.731622	-0.45083	2.24103e-14	4.74416e-13	POLR2K	polymerase (RNA) II (DNA directed) polypeptide K, 7.0kDa	protein_coding
ENSG00000110148	1792	1203.33	0.731459	-0.45115	6.63209e-16	1.64796e-14	CCKBR	cholecystokinin B receptor	protein_coding
ENSG00000232677	1115.33	747.667	0.731203	-0.451656	1.11361e-13	2.14656e-12	LINC00665	NA	lincRNA
ENSG00000224543	227.667	152.667	0.730982	-0.452092	4.13596e-06	2.54318e-05	AC012318.3	NA	pseudogene
ENSG00000196544	256	171.667	0.730808	-0.452435	1.44434e-06	9.64671e-06	C17orf59	chromosome 17 open reading frame 59	protein_coding
ENSG00000074219	1865.67	1251.33	0.730804	-0.452444	3.67972e-16	9.36995e-15	TEAD2	TEA domain family member 2	protein_coding
ENSG00000165801	145.333	97.3333	0.730424	-0.453193	0.000118963	0.000527091	ARHGEF40	hypothetical protein FLJ10357	protein_coding
ENSG00000229083	68.6667	46	0.730406	-0.45323	0.00569644	0.0160285	PSMA6P2	NA	pseudogene
ENSG00000145832	870.333	582.333	0.729569	-0.454884	1.46658e-12	2.44621e-11	SLC25A48	mitochondrial carrier protein-like	protein_coding
ENSG00000188566	706	472.333	0.729546	-0.454929	1.85234e-11	2.66077e-10	NDOR1	NADPH dependent diflavin oxidoreductase 1	protein_coding
ENSG00000163376	93.6667	62.6667	0.729401	-0.455216	0.00140221	0.00468766	KBTBD8	kelch repeat and BTB (POZ) domain containing 8	protein_coding
ENSG00000165891	494.667	331	0.729276	-0.455464	1.22418e-09	1.38825e-08	E2F7	E2F transcription factor 7	protein_coding
ENSG00000213371	47.3333	31.6667	0.729229	-0.455556	0.0194037	0.0455389	NAP1L1P3	ENSG00000213371	pseudogene
ENSG00000148459	208.333	139.333	0.729206	-0.455601	7.47493e-06	4.32254e-05	PDSS1	prenyl (decaprenyl) diphosphate synthase, subunit 1	protein_coding
ENSG00000169193	447	298.667	0.729033	-0.455943	3.80566e-09	3.98796e-08	CCDC126	coiled-coil domain containing 126	protein_coding
ENSG00000184371	59.3333	39.6667	0.728893	-0.456222	0.00930348	0.0244216	CSF1	colony stimulating factor 1 (macrophage)	protein_coding
ENSG00000062598	1426.33	953.667	0.728556	-0.456889	3.43188e-15	7.90337e-14	ELMO2	engulfment and cell motility 2	protein_coding
ENSG00000169379	154	103	0.728514	-0.45697	7.05159e-05	0.000330201	ARL13B	ADP-ribosylation factor-like 13B	protein_coding
ENSG00000168792	71.3333	47.6667	0.728199	-0.457595	0.00452834	0.0130834	ABHD15	abhydrolase domain containing 15	protein_coding
ENSG00000115687	544	363.333	0.728173	-0.457647	3.35641e-10	4.14388e-09	PASK	PAS domain containing serine/threonine kinase	protein_coding
ENSG00000100162	146.333	97.6667	0.728132	-0.457729	9.81747e-05	0.00044386	CENPM	centromere protein M	protein_coding
ENSG00000180376	391.333	261.667	0.727736	-0.458514	1.38449e-08	1.33191e-07	CCDC66	coiled-coil domain containing 66	protein_coding
ENSG00000139926	1063	708.667	0.727389	-0.459202	8.0102e-14	1.57885e-12	FRMD6	FERM domain containing 6	protein_coding
ENSG00000125844	4102.67	2741	0.727364	-0.45925	1.66011e-19	5.5914e-18	RRBP1	ribosome binding protein 1 homolog 180kDa (dog)	protein_coding
ENSG00000103150	329.333	219.667	0.727144	-0.459687	8.28203e-08	7.05677e-07	MLYCD	malonyl-CoA decarboxylase	protein_coding
ENSG00000197785	558.667	373	0.727041	-0.459891	1.99992e-10	2.54917e-09	ATAD3A	ATPase family, AAA domain containing 3A	protein_coding
ENSG00000167941	57	38	0.727028	-0.459917	0.0101191	0.0262472	SOST	sclerosteosis	protein_coding
ENSG00000100916	348	232	0.726891	-0.460189	4.48972e-08	3.96958e-07	BRMS1L	breast cancer metastasis-suppressor 1-like	protein_coding
ENSG00000172671	49	32.6667	0.726631	-0.460705	0.0163615	0.0394165	ZFAND4	AN1, ubiquitin-like, homolog (Xenopus laevis)	protein_coding
ENSG00000082212	372	248	0.726088	-0.461783	1.95157e-08	1.8337e-07	ME2	malic enzyme 2, NAD(+)-dependent, mitochondrial	protein_coding
ENSG00000213222	375.333	250	0.725709	-0.462537	1.68578e-08	1.59733e-07	AC093724.2	ENSG00000213222	pseudogene
ENSG00000160753	525	349.667	0.725554	-0.462846	3.31814e-10	4.09985e-09	RUSC1	RUN and SH3 domain containing 1	protein_coding
ENSG00000214391	325	216.333	0.725115	-0.463719	7.41973e-08	6.37435e-07	RP11-121L10.3	ENSG00000214391	pseudogene
ENSG00000203783	3217	2137	0.725087	-0.463775	4.53655e-19	1.48348e-17	PRR9	proline rich 9	protein_coding
ENSG00000170515	4148.33	2756.33	0.725027	-0.463894	6.81536e-20	2.36121e-18	PA2G4	proliferation-associated 2G4, 38kDa; proliferation-associated 2G4 pseudogene 4	protein_coding
ENSG00000224411	4480.67	2973.67	0.724969	-0.464008	4.03139e-20	1.43461e-18	RP11-1033A18.1	NA	pseudogene
ENSG00000167272	563.667	374.667	0.724476	-0.46499	1.16352e-10	1.53146e-09	POP5	processing of precursor 5, ribonuclease P/MRP subunit (S. cerevisiae)	protein_coding
ENSG00000117408	443.667	294.667	0.724138	-0.465663	2.00269e-09	2.18726e-08	IPO13	importin 13	protein_coding
ENSG00000115946	1208.33	801.333	0.724133	-0.465674	7.69459e-15	1.71671e-13	PNO1	partner of NOB1 homolog (S. cerevisiae)	protein_coding
ENSG00000133216	151	100.333	0.723879	-0.466179	5.92625e-05	0.000283325	EPHB2	EPH receptor B2	protein_coding
ENSG00000158055	589	391.333	0.723657	-0.466623	5.8007e-11	7.92695e-10	GRHL3	grainyhead-like 3 (Drosophila)	protein_coding
ENSG00000132016	106	70.3333	0.723436	-0.467064	0.000550017	0.00204521	C19orf57	chromosome 19 open reading frame 57	protein_coding
ENSG00000188803	151.667	100.667	0.723292	-0.46735	5.52382e-05	0.000265782	SHISA6	FLJ45455 protein	protein_coding
ENSG00000166197	4479	2971	0.723119	-0.467695	2.05264e-20	7.57887e-19	NOLC1	nucleolar and coiled-body phosphoprotein 1	protein_coding
ENSG00000197406	462.667	306.333	0.7224	-0.469129	9.36756e-10	1.07628e-08	DIO3	deiodinase, iodothyronine, type III	protein_coding
ENSG00000120451	3116	2068	0.721973	-0.469983	2.00609e-19	6.71357e-18	SNX19	sorting nexin 19	protein_coding
ENSG00000172458	433.333	286.333	0.721755	-0.470419	1.88058e-09	2.0714e-08	IL17D	interleukin 17D	protein_coding
ENSG00000123505	2091	1383.67	0.721686	-0.470557	7.68653e-18	2.28547e-16	AMD1	adenosylmethionine decarboxylase 1	protein_coding
ENSG00000235411	65	43	0.721281	-0.471367	0.00518035	0.0147318	AC007041.2	NA	pseudogene
ENSG00000001617	982.667	650.333	0.721139	-0.471652	4.85742e-14	9.84567e-13	SEMA3F	sema domain, immunoglobulin domain (Ig), short basic domain, secreted, (semaphorin) 3F	protein_coding
ENSG00000129911	299.333	198	0.72109	-0.471749	1.10314e-07	9.21474e-07	KLF16	Kruppel-like factor 16	protein_coding
ENSG00000207652	58	38.3333	0.720912	-0.472104	0.00791205	0.0212915	MIR621	microRNA 621	miRNA
ENSG00000109066	470.667	311.333	0.720708	-0.472512	5.78098e-10	6.87814e-09	TMEM104	transmembrane protein 104	protein_coding
ENSG00000132361	3823.33	2527.33	0.720648	-0.472633	2.53735e-20	9.21709e-19	CLUH	KIAA0664	protein_coding
ENSG00000125257	925	611.667	0.720445	-0.473039	9.04117e-14	1.77317e-12	ABCC4	ATP-binding cassette, sub-family C (CFTR/MRP), member 4	protein_coding
ENSG00000256223	260.667	172.333	0.720403	-0.473125	4.20858e-07	3.16731e-06	ZNF10	NA	protein_coding
ENSG00000102743	281.333	186	0.720358	-0.473213	1.93246e-07	1.53746e-06	SLC25A15	solute carrier family 25 (mitochondrial carrier; ornithine transporter) member 15	protein_coding
ENSG00000108830	471.333	311	0.720025	-0.473881	5.15599e-10	6.17659e-09	RND2	Rho family GTPase 2	protein_coding
ENSG00000196664	112	74	0.720024	-0.473883	0.000333559	0.00131262	TLR7	toll-like receptor 7	protein_coding
ENSG00000161647	124.667	82.3333	0.719997	-0.473938	0.000170996	0.000727311	MPP3	membrane protein, palmitoylated 3 (MAGUK p55 subfamily member 3)	protein_coding
ENSG00000106992	109	72	0.71998	-0.473971	0.000391367	0.00151174	AK1	adenylate kinase 1	protein_coding
ENSG00000130706	3650	2408	0.719887	-0.474158	2.75717e-20	9.99253e-19	ADRM1	adhesion regulating molecule 1	protein_coding
ENSG00000081803	71.6667	47.3333	0.719692	-0.474548	0.00325896	0.00985963	CADPS2	Ca++-dependent secretion activator 2	protein_coding
ENSG00000272960	46	30.3333	0.718966	-0.476004	0.0163184	0.0393206	RP11-339B21.15	NA	lincRNA
ENSG00000130204	1926.67	1271.33	0.718847	-0.476244	7.58956e-18	2.26091e-16	TOMM40	translocase of outer mitochondrial membrane 40 homolog (yeast)	protein_coding
ENSG00000141642	72.3333	47.6667	0.718786	-0.476365	0.00303301	0.00926513	ELAC1	elaC homolog 1 (E. coli)	protein_coding
ENSG00000236144	467.333	308	0.718548	-0.476843	4.50972e-10	5.46904e-09	AD000090.2	NA	antisense
ENSG00000075131	314.667	207.333	0.718264	-0.477414	4.60609e-08	4.06646e-07	TIPIN	TIMELESS interacting protein	protein_coding
ENSG00000184207	987.667	650	0.718123	-0.477698	2.24898e-14	4.7546e-13	PGP	phosphoglycolate phosphatase	protein_coding
ENSG00000196517	724.333	477	0.718118	-0.477707	1.39137e-12	2.32817e-11	SLC6A9	solute carrier family 6 (neurotransmitter transporter, glycine), member 9	protein_coding
ENSG00000092068	3078.67	2026.67	0.717987	-0.477971	5.69036e-20	1.98897e-18	SLC7A8	solute carrier family 7 (cationic amino acid transporter, y+ system), member 8	protein_coding
ENSG00000256628	51.6667	34	0.717682	-0.478583	0.010817	0.0277599	ZBTB11-AS1	NA	antisense
ENSG00000056736	210	138.333	0.717646	-0.478655	2.52004e-06	1.60933e-05	IL17RB	interleukin 17 receptor B	protein_coding
ENSG00000265666	51.6667	34	0.71759	-0.478768	0.0107864	0.0276904	CTD-2267D19.2	NA	antisense
ENSG00000040199	271	178.333	0.717289	-0.479374	2.03324e-07	1.61357e-06	PHLPP2	PH domain and leucine rich repeat protein phosphatase 2	protein_coding
ENSG00000228818	409.667	269.667	0.717285	-0.479382	1.8846e-09	2.07293e-08	RP11-567G24.1	NA	pseudogene
ENSG00000117877	187.667	123.333	0.717151	-0.479652	6.56769e-06	3.85892e-05	CD3EAP	CD3e molecule, epsilon associated protein	protein_coding
ENSG00000214226	76	50	0.717041	-0.479873	0.00226515	0.00715288	C17orf67	chromosome 17 open reading frame 67	protein_coding
ENSG00000185432	46.6667	30.6667	0.717004	-0.479946	0.0148513	0.0364084	METTL7A	methyltransferase like 7A	protein_coding
ENSG00000198018	418.667	275.333	0.716811	-0.480334	1.34944e-09	1.51827e-08	ENTPD7	ectonucleoside triphosphate diphosphohydrolase 7	protein_coding
ENSG00000163378	131.333	86.3333	0.716429	-0.481103	9.72009e-05	0.000439837	EOGT	chromosome 3 open reading frame 64	protein_coding
ENSG00000225131	101	66.3333	0.715865	-0.48224	0.000493716	0.00186361	PSME2P2	NA	pseudogene
ENSG00000172375	332	218	0.715709	-0.482555	1.83301e-08	1.7285e-07	C2CD2L	C2CD2-like	protein_coding
ENSG00000021645	568	372.667	0.715572	-0.482831	2.19556e-11	3.1196e-10	NRXN3	neurexin 3	protein_coding
ENSG00000117262	254.333	166.667	0.71479	-0.484409	3.00451e-07	2.30639e-06	GPR89A	G protein-coupled receptor 89C; G protein-coupled receptor 89B; G protein-coupled receptor 89A	protein_coding
ENSG00000164877	1279.67	840	0.714649	-0.484694	3.04626e-16	7.81642e-15	MICALL2	MICAL-like 2	protein_coding
ENSG00000014257	871	571.333	0.714577	-0.484838	5.26225e-14	1.05979e-12	ACPP	acid phosphatase, prostate	protein_coding
ENSG00000060688	1230	806.333	0.714032	-0.48594	4.34228e-16	1.09455e-14	SNRNP40	small nuclear ribonucleoprotein 40kDa (U5)	protein_coding
ENSG00000166402	64.6667	42.3333	0.713613	-0.486786	0.0040644	0.0119115	TUB	tubby homolog (mouse)	protein_coding
ENSG00000103005	720	471.333	0.713477	-0.487061	5.75614e-13	1.01387e-11	USB1	chromosome 16 open reading frame 57	protein_coding
ENSG00000112394	355.333	232.667	0.713338	-0.487343	6.03105e-09	6.10048e-08	SLC16A10	solute carrier family 16, member 10 (aromatic amino acid transporter)	protein_coding
ENSG00000128683	476.333	311.333	0.712768	-0.488495	1.39102e-10	1.80672e-09	GAD1	glutamate decarboxylase 1 (brain, 67kDa)	protein_coding
ENSG00000101911	718.667	470	0.712656	-0.488722	4.9679e-13	8.87956e-12	PRPS2	phosphoribosyl pyrophosphate synthetase 2	protein_coding
ENSG00000165271	1306.33	853.333	0.712273	-0.489498	1.22674e-16	3.24838e-15	NOL6	nucleolar protein family 6 (RNA-associated)	protein_coding
[truncated: 434 more rows]

## Sheet: ZOT Q<0.05
ENSEMBL ID	Control mean	Infected mean	Fold Change	Log2(Fold Change)	P-value	Q-value	Symbol	Description	Gene Biotype
[truncated: 1,020 more rows]

[truncated: 2 more sheets: ZOT FC>1.5 Q<0.05, BAA-1457 ZOT Overlap]
