# Supplementary material for: Campylobacter concisus pathotypes induce distinct global responses in intestinal epithelial cells
Source: Sci Rep. 2016 Sep 28;6:34288. doi: 10.1038/srep34288 (PMC5039708; doi:10.1038/srep34288)
Supplement: Supplementary Dataset 2 [file srep34288-s2.xls]

## Sheet: BAA-1457 Upregulated Pathways
#	Maps	Total	In Data	p-value	FDR	Network Objects from Active data
1	Gamma-secretase proteolytic targets	76	30	6.285e-11	5.518e-08	NOTCH1 (NICD), NOTCH4 (ICD4), NOTCH3 (3ICD), NGFR (ICD), DLL1, NGFR(TNFRSF16), ErbB4(CTF), NOTCH1 receptor, ADAM9, NGFR (CTF), alphaAPPs, Ephrin-B2 (CTF2), Jagged2 (CTF2), DLL1 (TMIC), NOTCH4, APP-C99, APP-C83 (CTF), VEGFR-1, ErbB4, DLL1 (IC), Amyloid beta 40, Jagged2, APP, NOTCH1 (NEXT), ErbB4(ICD), Jagged2 (CTF1), Ephrin-B2, APP-C59 (AICD), NOTCH3, Amyloid beta 42
2	Cytoskeleton remodeling_TGF, WNT and cytoskeletal remodeling	111	37	1.292e-10	5.674e-08	MLCP (cat), Talin, TGF-beta 1, PI3K cat class IA, GSK3 beta, GRB2, PI3K reg class IA, Tcf(Lef), WNT, TCF7L2 (TCF4), FOXO3A, c-Jun, ERK1/2, Laminin 1, PLAUR (uPAR), VEGF-A, Actin cytoskeletal, Cyclin D1, SMAD3, LIMK2, Caspase-9, Caveolin-1, Collagen IV, MELC, SMAD2, Fibronectin, MYLK1, c-Myc, Dsh, Actin, p38 MAPK, ERK1 (MAPK3), PAI1, PLAU (UPA), MLCK, Frizzled, Paxillin
3	Development_Cytokine-mediated regulation of megakaryopoiesis	57	24	1.088e-09	3.184e-07	STAT3, GAB2, PI3K reg class IA (p85), gp130, PI3K cat class IA, GSK3 beta, GRB2, PI3K reg class IA, MYCT1, MafB, GAB1, ITGA2B, JAK1, PP1-cat, FOXO3A, ERK1/2, LIF, IL-6, STAT5, NF-kB, IRF1, Thrombopoietin, p27KIP1, c-Myc
4	Signal transduction_PTMs in IL-17-induced CIKS-independent signaling pathways	46	21	2.007e-09	4.406e-07	STAT3, STAT2, PI3K reg class IA (p85), PI3K cat class IA, AP-1, IL-17RC, GSK3 beta, PI3K reg class IA, c-Fos, JAK1, C/EBPbeta, c-Jun, ERK1/2, MKP-1, TPL2(MAP3K8), c-Jun/c-Fos, NF-kB, PDK (PDPK1), JAK3, p38 MAPK, C/EBPdelta
5	Development_TGF-beta-dependent induction of EMT via SMADs	35	18	2.594e-09	4.555e-07	NOTCH1 (NICD), ID2, HEY1, TGF-beta 1, E2A, ETS1, SLUG, Lef-1, MKL2(MRTF-B), Occludin, TGF-beta, HMGA2, SNAIL1, SMAD3, SMAD2, Fibronectin, Vimentin, PAI1
6	Immune response_IL-2 activation and signaling pathway	49	21	8.21e-09	1.201e-06	GAB2, I-kB, PI3K reg class IA (p85), PI3K cat class IA, AP-1, GRB2, c-Fos, JAK1, NF-AT1(NFATC2), Tob1, SOCS3, ERK1/2, ELF1, IL-2R beta chain, STAT5, c-Jun/c-Fos, NF-kB, SMAD3, PDK (PDPK1), c-Myc, JAK3
7	Stellate cells activation and liver fibrosis	71	25	3.794e-08	4.732e-06	I-kB, TGF-beta 1, PI3K reg class IA (p85), PI3K cat class IA, GSK3 beta, PDGF-B, GRB2, c-Fos, ICAM1, Tcf(Lef), IL1RAP, KLF6, TOLLIP, Cyclin D1, TRADD, COL1A2, SMAD3, NIK(MAP3K14), PDGF receptor, SMAD2, Dsh, ERK1 (MAPK3), Frizzled, TIMP1, PDGF-R-beta
8	Cytoskeleton remodeling_Cytoskeleton remodeling	102	31	4.83e-08	4.732e-06	MLCP (cat), TRIO, Talin, TGF-beta 1, PI3K cat class IA, GSK3 beta, GRB2, PI3K reg class IA, PTEN, Tcf(Lef), c-Jun, ERK1/2, Laminin 1, PLAUR (uPAR), VEGF-A, Actin cytoskeletal, Filamin A, SMAD3, LIMK2, Caveolin-1, Collagen IV, MELC, Fibronectin, MyHC, MYLK1, c-Myc, p38 MAPK, PAI1, PLAU (UPA), MLCK, Paxillin
9	Ligand-independent activation of Androgen receptor in Prostate Cancer	67	24	4.851e-08	4.732e-06	STAT3, Tip60, PI3K cat class IA, GSK3 beta, B-Raf, GRB2, FGFR2, PI3K reg class IA, GAB1, NCOA3 (pCIP/SRC3), Tcf(Lef), EGFR, IGF-1 receptor, PP2A regulatory, Cyclin D1, PDK (PDPK1), NCOA2 (GRIP1/TIF2), c-Myc, STAT5B, ERK1 (MAPK3), Frizzled, IBP3, Kallikrein 3 (PSA), Prolactin receptor
10	Immune response_ETV3 affect on CSF1-promoted macrophage differentiation	33	16	5.955e-08	5.138e-06	AP-1, GRB2, c-Fos, ETS1, ETV3, SMRT, M-CSF receptor, c-Jun, ERK1/2, ETS2, c-Jun/c-Fos, MSK1/2 (RPS6KA5/4), HDAC5, c-Myc, p38 MAPK, PLAU (UPA)
11	Immune response_CCL2 signaling	54	21	6.438e-08	5.138e-06	PI3K reg class IA (p85), AP-1, iNOS, alpha-M/beta-2 integrin, c-Fos, ICAM1, ETS1, c-Jun, ERK1/2, PI3K class II (CII-alpha), PKC-zeta, IL-6, Occludin, c-Jun/c-Fos, VEGF-A, Actin cytoskeletal, NF-kB, Caveolin-1, CCBP2 (CCR9), PI3K cat class IA (p110-delta), ZO-2
12	Cell adhesion_Chemokines and adhesion	100	30	1.097e-07	8.025e-06	TRIO, Talin, PI3K cat class IA, GSK3 beta, B-Raf, GRB2, PI3K reg class IA, PTEN, Caveolin-2, Tcf(Lef), c-Jun, ERK1/2, Laminin 1, PLAUR (uPAR), VEGF-A, Actin cytoskeletal, Filamin A, NF-kB, LIMK2, Caveolin-1, Collagen IV, Thrombospondin 1, Fibronectin, c-Myc, Actin, LAMA4, PAI1, PLAU (UPA), CD47, Paxillin
13	Development_PIP3 signaling in cardiac myocytes	47	19	1.318e-07	8.696e-06	G-protein alpha-12 family, PI3K cat class IA, PARD3, GRB2, PI3K reg class IA, GAB1, PTEN, Insulin receptor, FOXO3A, Cyclin D, 14-3-3, GSK3 alpha/beta, PKC-zeta, IGF-1 receptor, PDK (PDPK1), Hamartin, c-Myc, PARD6, GYS1
14	Transcription_Role of Akt in hypoxia induced HIF1 activation	27	14	1.387e-07	8.696e-06	Heme oxygenase 1, CBP, GLUT1, GSK3 beta, ALDOA, VEGF-A, HIF-prolyl hydroxylase, ENO1, HSP70, PDK (PDPK1), Epo, APEX, PGK1, NIP3
15	Development_c-Kit ligand signaling pathway during hemopoiesis	61	22	1.526e-07	8.933e-06	STAT3, GAB2, Pyk2(FAK2), PI3K reg class IA (p85), PI3K cat class IA, PLD1, GRB2, APS, SLUG, FOXO3A, ERK1/2, SOCS1, CrkL, STAT5, VEGFR-1, VEGF-A, MGF, PDK (PDPK1), c-Kit, p27KIP1, Paxillin, IP3 receptor
16	Cell adhesion_ECM remodeling	52	20	1.645e-07	9.026e-06	Laminin 5, TIMP3, EGFR, IGF-2, Kallikrein 2, Laminin 1, IGF-1 receptor, PLAUR (uPAR), ErbB4, Collagen IV, TIMP2, Fibronectin, Kallikrein 1, Osteonectin, LAMA4, PAI1, PLAU (UPA), TIMP1, Kallikrein 3 (PSA), VIL2 (ezrin)
17	Development_Gastrin in cell growth and proliferation	62	22	2.128e-07	1.099e-05	STAT3, Gastrin 17-Gly, PKC-mu, PI3K reg class IA (p85), PI3K cat class IA, AP-1, PI3K reg class IA (p85-alpha), GRB2, c-Fos, MEKK1(MAP3K1), EGFR, TCF7L2 (TCF4), MEK6(MAP2K6), c-Jun, ERK1/2, c-Jun/c-Fos, Cyclin D1, Gastrin 17, PDK (PDPK1), c-Myc, ERK1 (MAPK3), IP3 receptor
18	Immune response _IFN gamma signaling pathway	54	20	3.396e-07	1.5e-05	Pyk2(FAK2), CBP, PI3K cat class IA, PI3K reg class IA, JAK1, ICAM1, MEKK1(MAP3K1), C/EBPbeta, SMAD7, MEK6(MAP2K6), ERK1/2, SOCS1, CrkL, IRF1, C3G, PDK (PDPK1), c-Myc, p38 MAPK, AFAP, IP3 receptor
19	Immune response_TNF-R2 signaling pathways	45	18	3.416e-07	1.5e-05	I-kB, AIP1 (DAB2ip), c-IAP2, PI3K reg class IA (p85), PI3K cat class IA, AP-1, NF-kB2 (p100), TRAF3, PI3K reg class IA, NF-kB2 (p52), c-IAP1, c-Jun, ERK1/2, c-Jun/c-Fos, NF-kB, NIK(MAP3K14), PDK (PDPK1), p38 MAPK
20	Development_Thrombopoietin-regulated cell processes	45	18	3.416e-07	1.5e-05	PI3K cat class IA, GSK3 beta, B-Raf, GRB2, PI3K reg class IA, c-Fos, IRS-2, c-Jun, ERK1/2, GSK3 alpha/beta, PKC-zeta, CrkL, Cyclin D1, Thrombopoietin, C3G, PDK (PDPK1), p27KIP1, c-Myc
21	Development_VEGF signaling via VEGFR2 - generic cascades	84	26	3.893e-07	1.538e-05	I-kB, PI3K cat class IA, GSK3 beta, iNOS, PKC, NCK1, GRB2, PI3K reg class IA, MEKK1(MAP3K1), SHC2 (SCK), TCF7L2 (TCF4), c-Jun, ERK1/2, Neurofibromin, PLAUR (uPAR), c-Jun/c-Fos, VEGF-A, Actin cytoskeletal, PDK (PDPK1), SHB, p38 MAPK, ERK1 (MAPK3), NF-AT2(NFATC1), PLAU (UPA), Paxillin, IP3 receptor
22	Main growth factor signaling cascades in multiple myeloma cells	41	17	3.921e-07	1.538e-05	STAT3, I-kB, FGFR3, PI3K reg class IA (p85), PI3K cat class IA, PI3K reg class IA (p85-alpha), GRB2, PI3K reg class IA, PTEN, IRS-2, GSK3 alpha/beta, IGF-1 receptor, VEGFR-1, VEGF-A, NF-kB, PDK (PDPK1), ERK1 (MAPK3)
23	Development_Regulation of epithelial-to-mesenchymal transition (EMT)	64	22	4.03e-07	1.538e-05	HEY1, TGF-beta 1, PDGF-B, NOTCH1 receptor, E2A, WNT, SLUG, EGFR, Lef-1, c-Jun, Occludin, NOTCH4, Caldesmon, Tropomyosin-1, TGIF, SNAIL1, SMAD2, Fibronectin, Vimentin, PAI1, Frizzled, PDGF-R-beta
24	Development_TGF-beta-dependent induction of EMT via RhoA, PI3K and ILK.	46	18	5.052e-07	1.7e-05	I-kB, TGF-beta 1, PI3K reg class IA (p85), PI3K cat class IA, GSK3 beta, SLUG, Lef-1, MKL2(MRTF-B), Occludin, Caldesmon, Tropomyosin-1, SNAIL1, SMAD3, LIMK2, PDK (PDPK1), Fibronectin, Vimentin, Actin
25	Immune response_IL-5 signalling	46	18	5.052e-07	1.7e-05	STAT3, PI3K reg class IA (p85), PI3K cat class IA, GRB2, c-Fos, ITGB2, JAK1, JunB, ICAM1, c-Jun, ERK1/2, CrkL, STAT5, ITGAM, C3G, PDK (PDPK1), c-Myc, Pim-1
26	IGF family signaling in colorectal cancer	60	21	5.232e-07	1.7e-05	I-kB, GSK3 beta, PI3K reg class IA (p85-alpha), GRB2, c-Fos, PTEN, IRS-2, IGF-2, c-Jun, ERK1/2, Clusterin, GSK3 alpha/beta, IGF-1 receptor, VEGF-A, Cyclin D1, NF-kB, Apo-2L(TNFSF10), ERK1 (MAPK3), IBP, C/EBPalpha, IBP3
27	Immune response_IL-18 signaling	60	21	5.232e-07	1.7e-05	I-kB, PI3K cat class IA, AP-1, PI3K reg class IA (p85-alpha), iNOS, PI3K reg class IA, c-Fos, IL-18, ICAM1, MEK6(MAP2K6), c-Jun, ERK1/2, IL-6, c-Jun/c-Fos, CXCL16, NF-kB, TAB2, PDK (PDPK1), Fibronectin, p38 MAPK, CD147
28	Immune response_MIF-mediated glucocorticoid regulation	22	12	5.422e-07	1.7e-05	I-kB, iNOS, c-Fos, ICAM1, GCR-alpha, ETS1, c-Jun, ERK1/2, IL-6, MIF, NF-kB, NFKBIA
29	Development_NOTCH1-mediated pathway for NF-KB activity modulation	34	15	7.263e-07	1.961e-05	NOTCH1 (NICD), I-kB, DLL1, NOTCH1 receptor, c-Rel (NF-kB subunit), MEKK1(MAP3K1), CIR, SMRT, SAP30, NF-kB, NIK(MAP3K14), RBP-J kappa (CBF1), NOTCH1 (NEXT), NFKBIA, Histone H4
30	Development_NOTCH-induced EMT	19	11	7.33e-07	1.961e-05	NOTCH1 (NICD), HEY1, TGF-beta 1, NOTCH1 receptor, SLUG, NOTCH4, SNAIL1, SMAD3, RBP-J kappa (CBF1), NOTCH1 (NEXT), Fibronectin
31	Development_G-CSF-induced myeloid differentiation	30	14	7.356e-07	1.961e-05	STAT3, ITGB2, JAK1, SOCS3, c-Jun, ERK1/2, Lactoferrin, G-CSF receptor, Myeloblastin, ITGAM, p27KIP1, c-Myc, C/EBPalpha, GFI-1
32	Immune response_Signaling pathway mediated by IL-6 and IL-1	30	14	7.356e-07	1.961e-05	I-kB, gp130, GRB2, SITPEC (ECSIT), JAK1, MEKK1(MAP3K1), C/EBPbeta, SOCS3, IL1RAP, ERK1/2, SOCS1, IL-6, NF-kB, NIK(MAP3K14)
33	Development_HGF signaling pathway	47	18	7.369e-07	1.961e-05	STAT3, PI3K cat class IA, GSK3 beta, Syndecan-1, GRB2, PI3K reg class IA, c-Fos, GAB1, MEKK1(MAP3K1), DOCK2, TCF7L2 (TCF4), c-Jun, ERK1/2, CrkL, SNAIL1, C3G, PDK (PDPK1), PLAU (UPA)
34	Development_IGF-1 receptor signaling	52	19	8.514e-07	2.199e-05	I-kB, PI3K cat class IA, GRB2, PI3K reg class IA, PTEN, IRS-2, IGF-2, FOXO3A, ERK1/2, Cyclin D, GSK3 alpha/beta, IGF-1 receptor, NF-kB, Caspase-9, PDK (PDPK1), Hamartin, c-Myc, IBP, GYS1
35	Development_Notch Signaling Pathway	43	17	8.831e-07	2.215e-05	NOTCH1 (NICD), p63, HEY1, DLL1, NOTCH1 receptor, c-Rel (NF-kB subunit), HES1, CIR, FBXW7, SMRT, NOTCH1 precursor, SAP30, Jagged2, RBP-J kappa (CBF1), NOTCH1 (NEXT), NFKBIA, Histone H4
36	Gamma-Secretase regulation of neuronal cell development and function	57	20	9.313e-07	2.271e-05	NMDA receptor, Tip60, NGFR (ICD), CBP, NGFR(TNFRSF16), ErbB4(CTF), GSK3 beta, betaAPPs, c-Fos, NGFR (CTF), S100B, APP-C99, Tropomyosin-1, ErbB4, Amyloid beta 40, TAB2, APP, Amyloid beta, ErbB4(ICD), APP-C59 (AICD)
37	Development_WNT signaling pathway. Part 2	53	19	1.194e-06	2.834e-05	CBP, GSK3 beta, Tcf(Lef), WNT, SLUG, Lef-1, TCF7L2 (TCF4), c-Jun, Casein kinase I epsilon, VEGF-A, Cyclin D1, SNAIL1, ENC1, Progastrin, Vimentin, c-Myc, Dsh, Frizzled, WNT1
38	K-RAS signaling in pancreatic cancer	44	17	1.296e-06	2.917e-05	Tiam1, GLUT1, B-Raf, PTEN, MEKK1(MAP3K1), ERK1/2, GSK3 alpha/beta, MIRK, VEGF-A, SNAIL1, RalGDS, Caspase-9, Thrombospondin 1, PDK (PDPK1), c-Myc, NFKBIA, PLAU (UPA)
39	Immune response_IL-1 signaling pathway	44	17	1.296e-06	2.917e-05	Heme oxygenase 1, I-kB, AP-1, iNOS, SITPEC (ECSIT), MEKK1(MAP3K1), c-Jun/c-Jun, IL1RAP, MEK6(MAP2K6), TOLLIP, c-Jun, IL-6, TAB2, NIK(MAP3K14), IRF1, UEV1A, PAI1
40	Development_Thromboxane A2 signaling pathway	49	18	1.51e-06	3.314e-05	PI3K reg class IA (p85), G-protein alpha-12 family, PI3K cat class IA, B-Raf, PKC, PI3K reg class IA, PLC-beta, Tcf(Lef), EGFR, Adenylate cyclase, ERK1/2, GSK3 alpha/beta, IL-6, MSK1/2 (RPS6KA5/4), Cyclin D1, p38 MAPK, IP3 receptor, G-protein alpha-13
41	Immune response_IL-15 signaling	64	21	1.764e-06	3.697e-05	GAB2, I-kB, PI3K reg class IA (p85), PI3K cat class IA, IL-15RA, GRB2, c-Fos, MEKK1(MAP3K1), UFO, ETS1, MEK6(MAP2K6), ERK1/2, IL-2R beta chain, IL-6, sIL-15RA, NIK(MAP3K14), PDK (PDPK1), c-Myc, p38 MAPK, ERK1 (MAPK3), PLC-beta1
42	Immune response_IL-9 signaling pathway	36	15	1.768e-06	3.697e-05	STAT3, I-kB, PI3K cat class IA, GRB2, PI3K reg class IA, JAK1, IRS-2, SOCS3, ERK1/2, STAT5, SOCS2, TRADD, Bcl-3, NIK(MAP3K14), JAK3
43	Development_Glucocorticoid receptor signaling	24	12	1.845e-06	3.741e-05	CBP, GCR-alpha, C/EBPbeta, STAT5, c-Jun/c-Fos, NF-kB, SMAD3, HSP70, NCOA2 (GRIP1/TIF2), GCR-beta, PAI1, NFKBIA
44	Transcription_Androgen Receptor nuclear signaling	45	17	1.875e-06	3.741e-05	STAT3, Pyk2(FAK2), TGF-beta 1, GSK3 beta, GRB2, WNT, EGFR, IL-6, IGF-1 receptor, Cyclin D1, SMAD3, NCOA2 (GRIP1/TIF2), Dsh, RAD9, Frizzled, Kallikrein 3 (PSA), VIL2 (ezrin)
45	Development_PDGF signaling via STATs and NF-kB	32	14	1.937e-06	3.779e-05	STAT3, I-kB, PI3K cat class IA, PDGF-B, GRB2, PI3K reg class IA, c-Fos, JAK1, STAT5, NF-kB, STAT6, PDGF receptor, c-Myc, PDGF-R-beta
46	Immune response_IL-17 signaling pathways	60	20	2.35e-06	4.486e-05	I-kB, PI3K cat class IA, IL-17RC, GSK3 beta, iNOS, PI3K reg class IA, c-Fos, JAK1, ICAM1, C/EBPbeta, MEK6(MAP2K6), c-Jun, ERK1/2, CIKS, IL-6, c-Jun/c-Fos, NF-kB, NIK(MAP3K14), p38 MAPK, C/EBPdelta
47	Signal transduction_Activin A signaling regulation	33	14	3.032e-06	5.664e-05	ALK-4, FSRP, CBP, Activin A, SMAD7, ActRIIB, Inhibin, ActRIIA, SMAD3, SMAD2, Histone H2, Inhibin alpha subunit, Histone H4, PC2 (TIG1)
48	Role of tumor microenvironment in plexiform neurofibroma formation in neurofibromatosis type 1	38	15	3.989e-06	7.297e-05	TGF-beta 1, PI3K reg class IA (p85), PI3K cat class IA, PI3K reg class IA (p85-alpha), PDGF-B, GRB2, ERK1/2, Neurofibromin, VEGF-A, MGF, PDK (PDPK1), Fibronectin, c-Kit, p38 MAPK, PDGF-R-beta
49	Main pathways of Schwann cells transformation in neurofibromatosis type 1	62	20	4.18e-06	7.365e-05	PI3K reg class IA (p85), PI3K cat class IA, AP-1, GSK3 beta, PDGF-B, c-Fos, PTEN, EGFR, ERK1/2, Neurofibromin, IGF-1 receptor, c-Jun/c-Fos, Cyclin D1, ErbB4, TGF-alpha, PDGF receptor, PDK (PDPK1), p38 MAPK, IP3 receptor, PDGF-R-beta
50	Transcription_Epigenetic regulation of gene expression	57	19	4.194e-06	7.365e-05	Tip60, GASC1, CBP, MLL1 (HRX), SETDB1, PLU-1, MOZ, UTX, Histone H2B, EZH2, MORF, HDAC6, SMCX, JMJD1A, Sirtuin2, JMJD3, Histone H2A, Suv39H1, Histone H4

## Sheet: BAA-1457 Upregulated Process
#	Networks	Total	In Data	p-value	FDR	Network Objects from Active Data
1	Signal transduction_NOTCH signaling	236	81	2.311e-10	3.675e-08	NOTCH1 (NICD), STAT3, NOTCH4 (ICD4), p63, HEY1, Rictor, GATA-3, I-kB, NOTCH3 (3ICD), TGF-beta 1, DLL1, GLUT1, PI3K reg class IA (p85), PI3K cat class IA, WNT5A, GSK3 beta, FZD2, PI3K reg class IA (p85-alpha), B-Raf, PDGF-B, NOTCH1 receptor, GRB2, PI3K reg class IA, c-Fos, E2A, PTEN, c-Rel (NF-kB subunit), MEKK1(MAP3K1), NEURL1, HES1, FZD10, CIR, p38delta (MAPK13), FBXW7, WNT, SMRT, EGFR, FZD5, WN…
2	Signal Transduction_TGF-beta, GDF and Activin signaling	154	56	1.474e-08	8.311e-07	ALK-4, Cyclin D2, NOTCH4 (ICD4), Epo receptor, Pyk2(FAK2), GATA-3, LTBP3, FSRP, CBP, TGF-beta 1, PI3K reg class IA (p85), PI3K cat class IA, AP-1, Activin beta A, PKC, BMP receptor 2, GRB2, c-Fos, PLC-beta, MEKK1(MAP3K1), Integrin, SMAD7, EGFR, Lef-1, Tob1, MEK6(MAP2K6), c-Jun, ERK1/2, TSC-22, ActRIIB, NOTCH1 precursor, GDF9, Inhibin, ActRIIA, IL-6, Endoglin, IGF-1 receptor, NOTCH4, PLAUR (uPAR),…
3	Cell adhesion_Cell junctions	162	58	1.568e-08	8.311e-07	ERBIN, Nectin-4, BETA-PIX, Tiam1, MAGI-1(BAIAP1), Plakophilin 3, PI3K reg class IA (p85), JAM3, PI3K cat class IA, Cingulin, PARD3, MUPP1, Desmocollin 3, PKC, PLC-beta, PTEN, INADL, AF-6, Tcf(Lef), Keratin 18, Desmoglein 2, Beta-fodrin, Alpha-1 catenin, Fer, ERK1/2, Claudin-4, 14-3-3, Desmoplakin, Alpha-fodrin, PKC-zeta, Occludin, Actin cytoskeletal, PSD-95, BPAG1, SNAIL1, CSDA, Actin cytoplasmic…
4	Development_EMT_Regulation of epithelial-to-mesenchymal transition	225	73	2.844e-08	1.13e-06	NOTCH1 (NICD), STAT3, GAB2, ID2, HEY1, I-kB, Noggin, TGF-beta 1, PI3K reg class IA (p85), PI3K cat class IA, AP-1, GSK3 beta, MTS1 (S100A4), PDGF-B, MUC1, NOTCH1 receptor, Lysyl oxidase, GRB2, FGFR2, PI3K reg class IA, c-Fos, GAB1, JAK1, E2A, PTEN, MEKK1(MAP3K1), Keratin 18, SMAD7, ETS1, WNT, SLUG, EGFR, IGF-2, Lef-1, DOCK2, MEK6(MAP2K6), LOXL2, c-Jun, MKL2(MRTF-B), ERK1/2, Desmoplakin, CrkL, Occ…
5	Signal transduction_WNT signaling	177	60	8.78e-08	2.792e-06	Cyclin D2, p63, TGF-beta 1, WNT5A, GSK3 beta, FZD2, B-Raf, ERK3, c-Fos, PLC-beta, PTEN, CaMK II beta, MEKK1(MAP3K1), DAAM1, HES1, WISP1, FZD10, Glypican-3, p38delta (MAPK13), Tcf(Lef), GATA-6, WNT, SLUG, EGFR, FZD5, Lef-1, Adenylate cyclase, WNT10B, TCF7L2 (TCF4), MEK6(MAP2K6), WNT11, c-Jun, Casein kinase I epsilon, p130, PLAUR (uPAR), WNT10A, Casein kinase I, PP2A regulatory, VEGF-A, TGF-beta, T…
6	Development_Blood vessel morphogenesis	228	71	2.733e-07	7.242e-06	NOTCH1 (NICD), STAT3, Epo receptor, HEY1, Galpha(q)-specific nucleotide-like GPCRs, TBX1, PI3K cat class IA, Galpha(i)-specific amine GPCRs, PEDF (serpinF1), Notch, ALDOA, NOTCH1 receptor, F263, NCK1, GRB2, Adenosine A2b receptor, TRPC1, PI3K reg class IA, c-Fos, LEKTI, ICAM1, c-Rel (NF-kB subunit), MEKK1(MAP3K1), PDE3B, PDE, KLF5, EGFR, GRB7, Tissue kallikreins, SLIT2, FOXM1, ERK1/2, Galpha(i)-s…
7	Cell adhesion_Attractive and repulsive receptors	175	58	3.457e-07	7.852e-06	Ephrin-B1, Semaphorin 3C, Plexin A3, Tiam1, ROBO3, UNC5A, PI3K reg class IA (p85), CD72, PI3K cat class IA, GSK3 beta, PI3K reg class IA (p85-alpha), B-Raf, Ephrin-A1, ITGA2, NCK1, GRB2, alpha-M/beta-2 integrin, PI3K reg class IA, GAB1, ITGB2, ICAM1, Kalirin, AF-6, Integrin, Ephrin-B, Ephrin-B2 (CTF2), Collagen XII, GRB7, SLIT2, Fer, ERK1/2, p190RhoGAP, Laminin 1, Ephrin-B3, SLIT3, Galectin-1, Ep…
8	Cytoskeleton_Actin filaments	176	58	4.295e-07	8.536e-06	MYH9, DIP1, Plectin 1, ERBIN, Talin, Tiam1, Dematin, Formin, CIP4, SVIL, ABLIM1, NCK1, GRB2, Troponin I, fast skeletal muscle, Myosin I, DAAM1, ERM proteins, TRIPs, Filamin B (TABP), MYL3, Beta-fodrin, EVL, ERK1/2, Protein kinase G, Alpha-fodrin, Beta TnTF, SPTBN(spectrin1-4), Actin cytoskeletal, Tropomyosin-1, BPAG1, Filamin A, LIMK2, CAS-L, TESK2, Piccolo, Fascin 2, Troponin T, cardiac, MELC, V…
9	Cell cycle_G1-S Growth factor regulation	195	61	1.612e-06	2.847e-05	STAT3, Cyclin D2, MAD, LTBP3, I-kB, TGF-beta 1, FOXN3, PI3K reg class IA (p85), PI3K cat class IA, AP-1, GSK3 beta, NF-kB2 (p100), Activin beta A, PI3K reg class IA (p85-alpha), PKC, GRB2, PI3K reg class IA, c-Fos, JunB, Activin A, c-Rel (NF-kB subunit), IRS-2, NF-kB2 (p52), Tcf(Lef), EGFR, c-Jun/c-Jun, IGF-2, RBM5, Tob1, TCF7L2 (TCF4), c-Jun, Activin, ERK1/2, ActRIIB, Cyclin D, RGL2, GSK3 alpha/…
10	Cell adhesion_Amyloid proteins	195	60	3.572e-06	5.604e-05	NOTCH1 (NICD), NOTCH4 (ICD4), DOCK3, NOTCH3 (3ICD), NGFR (ICD), DLL1, NGFR(TNFRSF16), WNT5A, GSK3 beta, FZD2, Notch, NOTCH1 receptor, ADAM9, PKC, GRB2, NGFR (CTF), alphaAPPs, Tcf(Lef), Filamin B (TABP), WNT, FZD5, WNT10B, MALS, Jagged2 (CTF2), WNT11, ERK1/2, Laminin 1, NOTCH4, WNT10A, Actin cytoskeletal, Kallikrein 6 (Neurosin), DLL1 (IC), Filamin A, Jagged2, Actin cytoplasmic 2, LIMK2, Caspase-9…
11	Development_Neurogenesis_Axonal guidance	230	68	3.877e-06	5.604e-05	Ephrin-B1, Semaphorin 3C, GAS7, MYH9, TRIO, Plexin A3, ROBO3, UNC5A, NGFR (ICD), NGFR(TNFRSF16), PI3K cat class IA, PARD3, ABLIM1, B-Raf, Semaphorin 4B, Ephrin-A1, NCK1, PI3K reg class IA, PLC-beta, NGFR (CTF), ITGB2, ERM proteins, Integrin, Ephrin-B, S100B, PP1-cat, SAC, Selenoprotein P, EVL, SLIT2, Semaphorin 3B, ERK1/2, MIR (Idol), Ephrin-B3, L-type Ca(II) channel, alpha 1C subunit, NckAP1, SL…
12	Development_Regulation of angiogenesis	223	65	1.061e-05	0.0001406	STAT3, I-kB, CBP, PI3K cat class IA, Ephrin-A1, PKC, NCK1, GRB2, GLI-3, TRPC1, PI3K reg class IA, PLC-beta, LEKTI, IL-18, c-Rel (NF-kB subunit), MALT1, Ephrin-B, EGFR, PLC-delta 1, MKL2(MRTF-B), FOXM1, ERK1/2, PLC-delta, PRK1, Clusterin, PD-ECGF (TdRPase), IL-6, Endoglin, Angiotensin III, Galpha(i)-specific peptide GPCRs, PLAUR (uPAR), STAT5, VEGFR-1, Angiogenin, VEGF-A, Ephrin-A receptors, Bcl-1…
13	Cell adhesion_Integrin-mediated cell-matrix adhesion	214	62	2.081e-05	0.0002545	TRIO, Talin, BETA-PIX, ITGA9, Laminin 6, Laminin 5, PI3K cat class IA, GSK3 beta, CD82, ITGA2, GRB2, alpha-M/beta-2 integrin, PI3K reg class IA, ITGB2, ITGA2B, Caveolin-2, ERM proteins, Integrin, Tcf(Lef), Filamin B (TABP), CDEP, c-Jun, ERK1/2, p190RhoGAP, Cyr61, Laminin 1, RhoE, Syndecan-4, TGM2, ITGB4, Galectin-1, Leupaxin, RHG7, Laminin 8, Actin cytoskeletal, Cyclin D1, Galectin-8, RASGRF1, Fi…
14	Reproduction_Feeding and Neurohormone signaling	211	61	2.602e-05	0.0002956	PAM, STAT3, Cyclin D2, PSG-5, Laminin 6, PI3K reg class IA (p85), PI3K cat class IA, PI3K reg class IA (p85-alpha), B-Raf, FCGRT, MUC1, ADAM9, PPAP2, PI3K reg class IA, c-Fos, PLC-beta, JAK1, Proepithelin, Integrin, C/EBPbeta, Xanthine oxidase, Antileukoproteinase 1, Substance P receptor, c-Jun, Laminin 1, SOCS1, L-type Ca(II) channel, alpha 1C subunit, IL-6, Galpha(i)-specific peptide GPCRs, STA…
15	Cell adhesion_Cadherins	180	53	5.086e-05	0.0005391	ERBIN, Nectin-4, RACK1, Galectin-3, PTPRF (LAR), Formin, Plakophilin 3, PI3K reg class IA (p85), PI3K cat class IA, WNT5A, GSK3 beta, Desmocollin 3, Cadherin 10, PKC, FHL2, PTEN, WISP1, AF-6, VLDLR, Tcf(Lef), Desmoglein 2, WNT, PP1-cat, EGFR, WNT10B, Alpha-1 catenin, EVL, Fer, SWAP-70, PTP-2, Casein kinase I epsilon, WNT10A, Casein kinase I, PTPR-mu, Actin cytoskeletal, BPAG1, IQGAP1, Vinexin, FX…
16	Cell cycle_G1-S Interleukin regulation	128	40	0.0001016	0.0009663	STAT3, Cyclin D2, I-kB, PI3K reg class IA (p85), PI3K cat class IA, AP-1, GSK3 beta, NF-kB2 (p100), PI3K reg class IA (p85-alpha), GRB2, PI3K reg class IA, c-Fos, SITPEC (ECSIT), JAK1, JunB, c-Rel (NF-kB subunit), IRS-2, MEKK1(MAP3K1), NF-kB2 (p52), c-Jun/c-Jun, Tob1, c-Jun, ERK1/2, Cyclin D, RGL2, GSK3 alpha/beta, p130, STAT5, c-Jun/c-Fos, Cyclin D1, NF-kB, STAT6, NIK(MAP3K14), PDK (PDPK1), p27K…
17	Development_Neurogenesis_Synaptogenesis	180	52	0.0001033	0.0009663	NMDA receptor, Ephrin-B1, MAGI-1(BAIAP1), Dystrobrevin alpha, Syntaxin 7, Neuregulin 4, GRIP2, Syntrophin A, Synaptotagmin VIII, Tamalin, FGFR2, ADAR2, Liprin-alpha4, UBE3A (E6-AP), Ephrin-B, WNT, Syntrophin B, Synaptopodin, NR1, MALS, Parkin, Laminin 1, Ephrin-B3, Homer, PEP-19, Synaptotagmin, DLGAP2, Actin cytoskeletal, NR2C, PSD-95, Kallikrein 6 (Neurosin), ErbB4, APOE, Syntaxin 16, 14-3-3 eta…
18	Development_Neurogenesis in general	192	54	0.0001656	0.001453	NOTCH1 (NICD), STAT3, HEY1, Cart1, CHRM, JARID2, NAB2, MLL1 (HRX), DLL1, Galpha(i)-specific amine GPCRs, WNT5A, FZD2, Activin beta A, Notch, ARNT2, NOTCH1 receptor, MafB, Neuronatin, HES1, Myelin P0 protein, P2X2, FBXW7, WNT, FZD5, WNT10B, ERK1/2, NOTCH1 precursor, GPR56, Neuroserpin, GFRalpha3, NOTCH4, WNT10A, VEGFR-1, VEGF-A, Kallikrein 6 (Neurosin), DLX2, Filamin A, Calcipressin 1, FZD4, CD9, …
19	Apoptosis_Anti-Apoptosis mediated by external signals via MAPK and JAK/STAT	179	51	0.0001758	0.001453	STAT3, GAB2, BETA-PIX, Epo receptor, NIX, c-IAP2, STAT2, NGFR(TNFRSF16), PI3K reg class IA (p85), PI3K cat class IA, IL-15RA, PEDF (serpinF1), PI3K reg class IA (p85-alpha), B-Raf, PDGF-B, GRB2, PI3K reg class IA, c-Fos, PLC-beta, GAB1, SITPEC (ECSIT), JAK1, JunB, MEKK1(MAP3K1), c-IAP1, C/EBPbeta, SOCS3, MEK6(MAP2K6), c-Jun, ERK1/2, Adenylate cyclase type VI, PKC-zeta, CrkL, STAT5, Bcl-10, STAT6,…
20	Inflammation_IFN-gamma signaling	110	35	0.0001828	0.001453	Pyk2(FAK2), I-kB, K12, CBP, PI3K cat class IA, iNOS, PI3K reg class IA, ITGB2, JAK1, IL-18, ICAM1, MEKK1(MAP3K1), IFI16, C/EBPbeta, SMAD7, MEK6(MAP2K6), ERK1/2, SOCS1, SERPINB9, CIITA, CrkL, DAF, CXCL16, eIF2S1, NF-kB, IRF1, C3G, PDK (PDPK1), c-Myc, p38 MAPK, PAI1, AFAP, NFKBIA, PI3K cat class IA (p110-delta), IP3 receptor
21	Proliferation_Positive regulation cell proliferation	221	60	0.0002137	0.001618	STAT3, MLCP (cat), ZFP36L2, GAB2, ID2, Pyk2(FAK2), PKC-mu, gp130, PI3K cat class IA, AP-1, Galpha(i)-specific amine GPCRs, GSK3 beta, B-Raf, GRB2, FGFR2, PI3K reg class IA, c-Fos, TACSTD2 (TROP2), GAB1, JAK1, IRS-2, EGFR, TCIRG1 (Atp6i), M-CSF receptor, ISG20, Tob1, c-Jun, ERK1/2, LIF, LIFR, VEGF-B, RGL2, IGF-1 receptor, Galpha(i)-specific peptide GPCRs, MTG16 (CBFA2T3), VEGFR-1, VEGF-A, Serotoni…
22	Reproduction_FSH-beta signaling pathway	160	46	0.0002875	0.002078	ALK-4, Cyclin D2, PSG-5, Pyk2(FAK2), FSRP, CBP, TGF-beta 1, PI3K cat class IA, AP-1, ROR2, Activin beta A, PI3K reg class IA, c-Fos, IRS-2, MEKK1(MAP3K1), GRK5, EGFR, Adenylate cyclase, Tob1, PLC-delta 1, MEK6(MAP2K6), c-Jun, ERK1/2, ActRIIB, Cyclin D, GDF9, TGM2, ActRIIA, IGF-1 receptor, PP2A regulatory, VEGF-A, TGF-alpha, NF-kB, SMAD3, PBX, SMAD2, p27KIP1, c-Myc, p38 MAPK, ERK1 (MAPK3), Inhibin…
23	Cell adhesion_Synaptic contact	184	51	0.0003661	0.002531	NMDA receptor, Ephrin-B1, BAIAP3, BETA-PIX, MAGI-1(BAIAP1), Caspr2, Formin, Syntaxin 7, Na(v) beta 1, Synaptotagmin VIII, Semaphorin 4B, iNOS, SHANK2, NCK1, CaMK II beta, Kalirin, Ephrin-B, Ephrin-B2 (CTF2), Synaptopodin, NR1, CaMK II alpha, GABA-A receptor delta subunit, Fer, Calsyntenin-1, Ephrin-B3, MALS-1, Alpha-fodrin, Homer, Synaptotagmin, Occludin, GABA-A receptor alpha-2 subunit, Actin cy…
24	Cytoskeleton_Regulation of cytoskeleton rearrangement	183	50	0.0005983	0.003964	TRIO, DIP1, Plectin 1, Tubulin gamma, Talin, Tiam1, Dematin, Socius, SVIL, Galpha(i)-specific amine GPCRs, PARD3, PKC, NCK1, PTEN, ERM proteins, Filamin B (TABP), Beta-fodrin, DOCK2, Frabin, EVL, ERK1/2, Protein kinase G, 14-3-3, Alpha-fodrin, SPTBN(spectrin1-4), RHG7, Semaphorin 6A, Actin cytoskeletal, BPAG1, Filamin A, CAS-L, 14-3-3 eta, TESK2, MELC, RhoGAP4, Fodrin (spectrin), Vimentin, MyHC, …
25	Signal transduction_ESR1-nuclear pathway	216	57	0.0006633	0.004219	Tip60, CBP, ING1, PI3K cat class IA, AP-2C, GSK3 beta, CYP1B1, GRB2, CYP1A1, PI3K reg class IA, c-Fos, Gamma-synuclein, JunB, BMP6, Adrenomedullin, NCOA3 (pCIP/SRC3), FAP-1, SMRT, EGFR, Keratin 19, Adenylate cyclase, SOCS3, DLC1 (Dynein LC8a), c-Jun, FOXM1, ERK1/2, SP3, MGMT, RXRA, Urocortin, CAPER, Adenylate cyclase type VI, RBM9, IGF-1 receptor, NF-AT3(NFATC4), DSCAM, Lactoferrin, MPG, VEGF-A, …
26	Development_Hedgehog signaling	254	65	0.0007054	0.004314	NOTCH1 (NICD), p63, ID2, HEY1, GAS1, NAB2, CBP, MLL1 (HRX), BOC, G-protein alpha-12 family, TBX1, WNT5A, GSK3 beta, FZD2, Activin beta A, SPOP, NOTCH1 receptor, BMP receptor 2, GRB2, FGFR2, GLI-3, GAB1, ROR-alpha, E2A, SOX2, CDK11, HES1, p38delta (MAPK13), FBXW7, FZD5, Lef-1, Adenylate cyclase, BMI-1, TCF7L2 (TCF4), FOXM1, NOTCH1 precursor, PTHR1, Casein kinase I epsilon, ETS2, Casein kinase I, V…
27	Inflammation_Amphoterin signaling	118	35	0.0007985	0.004694	I-kB, PI3K reg class IA (p85), PI3K cat class IA, AP-1, NF-kB2 (p100), PI3K reg class IA (p85-alpha), alpha-M/beta-2 integrin, PI3K reg class IA, ITGB2, Calgranulin A, ICAM1, NF-kB2 (p52), p38delta (MAPK13), Calgranulin B, S100B, c-Jun/c-Jun, c-Jun, ERK1/2, IL-6, c-Jun/c-Fos, Actin cytoskeletal, S100P, NF-kB, LIMK2, c-Jun/Fra-2, ITGAM, MELC, Amyloid beta, MyHC, Actin, p38 MAPK, ERK1 (MAPK3), PAI1…
28	Translation_Regulation of initiation	127	37	0.000833	0.004694	MLCP (cat), Tiam1, TGF-beta 1, PI3K reg class IA (p85), PI3K cat class IA, IL-15RA, GSK3 beta, PI3K reg class IA (p85-alpha), GRB2, PI3K reg class IA, GAB1, IRS-2, MEKK1(MAP3K1), IGBP1, p38delta (MAPK13), eIF3S8, PP1-cat, Insulin receptor, EGFR, MEK6(MAP2K6), ERK1/2, GSK3 alpha/beta, IL-2R beta chain, PKC-zeta, eIF4B, MSK1/2 (RPS6KA5/4), eIF3S6, eIF3S5, eIF3S7, eIF3S3, eIF2S1, Gastrin 17, PDK (PD…
29	Development_Hemopoiesis, Erythropoietin pathway	136	39	0.0008562	0.004694	STAT3, Cyclin D2, GAB2, Epo receptor, I-kB, PI3K reg class IA (p85), PI3K cat class IA, AP-1, PI3K reg class IA (p85-alpha), GRB2, PI3K reg class IA, c-Fos, APS, GAB1, IRS-2, p38delta (MAPK13), SOCS3, FOXO3A, c-Jun, ERK1/2, Cyclin D, SOCS1, CrkL, STAT5, Cyclin D1, NF-kB, MGF, C3G, PDK (PDPK1), c-Kit, p27KIP1, c-Myc, Epo, STAT5B, p38 MAPK, ERK1 (MAPK3), Pim-1, PI3K cat class IA (p110-delta), IP3 r…
30	Cell adhesion_Platelet-endothelium-leucocyte interactions	174	47	0.001125	0.005964	Ephrin-B1, MAGI-1(BAIAP1), I-kB, TGF-beta 1, gp130, CD72, JAM3, PDGF-B, Tetraspanin-2, ITGA2, alpha-M/beta-2 integrin, LEKTI, ITGB2, IL-18, ICAM1, VLDLR, EGFR, OLR1, Cyr61, Laminin 1, GPR56, IL-6, Endoglin, Occludin, PLAUR (uPAR), VEGF-A, TGF-beta, G-CSF receptor, Thrombomodulin, von Willebrand factor, NF-kB, CD9, Collagen IV, COL5A2, PDGF receptor, ITGAM, Collagen V, Thrombospondin 1, Fibronecti…
31	Immune response_IL-5 signalling	38	15	0.001176	0.006033	STAT3, PI3K reg class IA (p85), PI3K cat class IA, GRB2, c-Fos, JAK1, JunB, c-Jun, ERK1/2, CrkL, STAT5, C3G, PDK (PDPK1), c-Myc, Pim-1
32	Inflammation_IL-10 anti-inflammatory response	87	27	0.001466	0.007285	STAT3, Cyclin D2, Heme oxygenase 1, I-kB, PI3K cat class IA, NF-kB2 (p100), PI3K reg class IA, JAK1, IL10RA, NF-kB2 (p52), p38delta (MAPK13), SOCS3, MEK6(MAP2K6), Cyclin D, CRP2, IL-6, STAT5, Cyclin D1, PIAS1, NF-kB, c-Myc, STAT5B, p38 MAPK, Pim-1, NFKBIA, PI3K cat class IA (p110-delta), TIMP1
33	Signal transduction_ERBB-family signaling	75	24	0.001657	0.007986	STAT3, I-kB, Neuregulin 4, PI3K cat class IA, NCK1, GRB2, PI3K reg class IA, c-Fos, GAB1, PTEN, IRS-2, EGFR, GRB7, c-Jun, ERK1/2, MKP-1, c-Jun/c-Fos, ErbB4, TGF-alpha, NF-kB, NIK(MAP3K14), PDK (PDPK1), c-Myc, ERK1 (MAPK3)
34	Apoptosis_Anti-apoptosis mediated by external signals via NF-kB	111	32	0.002193	0.01025	OX40L(TNFSF4), NIX, Sequestosome 1(p62), I-kB, c-IAP2, NGFR(TNFRSF16), PI3K reg class IA (p85), PI3K cat class IA, IL-15RA, PDGF-B, GRB2, TRAF3, PI3K reg class IA, c-IAP1, Adenylate cyclase, PKC-zeta, DR3(TNFRSF12), PP2A regulatory, VEGF-A, Bcl-10, TRADD, NF-kB, Caspase-9, Bcl-3, NIK(MAP3K14), PDGF receptor, Bcl-6, PDK (PDPK1), Fibronectin, TWEAK(TNFSF12), c-Myc, PDGF-R-beta
35	Signal transduction_Androgen receptor nuclear signaling	126	35	0.00279	0.01268	STAT3, Hap-1, CTDSP2 (SCP2), HEY1, Tip60, RNF4, CBP, SVIL, ADAM9, RBaK, PTEN, c-Rel (NF-kB subunit), NCOA3 (pCIP/SRC3), TMF1, SMRT, c-Jun/c-Fos, Cyclin D1, S100P, TGIF, PAR1, Filamin A, SMAD3, Caveolin-1, DDC, RIP140, NCOA2 (GRIP1/TIF2), HOXB13, MRF-1, Gelsolin, RAD9, C/EBPalpha, IBP3, LRP16, Kallikrein 3 (PSA), VIL2 (ezrin)
36	Inflammation_Neutrophil activation	215	54	0.002997	0.01324	STAT3, I-kB, Syntaxin 7, PI3K reg class IA (p85), PI3K cat class IA, AP-1, NF-kB2 (p100), PI3K reg class IA (p85-alpha), PA2G6, iNOS, PLD1, GRB2, alpha-M/beta-2 integrin, TRAF3, PI3K reg class IA, PLC-beta, ITGB2, JAK1, ICAM1, MEKK1(MAP3K1), NF-kB2 (p52), LTA4H, MADD, p38delta (MAPK13), c-Jun/c-Jun, CX3CR1, Adenylate cyclase, c-Jun, ALOX5, ERK1/2, SOCS1, IL-2R beta chain, Adenylate cyclase type V…
37	Inflammation_IL-6 signaling	119	33	0.003736	0.01606	STAT3, I-kB, PI3K reg class IA (p85), gp130, PI3K cat class IA, AP-1, NF-kB2 (p100), PI3K reg class IA (p85-alpha), GRB2, PI3K reg class IA, c-Fos, ITGA2B, JAK1, NF-kB2 (p52), C/EBPbeta, SERPINF2, SOCS3, c-Jun, ERK1/2, SOCS1, 14-3-3, C/EBP, IL-6, c-Jun/c-Fos, NF-kB, 14-3-3 eta, Fibronectin, c-Myc, JAK3, ERK1 (MAPK3), NFKBIA, PI3K cat class IA (p110-delta), C/EBPalpha
38	Cardiac development_FGF_ErbB signaling	124	34	0.003992	0.0167	Epo receptor, ID2, PKC-mu, gp130, GSK3 beta, RARbeta, GRB2, FGFR2, GLI-3, GAB1, NF-AT1(NFATC2), SOX2, EGFR, MAP2K5 (MEK5), ERK1/2, RXRA, RAR-beta/RXR-alpha, CrkL, Neurofibromin, NF-AT3(NFATC4), GLI-3R, ErbB4, IRX4, Calcipressin 1, Plakophilin 2, Troponin T, cardiac, Hamartin, Polycystin, MyHC, RXRB, Epo, ERK1 (MAPK3), GLI-2, LIF receptor
39	Development_Ossification and bone remodeling	157	41	0.004391	0.0179	CBP, TGF-beta 1, DLL1, GSK3 beta, DSPP, NOTCH1 receptor, BMP receptor 2, FGFR2, BMP1, BMP6, C/EBPbeta, ETS, SMAD7, WNT, EGFR, IGF-2, Lef-1, Tob1, MEK6(MAP2K6), Activin, DLL1 (TMIC), ActRIIB, Inhibin, ActRIIA, Chordin, ETS2, TGF-beta, TIEG, DLL1 (IC), Filamin A, TIZ, SMAD2, SLC26A2, Osteonectin, Dsh, p38 MAPK, Pleiotrophin (OSF1), Inhibin alpha subunit, IBP, Frizzled, C/EBPdelta
40	Development_Skeletal muscle development	144	38	0.004944	0.01965	Dystrobrevin alpha, Sirtuin, CBP, TGF-beta 1, SVIL, Syntrophin A, Calsequestrin 1, MAP-1B, Troponin I, fast skeletal muscle, E2A, Histone deacetylase class II, GATA-6, Filamin B (TABP), MYL3, CREAM1, Calsequestrin, MURF2, MKL2(MRTF-B), Lamin A/C, L-type Ca(II) channel, alpha 1C subunit, Beta TnTF, Caldesmon, VEGF-A, PSD-95, Tropomyosin-1, SMAD3, HDAC5, Collagen IV, Sirtuin2, Angiotensin II, Colla…
41	Muscle contraction	173	44	0.005474	0.02123	MLCP (cat), Junctin, Dystrobrevin alpha, Syntrophin A, ALDOA, PKC, Troponin I, fast skeletal muscle, KCNAB1, KCNH2, Tetrodotoxin-resistant Na(I) channel, MYL3, Syntrophin B, Calsequestrin, Protein kinase G, Laminin 1, Calponin-3, Beta TnTF, Caldesmon, Galpha(i)-specific peptide GPCRs, PSD-95, Tropomyosin-1, Galpha(i)-specific prostanoid GPCRs, BDKRB2, Galpha(q)-specific prostanoid GPCRs, Galpha(q…
42	Inflammation_IL-2 signaling	104	29	0.005813	0.02201	STAT3, Cyclin D2, I-kB, PI3K reg class IA (p85), PI3K cat class IA, AP-1, NF-kB2 (p100), PI3K reg class IA (p85-alpha), GRB2, c-Fos, JAK1, NF-AT1(NFATC2), PTEN, NF-kB2 (p52), c-Jun, ERK1/2, STAT5, c-Jun/c-Fos, NF-kB, Caspase-9, STAT5B, JAK3, p38 MAPK, ERK1 (MAPK3), NF-AT2(NFATC1), NFKBIA, NF-AT, PI3K cat class IA (p110-delta), IP3 receptor
43	Cell adhesion_Integrin priming	110	30	0.007162	0.02648	Talin, Laminin 5, PI3K reg class IA (p85), G-protein alpha-12 family, PI3K cat class IA, PI3K reg class IA (p85-alpha), GRB2, PI3K reg class IA, PLC-beta, ITGB2, ITGA2B, PTEN, CaMK II beta, Integrin, ERK1/2, Laminin 1, Actin cytoskeletal, PAR1, Actin cytoplasmic 2, Collagen IV, Angiotensin II, ITGA5, Fibronectin, Actin, ERK1 (MAPK3), PLC-beta1, PI3K cat class IA (p110-delta), Paxillin, IP3 recept…
44	Development_Keratinocyte differentiation	58	18	0.008578	0.0307	NOTCH1 (NICD), MAD, GATA-3, TGF-beta 1, c-Fos, MEKK1(MAP3K1), p38delta (MAPK13), MEK6(MAP2K6), c-Jun, ERK1/2, c-Jun/c-Fos, SMAD3, RBP-J kappa (CBF1), SMAD2, TGM1, PLC-beta1, IP3 receptor, C/EBPalpha
45	Apoptosis_Apoptosis stimulation by external signals	144	37	0.00869	0.0307	ALK-4, Pyk2(FAK2), I-kB, TGF-beta 1, NGFR(TNFRSF16), ErbB4(CTF), DR5(TNFRSF10B), GRB2, c-Fos, BRE, Activin A, MEKK1(MAP3K1), c-IAP1, RAIDD, c-Jun, ERK1/2, TSC-22, ActRIIB, ActRIIA, PKC-zeta, DR3(TNFRSF12), TGF-beta, ErbB4, TRADD, NF-kB, SMAD3, Apo-2L(TNFSF10), Caspase-9, DR4(TNFRSF10A), NT-4/5, Leptin receptor, SMAD2, TWEAK(TNFSF12), ErbB4(ICD), Cathepsin D, PLC-beta1, NT-3
46	Immune response_Th17-derived cytokines	98	27	0.009026	0.0312	STAT3, I-kB, PI3K cat class IA, IL-17RC, GSK3 beta, iNOS, PI3K reg class IA, c-Fos, JAK1, Calgranulin A, ICAM1, Calgranulin B, C/EBPbeta, SOCS3, MEK6(MAP2K6), c-Jun, ERK1/2, CIKS, C/EBP, IL-6, STAT5, c-Jun/c-Fos, NF-kB, c-Myc, p38 MAPK, TIMP1, C/EBPdelta
47	Cardiac development_Wnt_beta-catenin, Notch, VEGF, IP3 and integrin signaling	150	38	0.01004	0.03333	Semaphorin 3C, NOTCH1 (NICD), ID2, HEY1, DLL1, TBX1, GSK3 beta, NOTCH1 receptor, GLI-3, PTEN, Adrenomedullin, HES1, Tcf(Lef), WNT, MKL2(MRTF-B), GSK3 alpha/beta, CrkL, NF-AT3(NFATC4), VEGFR-1, VEGF-A, GLI-3R, SNAIL1, Calcipressin 1, RBP-J kappa (CBF1), Plakophilin 2, Troponin T, cardiac, NOTCH1 (NEXT), Thrombospondin 1, Polycystin, MyHC, DVL-2, Dsh, NF-AT2(NFATC1), GYS1, Frizzled, PLC-beta1, IP3 …
48	Inflammation_Protein C signaling	108	29	0.01016	0.03333	Junctin, Tiam1, ABCC1, I-kB, G-protein alpha-12 family, NF-kB2 (p100), PLC-beta, Protein C receptor (endothelial), NF-kB2 (p52), PAR2, c-Jun, ERK1/2, Galpha(i)-specific EDG GPCRs, IL-6, Actin cytoskeletal, Thrombomodulin, PAR1, NF-kB, LIMK2, NIK(MAP3K14), Coagulation factor VII, Actin, ERK1 (MAPK3), PAI1, NFKBIA, PLAU (UPA), PLC-beta1, IP3 receptor, G-protein alpha-13
49	Signal transduction_Androgen receptor signaling cross-talk	72	21	0.01027	0.03333	STAT3, Rictor, CBP, TGF-beta 1, GSK3 beta, PI3K reg class IA (p85-alpha), B-Raf, GRB2, IRS-2, WNT, EGFR, FOXO3A, ERK1/2, IL-6, IGF-1 receptor, NF-kB, SMAD3, Caveolin-1, Dsh, p38 MAPK, Frizzled
50	Signal transduction_ESR2 pathway	77	22	0.01127	0.03584	H19, PGHD, GRB2, c-Fos, NCOA3 (pCIP/SRC3), SMRT, Insulin receptor, EGFR, Keratin 19, IGF-2, ERK1/2, RXRA, CAPER, RBM9, NF-AT3(NFATC4), VEGF-A, 14-3-3 eta, MMS19L, LCoR (MLR2), NCOA2 (GRIP1/TIF2), ERAP140, STAT5B

## Sheet: BAA-1457 Downregulated Pathways
#	Maps	Total	In Data	p-value	FDR	Network Objects from Active Data
1	Cell cycle_Start of DNA replication in early S phase	32	20	7.505e-13	6.327e-10	CDC18L (CDC6), MCM3, E2F1/DP1 complex, CDC7, ORC1L, MCM5, DP1, MCM4, Cyclin E, E2F1, MCM10, ORC6L, ORC5L, ASK (Dbf4), MCM4/6/7 complex, PP2A catalytic, Geminin, RPA2, CDK2, CDC45L
2	Regulation of degradation of deltaF508-CFTR in CF	39	21	1.133e-11	4.776e-09	Ubiquitin, UFD1, NPL4, HSC70, Csp, Aha1, HSP27, UCHL1, HSPBP1, AMFR, HSP105, BAG-2, UBE2J1, UBE2D1, VCP, Hdj-2, HSP90, CHIP, Sti1, HSP70, SAE1
3	Cell cycle_The metaphase checkpoint	36	19	1.753e-10	4.925e-08	MIS12, MAD1 (mitotic checkpoint), CENP-B, HZwint-1, ZW10, Survivin, CENP-A, CDC20, MAD2b, SPBC25, BUB3, Aurora-B, HEC, CENP-E, BUB1, Aurora-A, HP1 gamma, Zwilch, AF15q14
4	DNA damage_ATM/ATR regulation of G1/S checkpoint	32	17	1.424e-09	2.401e-07	Ubiquitin, PCNA, Chk2, NFBD1, SMC1, BLM, Cyclin E, Cyclin D, CDC25A, FANCL, p21, ATR, Claspin, USP1, ATRIP, RAD9, CDK2
5	Cell cycle_Role of APC in cell cycle regulation	32	17	1.424e-09	2.401e-07	CDC18L (CDC6), Cyclin B, ORC1L, CDC20, MAD2b, BUB3, Tome-1, Aurora-B, CDC25A, BUB1, Geminin, Emi1, Aurora-A, TCP1, PKA-cat (cAMP-dependent), CDK1 (p34), CDK2
6	ATP/ITP metabolism	124	36	2.897e-09	4.071e-07	RRP41, POLR1B, POLR3F, POLR1A, RRP4, PPAP, RRM2B, RPB5, NDPK A, NDPK complex, RRM2, ADSS, NDPK 8, PNPH, Ribonucleotide reductase, ADA, RPB10, POLR2B, RPB6, AMP deaminase 2, POLR3B, RRP40, ADSSL1, POLR2J, PM/SCL-75, ENP1, RPB7.0, POLR3K, Small RR subunit, ADSL, POLR3A, NDPK B, RRM1, AMP deaminase, AK1, AK3
7	Regulation of degradation of wtCFTR	20	13	4.344e-09	5.231e-07	Ubiquitin, UFD1, NPL4, HSC70, Csp, HSPBP1, HSP105, BAG-2, UBE2J1, UBE2D1, VCP, HSP90, CHIP
8	Oxidative phosphorylation	105	31	2.36e-08	2.487e-06	NDUFB9, NDUFB7, NDUFS8, UQCR10, ATP5H, DAP13, COX VIIa-2, UQCRQPC, UQCRH, NDUFS5, NDUFAB1, NDUFB1, UQCRFS1, NDUFA6, NDUFC2, ATP5I, UQCR11, ATP5J, NDUFA9, ATP5E, NDUFB2, ATP5B, ATP5L, Cytochrome c, CYC1, ATPK, NDUFA4, NDUFB6, NDUFS6, ATP5A, COX VIIb-1
9	CFTR folding and maturation (normal and CF)	24	13	9.482e-08	8.881e-06	DNAJB6 (Hdj-1), PARP-1, UGCGL1, Csp, Aha1, HSPBP1, HSP105, HSP90 alpha, Hdj-2, Sti1, HSP70, HSP90 beta, p23 co-chaperone
10	Cell cycle_Cell cycle (generic schema)	21	12	1.36e-07	1.042e-05	Cyclin B, E2F2, E2F4, DP1, Cyclin E, E2F1, E2F6, Cyclin D, CDC25A, E2F3, CDK1 (p34), CDK2
11	Cell cycle_Chromosome condensation in prometaphase	21	12	1.36e-07	1.042e-05	TOP1, Cyclin B, CAP-G, CAP-G/G2, CAP-H/H2, CAP-C, CAP-D2/D3, Aurora-B, TOP2, BRRN1, Aurora-A, CDK1 (p34)
12	SCAP/SREBP Transcriptional Control of Cholesterol and FA Biosynthesis	46	18	1.956e-07	1.278e-05	ACACA, ACLY, HMGCS1, FDPS, EBP, ELOVL1, ERG1, HMDH, FADS2, ACSS1, SCAP, FDFT1, HMGCS2, GPAM, INSIG1, FASN, DHCR7, IDI1
13	Cell cycle_Spindle assembly and chromosome separation	33	15	1.97e-07	1.278e-05	Ubiquitin, MAD1 (mitotic checkpoint), Tubulin alpha, Cyclin B, ZW10, CDC20, Importin (karyopherin)-alpha, RCC1, Aurora-B, HEC, CSE1L, Aurora-A, Ran, CDK1 (p34), Tubulin (in microtubules)
14	Apoptosis and survival_BAD phosphorylation	42	17	2.396e-07	1.443e-05	BAD, Bax, Calcineurin A (catalytic), PI3K reg class IA, H-Ras, 14-3-3, G-protein beta/gamma, PKA-reg (cAMP-dependent), PP2C, PP2A catalytic, AKT(PKB), Cytochrome c, p70 S6 kinase2, JNK1(MAPK8), PKA-cat (cAMP-dependent), p90Rsk, CDK1 (p34)
15	Signal transduction_cAMP signaling	38	16	2.834e-07	1.593e-05	Calcineurin A (catalytic), Adenylate cyclase type VIII, Calmodulin, PKC, PKC-alpha, PKC-delta, G-protein alpha-i family, Ryanodine receptor 1, KDELR, GSK3 alpha/beta, G-protein beta/gamma, RAP-2A, PKA-reg (cAMP-dependent), LIPS, PKA-cat (cAMP-dependent), Adenylate cyclase type III
16	DNA damage_ATM / ATR regulation of G2 / M checkpoint	26	13	3.254e-07	1.714e-05	Ubiquitin, Chk2, NFBD1, Cyclin B, BLM, Kinase MYT1, FANCL, p21, ATR, Claspin, ATRIP, RAD9, CDK1 (p34)
17	Cell cycle_Transition and termination of DNA replication	28	13	9.649e-07	4.785e-05	Ubiquitin, PCNA, E2F4/DP1 complex, E2F1/DP1 complex, TOP1, POLD reg (p68), Ribonuclease H1, TOP2, POLD reg (p50), FEN1, RFC complex, CDK1 (p34), CDK2
18	CTP/UTP metabolism	108	28	2.092e-06	9.489e-05	RRP41, POLR1B, POLR3F, POLR1A, PCY1A, RRP4, RPB5, NDPK A, UCK2, NDPK complex, KCY, NDPK 8, CTP synthase, RPB10, POLR2B, RPB6, POLR3B, RRP40, POLR2J, PM/SCL-75, UCK1, ENP1, RPB7.0, POLR3K, POLR3A, NDPK B, AK1, AK3
19	Transport_RAN regulation pathway	18	10	2.239e-06	9.489e-05	CRM1, NTF2, SUMO-1, RanBP1, Importin (karyopherin)-alpha, RCC1, RanGAP1, NUP62, RanBP2, Ran
20	Development_WNT signaling pathway. Part 2	53	18	2.251e-06	9.489e-05	NLK, Bcl-9, Survivin, PPAR-beta(delta), PYGO1, FRAT1, Tcf(Lef), WNT, BRG1, LRP5, PYGO2, ITF2, DAB2, RUVBL2, Claudin-1, Axin, Frizzled, RUVBL1
21	Apoptosis and survival_HTR1A signaling	50	17	4.226e-06	0.0001697	Bax, PARP-1, Calmodulin, IKK-alpha, PP2A structural, G-protein alpha-i family, H-Ras, Adenylate cyclase, Caspase-3, SLC9A1, G-protein beta/gamma, PP2A regulatory, PKA-reg (cAMP-dependent), PP2A catalytic, AKT(PKB), Cytochrome c, PKA-cat (cAMP-dependent)
22	Proteolysis_Role of Parkin in the Ubiquitin-Proteasomal Pathway	24	11	7.893e-06	0.0003024	Cullin 1, Tubulin beta, Tubulin alpha, CASK, FBXW7, Cyclin E, UBCH7, UBC7, CHIP, HSP70, UBC6
23	Cell cycle_ESR1 regulation of G1/S transition	33	13	9.106e-06	0.0003338	Cullin 1, Ubiquitin, E2F4/DP1 complex, E2F1/DP1 complex, CRM1, E2F4, NCOA3 (pCIP/SRC3), Cyclin E, E2F1, Skp2/TrCP/FBXW, CDC25A, p21, CDK2
24	Transcription_Sirtuin6 regulation and functions	64	19	1.121e-05	0.0003938	Ubiquitin, ACACA, PARP-1, HMGCS1, LKB1, SOD2, LDLR, HMDH, AMPK beta subunit, SCAP, AMPK gamma subunit, G3BP1 (hdhVIII), LDHB, ACOX1, Sirtuin6, CHIP, RBBP8 (CtIP), FASN, GPIAP1
25	Cell cycle_Nucleocytoplasmic transport of CDK/Cyclins	14	8	1.862e-05	0.0006278	CRM1, Cyclin D3, Cyclin E, Cyclin D, Importin (karyopherin)-alpha, Cyclin B1, CDK1 (p34), CDK2
26	Cell cycle_Regulation of G1/S transition (part 2)	26	11	2.018e-05	0.0006543	E2F4/DP1 complex, E2F1/DP1 complex, Cyclin D3, E2F4, DP1, IKK-alpha, Cyclin E, E2F1, Cyclin D, AKT(PKB), CDK2
27	GTP-XTP metabolism	90	23	2.164e-05	0.0006758	RRP41, POLR1B, POLR3F, POLR1A, GMPS, RRP4, RPB5, NDPK A, NDPK complex, NDPK 8, IMD1, PNPH, RPB10, POLR2B, RPB6, POLR3B, RRP40, POLR2J, PM/SCL-75, RPB7.0, POLR3K, POLR3A, NDPK B
28	Neuroprotective action of lithium	63	18	3.381e-05	0.001018	Thioredoxin, CDK5R1 (p35), Bax, CDK5, Calcineurin A (catalytic), IPP-2, FRAT1, WNT, NR2, MEK3(MAP2K3), Caspase-3, CDK5R1 (p25), JNK2(MAPK9), HSP70, JNK1(MAPK8), p38 MAPK, Axin, Frizzled
29	Cell cycle_Role of Nek in cell cycle regulation	32	12	3.622e-05	0.001053	Tubulin beta, Tubulin gamma, MAD1 (mitotic checkpoint), Tubulin alpha, PI3K reg class IA, RCC1, HEC, Cyclin B1, Aurora-A, Ran, CDK1 (p34), Tubulin (in microtubules)
30	Mitogenic action of Estradiol / ESR1 (nuclear) in breast cancer	28	11	4.635e-05	0.001302	NCOA3 (pCIP/SRC3), WIP1, IKK-alpha, Cyclin E, E2F1, SGOL2, CAD, CDC25A, p21, Cyclin E2, CDK2
31	Development_FGFR signaling pathway	54	16	5.632e-05	0.001484	Ubiquitin, MLK3(MAP3K11), MAPKAPK2, EPS8, PI3K reg class IA, PKC-delta, PLC-gamma 1, SHP-2, H-Ras, CRK, JNK(MAPK8-10), FRS2, PAK1, AKT(PKB), p38 MAPK, IP3 receptor
32	NRF2 regulation of oxidative stress response	54	16	5.632e-05	0.001484	Ubiquitin, Thioredoxin, CRM1, PKC, SOD1, PI3K reg class IA, KEAP1, eIF2AK3, BRG1, DJ-1, AKT(PKB), GSTM3, PRDX1, TXNRD1, NQO1, JNK1(MAPK8)
33	Development_Thromboxane A2 signaling pathway	49	15	6.3e-05	0.001609	G-protein alpha-12 family, PKC, PI3K reg class IA, PLC-beta, Tcf(Lef), RAP-1B, G-protein alpha-i family, H-Ras, Adenylate cyclase, GSK3 alpha/beta, PKA-reg (cAMP-dependent), AKT(PKB), p38 MAPK, PKA-cat (cAMP-dependent), IP3 receptor
34	Aberrant B-Raf signaling in melanoma progression	55	16	7.206e-05	0.001749	BAD, NOTCH1 (NICD), Rictor, AFX1, AKT1, LKB1, FOXM1, Kinase MYT1, Aurora-B, JNK(MAPK8-10), RKIP, AKT(PKB), p21, p90Rsk, mTOR, CDK1 (p34)
35	Oxidative stress_Role of ASK1 under oxidative stress	34	12	7.262e-05	0.001749	Thioredoxin, SOD1, MEK3(MAP2K3), Ribonucleotide reductase, Glutaredoxin, Stathmin, GSK3 alpha/beta, JNK(MAPK8-10), HIPK1, HSP90, p38gamma (MAPK12), HSP70
36	Signal transduction_Calcium signaling	45	14	9.053e-05	0.00212	cPKC (conventional), Calcineurin A (catalytic), Calmodulin, PLC-beta, CaMKK, Ca-ATPase2, Ryanodine receptor 1, G-protein beta/gamma, FKBP12, PP2A catalytic, Calcipressin 1, PKA-cat (cAMP-dependent), IP3 receptor, RhoGDI alpha
37	Reproduction_Progesterone-mediated oocyte maturation	40	13	9.736e-05	0.002218	PKA-cat alpha, G-protein alpha-i family, H-Ras, Adenylate cyclase, CDC20, Kinase MYT1, PKA-reg (cAMP-dependent), BUB1, Cyclin B1, Aurora-A, PKA-cat (cAMP-dependent), p90Rsk, CDK1 (p34)
38	Development_Regulation of telomere length and cellular immortalization	35	12	0.0001004	0.002228	Dyskerin (NAP57), Ku80, TRF1, PKC-alpha, E2F1, Ku70/80, Ku70, AKT(PKB), HSP90, PINX1, hnRNP C, p23 co-chaperone
39	DeltaF508-CFTR traffic / ER-to-Golgi in CF	17	8	0.0001141	0.002404	Ubiquitin, Sec24, SAR1, PREB, SEC13L, EBP50, SAR1A, Sec23
40	wtCFTR traffic / ER-to-Golgi (normal)	17	8	0.0001141	0.002404	Ubiquitin, Sec24, SAR1, PREB, SEC13L, EBP50, SAR1A, Sec23
41	Neurophysiological process_ACM regulation of nerve impulse	46	14	0.0001182	0.002429	Calcineurin A (catalytic), Calmodulin, PKC, PLC-beta, PKC-alpha, G-protein alpha-i family, G-protein alpha-11, G-protein beta/gamma, FKBP12, PKA-reg (cAMP-dependent), G-protein alpha-q/11, G-protein alpha-i2, PKA-cat (cAMP-dependent), IP3 receptor
42	dCTP/dUTP metabolism	75	19	0.0001254	0.002516	POLE1, RRM2B, NDPK A, NDPK complex, RRM2, KCY, POLD reg (p68), NDPK 8, Ribonucleotide reductase, POLA2, POLA1, POLE2, POLD reg (p50), POLE3 (YBL1), Small RR subunit, NDPK B, RRM1, AK1, AK3
43	dATP/dITP metabolism	95	22	0.0001594	0.003058	POLE1, NDPK A, NDPK complex, RRM2, ADSS, POLD reg (p68), NDPK 8, PNPH, Ribonucleotide reductase, ADA, POLA2, ADSSL1, POLA1, POLE2, POLD reg (p50), POLE3 (YBL1), Small RR subunit, ADSL, NDPK B, RRM1, AK1, AK3
44	Cell cycle_Sister chromatid cohesion	22	9	0.0001596	0.003058	PCNA, TOP1, Cyclin B, RFC3, SMC1, PDS5, RFC complex, DCC1, CDK1 (p34)
45	Translation_Regulation of EIF4F activity	53	15	0.0001696	0.003177	MLK3(MAP3K11), PI3K reg class IA, eIF4G2, TGF-beta receptor type II, H-Ras, MEK3(MAP2K3), eIF4E, PP2A catalytic, eIF4G1/3, PAK1, AKT(PKB), eIF4G1, p70 S6 kinase2, p38 MAPK, mTOR
46	Signal transduction_AKT signaling	43	13	0.0002218	0.004066	BAD, PCNA, Bax, Cyclin D3, PI3K reg class IA, IKK-alpha, Cyclin D, GSK3 alpha/beta, PP2A catalytic, AKT(PKB), p21, HSP90, mTOR
47	Cell cycle_Regulation of G1/S transition (part 1)	38	12	0.0002446	0.004387	Ubiquitin, Chk2, Cyclin D3, Cyclin E, TGF-beta receptor type II, Cyclin D, PP2A regulatory, Skp2/TrCP/FBXW, CDC25A, PP2A catalytic, p21, CDK2
48	Cytoskeleton remodeling_TGF, WNT and cytoskeletal remodeling	111	24	0.0002518	0.004422	NLK, MLK3(MAP3K11), Nucleolin, PPAR-beta(delta), PI3K reg class IA, FRAT1, IKK-alpha, Tcf(Lef), WNT, TGF-beta receptor type II, H-Ras, MEK3(MAP2K3), eIF4E, LRP5, CRK, PAK1, AKT(PKB), p21, LIMK1, p38 MAPK, Axin, Frizzled, Cofilin, mTOR
49	Autophagy_Autophagy	33	11	0.0002596	0.004467	BAD, PI3K reg class III (p150), APG16L1, MyD88, APG5, Autophagin-1, ATG13, Atg101, Rubicon, mTOR, ULK1
50	Immune response_Platelet activating factor/ PTAFR pathway signaling	55	15	0.0002661	0.004486	MAPKAPK2, Calcineurin A (catalytic), PI3K reg class IA, PLC-beta, IKK-alpha, G-protein alpha-i family, Adenylate cyclase, MEK3(MAP2K3), G-protein beta/gamma, PKA-reg (cAMP-dependent), AKT(PKB), p38 MAPK, PKA-cat (cAMP-dependent), NF-AT, IP3 receptor

## Sheet: BAA-1457 Downregulated Process
#	Networks	Total	In Data	p-value	FDR	Network Objects from Active Data
1	Cell cycle_S phase	149	76	5.915e-22	9.405e-20	RFC4, Ubiquitin, TOP2 beta, POLE1, PCNA, CDC18L (CDC6), E2F4/DP1 complex, Chk2, MCM3, PTMA, E2F1/DP1 complex, NFBD1, MCM7, BRIP1, TOP1, Cyclin B, CDC7, RFC3, CRM1, CHMP1A, E2F4, DOC-1, ORC1L, MCM5, SMC1, DP1, MCM4, Nucleostemin, SUGT1, DDX11, Cyclin E, E2F1, POLD reg (p68), MCM10, MCM8, DNA ligase IV, POLE3-POLE4 complex, MAD2b, MCM6, POLA2, UNG2, RFC2, ChAF1 subunit B, Parathymosin, ORC6L, ORC5L…
2	Transcription_mRNA processing	160	75	6.697e-19	5.324e-17	SNRPD2 (SMD2), SIAHBP1, KHSRP, LSm4, PRPF3, U2AF35, SNRPB (Sm-B), CPSF3, hnRNP R, Clp1, LSM2, SFRS10, CSTF3, CRM1, ALY, Poly(A) polymerase, hnRNP H1, RBM8 (Y14), DDX23, PRPF4, DDX1, UPF3A, hnRNP F, SFRS1 (SF2), CPSF6, SAD1 (USP39), Mago nashi, PRPF4B, SNRP116, SFRS7 (9G8), snRNP-F, NMP200, DHX15, PHF5A, HPRP8BP, FLJ10292, SNRPD3 (SMD3), RENT3B, LSM1, SPF30, NSAP1, hnRNP M, NHP2-like protein 1, SF…
3	Cell cycle_Core	115	59	1.887e-17	9.999e-16	CDC18L (CDC6), Cyclin H, E2F4/DP1 complex, MCM3, MAD1 (mitotic checkpoint), E2F1/DP1 complex, MCM7, TOP1, Cyclin B, E2F3/DP1 complex, E2F2, CDC7, Cyclin D3, ZW10, Survivin, E2F4, ORC1L, MCM5, CENP-A, CAP-G, DP1, p57, MCM4, CKS2, Cyclin E, E2F1, p19, E2F2/DP1 complex, CDC20, MCM10, MCM8, Kinase MYT1, Cyclin D, MAD2b, BUB3, MCM6, CAP-C, Aurora-B, HEC, CDC25A, ORC6L, ORC5L, ASK (Dbf4), MCM4/6/7 comp…
4	Cell cycle_Mitosis	179	76	4.149e-16	1.649e-14	Tubulin beta, Ubiquitin, Tubulin gamma, KATNB1, Karyopherin alpha 4, ANAPC4, MIS12, MAD1 (mitotic checkpoint), CENP-B, DCTN5, EPB41, HZwint-1, Tubulin alpha, TOP1, Cyclin B, ZW10, Survivin, LIC-1, Alpha-centractin, ANAPC13, Karyopherin alpha 3, Tubulin alpha 1A, SMC1, CENP-A, Karyopherin alpha 2, Exportin 5, Tubulin gamma 1, CAP-G/G2, PBK, ANAPC5, CDC20, NFAT-90, Tubulin beta 4, AKIP, MKLP1, CAP-…
5	Proteolysis_Ubiquitin-proteasomal proteolysis	166	72	6.461e-16	2.055e-14	Ubiquitin, HAUS7, PSMD3, PSMD1, PSMD2, UFD1, UBE3C, SYVN1, SENP3, PSMB6, KEAP1, Elongin B, PSMA4, UCHL5, Cullin 2, PSME2, SUMO-1, RNF103, PSMD8, VHL, Tubulin gamma 1, PSMD7, Syntaxin 5, UCHL1, PSMB2, Glutaredoxin, PSMD13, Elongin C, UBCH7, ECM29, HSPBP1, UCHL3, AMFR, PSMC2, TGT, UBE2A, PSMB1, PSMB5, SENP1, PSMD11, PSMC3, PSMB3, Bleomycin hydrolase, UBE2D1, PSMC6, UBC7, E2N(UBC13), PSMD14, PSMB7, …
6	Protein folding_Folding in normal condition	119	56	1.672e-14	4.432e-13	FKBP5, CIA/ASF1, DNAJB11, Calcineurin A (alpha), TCP1-theta, DNAJB6 (Hdj-1), HYOU1, PPID, TCP1-delta, Calcineurin A (catalytic), Tpr2, GAK, HSC70, TCP1-zeta-1, HSP47, Csp, SUMO-1, TCP1-beta, VHL, FKBP4, Aha1, HSP27, Endoplasmin, NFATC2IP, HSPBP1, TCP1-epsilon, HSP105, HSP90 alpha, BAG-2, FKBP12, HSP10 (mitochondrial), TCP1-eta, PFD2, Cyclophilin B, Hdj-2, DNAJA2, CDC37, ChAF1 subunit A, BAG5, HSP…
7	Cell cycle_G2-M	206	78	2.965e-13	6.734e-12	DNMT3B, Ubiquitin, TOP2 beta, Cyclin H, HCF1, 14-3-3 beta/alpha, Chk2, TCP1-theta, ANAPC4, UBC, Nucleolin, p73, TCP1-delta, NFBD1, AKT1, MAPKAPK2, TOP1, Cyclin B, ANAPC13, TCP1-zeta-1, TRF1, BLM, CAP-G, TCP1-beta, PKA-cat alpha, HIPK2, CKS2, CAP-G/G2, GTSE1, LZTS1, ANAPC5, H-Ras, CDC20, FOXM1, Kinase MYT1, Lamin B1, TCP1-epsilon, 14-3-3, CAP-H/H2, MAD2b, Lamin B, BUB3, Centrin-2, RCC1, CAP-C, DNM…
8	Cytoskeleton_Spindle microtubules	109	46	3.876e-10	7.703e-09	Tubulin beta, Tubulin gamma, KATNB1, Kendrin, MAD1 (mitotic checkpoint), CENP-B, Tubulin beta 1, EPB41, HZwint-1, Tubulin alpha, Cyclin B, ZW10, Tubulin alpha 1A, SMC1, CENP-A, Karyopherin alpha 2, Tubulin gamma 1, CKS2, GTSE1, CDC20, Tubulin beta 4, AKIP, MKLP1, TUBGCP5, Importin (karyopherin)-alpha, BUB3, RCC1, MKLP2, Tubulin beta 3, Aurora-B, EML4, HEC, CENP-E, BUB1, Cyclin B1, Sororin, RAE1, …
9	Cell cycle_G1-S	163	57	1.561e-08	2.757e-07	Cullin 1, Ubiquitin, PCNA, Cyclin H, E2F4/DP1 complex, Karyopherin alpha 4, 14-3-3 beta/alpha, Chk2, ANAPC4, CDK5R1 (p35), E2F1/DP1 complex, NFBD1, CDK5, CRM1, Cyclin D3, E2F4, GAK, ANAPC13, Karyopherin alpha 3, BLM, Karyopherin alpha 2, DP1, p57, CKS2, FBXW7, Cyclin E, E2F1, p19, TOB2, ANAPC5, UHRF1, Cyclin D, SC1, 14-3-3, NOL1, MAD2b, Importin (karyopherin)-alpha, Prohibitin, Skp2/TrCP/FBXW, b-…
10	DNA damage_Checkpoint	124	46	5.067e-08	8.057e-07	RFC4, Ubiquitin, CIA/ASF1, PCNA, Ku80, 14-3-3 beta/alpha, Chk2, ANAPC4, E2F1/DP1 complex, NFBD1, BRIP1, Cyclin B, RFC3, Cyclin D3, ANAPC13, LKB1, SMC1, BLM, Cyclin E, E2F1, ANAPC5, Kinase MYT1, Cyclin D, 14-3-3, Ku70/80, Histone H2AX, Ku70, RFC2, JNK(MAPK8-10), CDC25A, SNM1, p21, RFC5, ATR, p38gamma (MAPK12), RUVBL2, RFC complex, Claspin, USP1, JNK1(MAPK8), p38 MAPK, ATRIP, RAD9, CDK1 (p34), CDK2…
11	Protein folding_Protein folding nucleus	58	27	1.493e-07	2.158e-06	CIA/ASF1, Calcineurin A (alpha), HCF1, Nucleolin, HYOU1, GRP78, Calcineurin A (catalytic), HSC70, HDAC2, SUMO-1, RPB5, FKBP4, Tubulin gamma 1, RBBP7 (RbAp46), Glutaredoxin, DJ-1, FKBP12, HSP70L1, Pin1, SFRS2 (SC-35), HSP90, HSP70, RUVBL2, HSPA4, RanBP2, CAF-1, PSMD4
12	Protein folding_Response to unfolded proteins	69	30	2.027e-07	2.685e-06	DNAJB6 (Hdj-1), HYOU1, Torsin B, Torsin A, GRP78, Tpr2, HSC70, eIF2AK3, HSP47, HSP27, Endoplasmin, Calreticulin, Glutaredoxin, AMFR, HSP105, HSP90 alpha, HSP10 (mitochondrial), UBC7, VCP, Hdj-2, IRE1, HSP60, HSP90, CHIP, Kinesin light chain, HSP70, HSPA4, DNAJC3, HSP90 beta, SELS
13	DNA damage_DBS repair	116	40	3.286e-06	4.019e-05	Ubiquitin, TOP2 beta, PCNA, Ku80, Chk2, Sirtuin, BRIP1, TOP1, HMGB1, SUMO-1, BLM, RAD54L, SMC6, PP2A structural, Sirtuin7, NMP200, DNA ligase IV, Ku70/80, FANCA, Histone H2AX, Ku70, PP2A regulatory, ChAF1 subunit B, E2N(UBC13), PP2A catalytic, FANCL, SNM1, TOP2, FEN1, ChAF1 subunit A, Sirtuin6, ATR, PSF, RUVBL2, RBBP4 (RbAp48), CAF-1, HMG1,2, ATRIP, RPA2, FANCE
14	Immune response_Phagosome in antigen presentation	243	68	9.188e-06	0.0001043	PDIA3, SHPS-1, PSMD3, PSMD1, PSMD2, Profilin II, PIP5K1A, ELMO2, GRP78, Profilin, SEC61 alpha, PSMB6, PI3K reg class IA, PLC-beta, PSMA4, PSME2, PKC-alpha, PSMD7, IKK-alpha, PLC-gamma 1, Endoplasmin, Calreticulin, PSMB2, PLC-gamma, PSMD13, ELMO1, SEC61 beta, PSMB1, PSMB5, PSMD11, PSMB3, Sec15B, HSP90 alpha, CRK, JNK(MAPK8-10), PSMD14, JNK2(MAPK9), PSMB7, POR1, VCP, PSMD12, SLAP-130(ADAP), PAK1, P…
15	Signal transduction_WNT signaling	177	51	5.227e-05	0.0005541	Calcineurin A (alpha), p73, Calcineurin A (catalytic), E2F2, Calmodulin, Survivin, PPAR-beta(delta), PLC-beta, WNT7B, FRAT1, PKC-alpha, TGF-beta 3, Tcf(Lef), Cyclin E, PP2A structural, WNT, E2F1, TGF-beta receptor type II, G-protein alpha-i family, Adenylate cyclase, MEK3(MAP2K3), PPP2R5A, LRP5, FZD1, WNT3, PRKAR2A, Casein kinase I, PP2A regulatory, TGF-beta, PKA-reg type II (cAMP-dependent), TCF…
16	Protein folding_ER and cytoplasm	45	19	5.766e-05	0.000573	FKBP5, HYOU1, Torsin A, GRP78, SEC61 alpha, UGCGL1, HSC70, HSP47, FKBP4, SCO1, Calreticulin, Glutaredoxin, VCP, HSP90, Kinesin light chain, HSP70, DNAJC3, SCO2, FKBP3
17	Cell cycle_G0-G1	71	25	0.0001532	0.001433	E2F4/DP1 complex, E2F1/DP1 complex, AFX1, PP2C beta, E2F3/DP1 complex, E2F2, E2F4, HDAC2, VHL, DP1, E2F1, E2F2/DP1 complex, E2F6, CDK8, Ebp1, Cyclin D, RAP-2A, CDC25A, p21, RBBP8 (CtIP), RBBP4 (RbAp48), E2F3, mTOR, CDK1 (p34), CDK2
18	Cytoskeleton_Cytoplasmic microtubules	115	33	0.00114	0.009896	Tubulin beta, Tubulin gamma, KATNB1, TAO2, MLK3(MAP3K11), Tubulin beta 1, Tubulin alpha, Tubulin alpha 1A, ARL3, Tubulin gamma 1, DLC2 (Dynein LC8b), Myosin Va, Stathmin, Tubulin beta 4, MKLP1, ARL2, TUBGCP5, RP2, Tubulin alpha-1B, MKLP2, Tubulin beta 3, EML4, KIF3A, mDIA2(DIAPH3), Kinesin light chain, MAPRPE1(EB1), TCP1, KIF3C, KIF1C, TBCB, CDK1 (p34), TCP1-alpha, Tubulin (in microtubules)
19	DNA damage_MMR repair	59	20	0.001183	0.009896	RFC4, PCNA, Chk2, p73, NFBD1, MSH2, RFC3, BLM, POLD reg (p68), Histone H2AX, RECQL, RFC2, EXO1, POLD reg (p50), RFC5, ATR, RFC complex, PMS1, ATRIP, RPA2
20	Translation_Translation in mitochondria	181	47	0.001321	0.01051	MRPL52, MRPL1, DAP3, MRPL34, MRPL49, MRPS17, MRPS12, MRPS36, MRPL16, MRPS7, MRPL53, GlyRS, TUFM, MRPL51, MRPS10, MRPS34, MRPL14, MRPL3, MARS2, DARS2, MRPS26, LeuRS, MRPL11, MRPL50, MRPL15, MRPL4, TSFM, MRPS31, MRPS11, MRPL38, MRPL33, MRPS15, MRPL12, LACTB, MRPL19, MRPL20, MRPL36, MRPL48, SYHH, MRPL18, MRPS14, EARS2, MRPL47, MRPS16, MRPL35, MRPL41, MRPS23
21	DNA damage_Core	29	12	0.001665	0.0126	PCNA, Ku80, Chk2, NFBD1, Ku70/80, Histone H2AX, Ku70, ATR, RFC complex, ATRIP, RPA2, RAD9
22	Development_Regulation of telomere length	53	18	0.002001	0.01446	Dyskerin (NAP57), Ku80, p73, TRF1, PKC-alpha, E2F1, La protein, Ku70/80, NOLA1 (GAR1), Ku70, PP2A catalytic, AKT(PKB), p21, HSP90, PINX1, hnRNP C, p23 co-chaperone, CDK2
23	Cytoskeleton_Regulation of cytoskeleton rearrangement	183	46	0.002979	0.02059	Tubulin beta, Tubulin gamma, TAO2, Cytohesin2, 14-3-3 beta/alpha, Drebrin, Profilin II, Galpha(i)-specific amine GPCRs, Tubulin beta 1, EPB41, Tubulin alpha, Cofilin, non-muscle, Profilin, PKC, ARP3, Tubulin alpha 1A, Tubulin gamma 1, DIA1, ACK1, G-protein alpha-i family, DAL1, ARPC4, FGD3, VAV-2, ELMO1, 14-3-3, ARPC1B, G-protein beta/gamma, RAP-2A, Advillin (p92), ARF3, Tubulin beta 3, CRK, mDIA…
24	Transcription_Chromatin modification	128	34	0.003956	0.02621	BAZ1B, BAF57, SUV39H2, BAF53A, STO, M33, HDAC2, HDAC11, Mi-2 beta, RBBP7 (RbAp46), Sirtuin7, BRG1, Mi-2 alpha, HMGI/Y, Histone H2AX, PAF65A, PRMT1, DNMT1, SET8, EZH2, BAF60A, BAZ1A, SET1A, RUVBL2, RBBP4 (RbAp48), CAF-1, MTA2, Histone H2, HP1 gamma, Histone H2A, H2AFZ, SET7, Menin, RUVBL1
25	Reproduction_Male sex differentiation	246	58	0.004413	0.02807	Cyclin I, AMD1, HYOU1, GFER, Bax, NASP, NCOA4 (ARA70), STK39, UGCGL1, Calmodulin, CREM (activators), PKC, AMH, DAZAP1, TLE3, DAZAP, TMPRSS2, TGF-beta 3, Tubulin gamma 1, PKC-delta, TGF-beta receptor type II, HMDH, NK31, H-Ras, TBX2, SF1, CD27BP, HMGI/Y, Histone H2AX, EWS, EWS/WT1 fusion protein, SMAD1, PKA-reg (cAMP-dependent), RKIP, NUP62, Translin, AKT(PKB), SLM-2, G-protein alpha-q/11, p21, HS…
26	Signal Transduction_Cholecystokinin signaling	106	29	0.004753	0.02907	MLK3(MAP3K11), G-protein alpha-12 family, MAPKAPK2, Calmodulin, PLC-beta, PKC-alpha, IKK-alpha, CCKBR, G-protein alpha-12, PLC-gamma 1, G-protein alpha-i family, H-Ras, Adenylate cyclase, MEK3(MAP2K3), PLC-gamma, G-protein beta/gamma, Galpha(i)-specific peptide GPCRs, p90RSK2(RPS6KA3), M-Ras, PKA-reg (cAMP-dependent), Galpha(q)-specific peptide GPCRs, FRS2, AKT(PKB), G-protein alpha-q/11, PLC-bet…
27	Apoptosis_Apoptotic nucleus	159	40	0.00531	0.03127	Cullin 1, PDCD2, Ku80, HCF1, Chk2, p73, ELMO2, PARP-1, Tubulin alpha, PPAR-beta(delta), ICAD, Cullin 2, SMC1, SUMO-1, NDPK A, BLM, VHL, HIPK2, E2F1, SET, Caspase-3, DNA ligase IV, Lamin B1, ELMO1, DJ-1, DFF40 (CAD), Lamin B, Caspase-2, Ku70/80, Ku70, b-Myb, PIG8, PDCD11, BAG5, p21, Cytochrome c, ATR, APP-BP1, XPD, Perforin
28	DNA damage_BER-NER repair	109	29	0.007253	0.04119	RFC4, POLE1, PCNA, Cyclin H, UNG1, Chk2, NEIL3, NFBD1, Aprataxin, PARP-1, RFC3, POLD reg (p68), POLE3-POLE4 complex, Histone H2AX, UNG2, RFC2, POLE2, POLD reg (p50), FEN1, RFC5, ERCC8, ATR, POLE3 (YBL1), RFC complex, TDG, ATRIP, XPD, RPA2, RAD9
29	Reproduction_Progesterone signaling	214	50	0.00939	0.05148	FKBP5, DAP3, Chk2, HPGD, MAD1 (mitotic checkpoint), AKT1, EPS8, Calmodulin, ZW10, E2F4, GABA-A receptor, PI3K reg class IA, PLC-beta, SUMO-1, NCOA3 (pCIP/SRC3), PKA-cat alpha, CKS2, Tcf(Lef), WNT, CG alpha, G-protein alpha-i family, GABA-A receptor alpha-3 subunit, H-Ras, Adenylate cyclase, CDC20, MEK3(MAP2K3), Kinase MYT1, NOTCH1 precursor, MAD2b, BUB3, TOE1, SCAP, PKA-reg (cAMP-dependent), HOXA…
30	Translation_Regulation of initiation	127	32	0.01156	0.06126	eIF2B3, MLK3(MAP3K11), AKT1, PI3K reg class IA, CCKBR, eIF4G2, TGF-beta receptor type II, HSP27, eIF4G3, H-Ras, MEK3(MAP2K3), eIF4E, eIF2B4, GSK3 alpha/beta, GSK3 alpha, PP2A catalytic, eIF2S1, eIF4G1/3, PAK1, AKT(PKB), G-protein alpha-q/11, PP2A cat (alpha), p38gamma (MAPK12), eIF3S1, eIF4G1, p70 S6 kinase2, eIF2B2, p38 MAPK, eIF3S9, eIF2S2, mTOR, PI3K reg class IA (p55-gamma)
31	Immune response_Antigen presentation	197	46	0.01251	0.06416	IFNGR1, PDIA3, PSMD3, PSMD1, PSMD2, NFYB, GRP78, SEC61 alpha, PSMB6, PSMA4, PSME2, PSMD8, PSMD7, IKK-alpha, Endoplasmin, Calreticulin, PSMB2, PSMD13, ECM29, SEC61 beta, PSMB1, PSMB5, IKK-gamma, RFXAP, PSMD11, AP-3 mu subunits, PSMB3, HSP90 alpha, PSMD14, PSMB7, PSMD12, PSMA7, PSMA3, HSP90, PSMA5, RFX5, HSP70, PSME3, PA200, PSMD9, LFA-3, HSP90 beta, PSMA6, PSMD6, AP3M1, PSMD4
32	Apoptosis_Apoptotic mitochondria	77	21	0.01546	0.07682	BAD, P53AIP1, NIP2, Bax, AKT1, Aif, CIAPIN1, DAD-1, Glutaredoxin, Mitofusin 1, 14-3-3, CD27BP, VDAC 1, Mitofusin 2, VDAC 2, AKT(PKB), Bak, Cytochrome c, HSP70, BTF, FASTK
33	Cell cycle_Meiosis	106	27	0.01678	0.08084	Tubulin beta, Ubiquitin, Cyclin H, 14-3-3 beta/alpha, p73, SC65, Tubulin alpha, MSH2, PI3K reg class IA, BLM, Tubulin gamma 1, RAD54L, PP2A structural, CDC20, 14-3-3, PP2A regulatory, PP2A catalytic, PP5, AKT(PKB), ATR, Cyclin B1, HSP70, PMS1, RAD9, CDK1 (p34), CDK2, Tubulin (in microtubules)
34	Inflammation_MIF signaling	140	32	0.04349	0.2034	Ubiquitin, CDK5, Adenylate cyclase type VIII, CRM1, Cyclin D3, PKC, PLC-beta, MyD88, IKK-alpha, Cyclin E, Adenylate cyclase, UCHL1, Stathmin, IRAK1, Cyclin D, HMGI/Y, G-protein beta/gamma, PKA-reg (cAMP-dependent), IRAK1/2, JNK(MAPK8-10), JNK2(MAPK9), PP2A catalytic, PLA2, Cyclin B1, PRDX1, PLC-beta3, JNK1(MAPK8), PKA-cat (cAMP-dependent), IP3 receptor, Adenylate cyclase type III, CDK1 (p34), CDK2
35	Reproduction_Spermatogenesis, motility and copulation	229	49	0.046	0.209	AMD1, SPATA2, NASP, NCOA4 (ARA70), STK39, Calmodulin, CREM (activators), PKC, DAZAP1, TLE3, DAZAP, TMPRSS2, TGF-beta 3, FKBP4, PKC-delta, TGF-beta receptor type II, HMDH, HSP27, NK31, H-Ras, ODF1, BRD7, TBX2, SF1, FANCA, HMGI/Y, Histone H2AX, G-protein beta/gamma, EWS, EWS/WT1 fusion protein, SMAD1, PKA-reg (cAMP-dependent), DNMT3A, Hdj-2, FANCL, ACOX1, Translin, AKT(PKB), HSP70, Tcfl5, GSHR, BBS…
36	Signal transduction_Androgen receptor nuclear signaling	126	29	0.04868	0.215	FKBP5, ELAVL1 (HuR), JMJD2A, Ku80, SRA1, BAF57, NCOA4 (ARA70), STK39, STO, Calmodulin, GAK, NCOA3 (pCIP/SRC3), Calreticulin, Ebp1, SCAP, AES (GRG), Ku70, p90RSK2(RPS6KA3), MAOA, Pin1, AKT(PKB), PP2A cat (alpha), p21, HSP90, Arip4, PKA-cat (cAMP-dependent), RAD9, CDK1 (p34), RDH11
37	Signal transduction_ESR1-nuclear pathway	216	46	0.05559	0.2389	Ubiquitin, BLOS1, SRA1, GRP78, NCOA4 (ARA70), MSH2, Adenylate cyclase type VIII, SPBP, SOD1, PI3K reg class IA, NCOA3 (pCIP/SRC3), IKK-alpha, KCRB, CIA, LDLR, HSP27, CG alpha, H-Ras, Adenylate cyclase, SET, PELP1, FOXM1, BRG1, ADA, PERC, CAD, PKA-reg (cAMP-dependent), TIF1-alpha, CDC25A, Galanin, PP5, PAK1, AKT(PKB), BARX2, p21, RBBP8 (CtIP), HEXIM1, DDX5, MTA2, HMG1,2, UBE2D2, PKA-cat (cAMP-depe…
38	Transcription_Transcription by RNA polymerase II	159	35	0.05829	0.2439	Cyclin H, PARP-1, TOP1, TAFs, Elongin B, HMGB1, RPB5, ADA2, TFIIE, beta subunit, PC4, SRB7, Elongin C, CDK8, TFIIA gamma chain, RPB10, POLR2B, RPB6, TRIP4, PAF65A, TRAP240, TIF1-alpha, VDRIP, SURF5, TAF12, POLR2J, DRAP1, SUPT16H, TTF2, TAF13, RPB7.0, XPD, SNAP190, LCMR1, TAF4 (TAFII130), SNAP19
39	Autophagy_Autophagy	55	14	0.07208	0.2939	BAD, PI3K reg class III (p150), APG16L1, PI3K reg class IA, MyD88, APG5, Autophagin-1, ATG13, TLR7, AKT(PKB), Atg101, Rubicon, mTOR, ULK1
40	Cell cycle_G1-S Growth factor regulation	195	41	0.07965	0.3166	E2F4/DP1 complex, cPKC (conventional), E2F1/DP1 complex, AKT1, Cyclin D3, E2F4, PKC, PI3K reg class IA, NDPK A, PKC-alpha, TGF-beta 3, NDPK complex, DP1, IKK-alpha, Tcf(Lef), CCKBR, Cyclin E, PLC-gamma 1, SHP-2, E2F1, p19, TGF-beta receptor type II, G-protein alpha-i family, H-Ras, Cyclin D, GSK3 alpha/beta, PP2A regulatory, TGF-beta, JNK(MAPK8-10), JNK2(MAPK9), CDC25A, PP2A catalytic, FRS2, AKT(…
41	Cytoskeleton_Intermediate filaments	81	19	0.08306	0.3221	Tubulin beta, Keratin 17, Keratin 7, CDK5, Tubulin alpha, Trichoplein, Tubulin gamma 1, Myosin Va, Lamin B1, 14-3-3, Lamin B, JNK(MAPK8-10), TMPOA, Plakophilin 1, TMPOB, Kinesin light chain, Tubulin beta 2, CDK1 (p34), Tubulin (in microtubules)
42	Reproduction_FSH-beta signaling pathway	160	34	0.09179	0.3475	SPATA2, MAD1 (mitotic checkpoint), Calmodulin, CREM (activators), CENP-I (FSHPRH1), CREM (repressors), PI3K reg class IA, CENP-A, GRK6, IKK-alpha, PP2A structural, TGF-beta receptor type II, CG alpha, G-protein alpha-i family, H-Ras, Adenylate cyclase, MEK3(MAP2K3), eIF4E, Cyclin D, SF1, PP2A regulatory, p90RSK2(RPS6KA3), SMAD1, PKA-reg (cAMP-dependent), PP2A catalytic, AKT(PKB), p70 S6 kinase2, …
43	Reproduction_Feeding and Neurohormone signaling	211	43	0.1094	0.4047	IL11RA, Bax, CDK5, Calmodulin, Cyclin D3, CENP-I (FSHPRH1), PPAR-beta(delta), PPAP2, PI3K reg class IA, PLC-beta, PKC-alpha, Cyclin E, PLC-gamma 1, PP2A structural, TGF-beta receptor type II, HSP27, G-protein alpha-i family, H-Ras, Substance P receptor, PREB, PLC-gamma, Stathmin, eIF4E, G-protein beta/gamma, Galpha(i)-specific peptide GPCRs, PP2A regulatory, TGF-beta, PKA-reg (cAMP-dependent), MS…
44	Neurophysiological process_Corticoliberin signaling	49	12	0.1154	0.4169	cPKC (conventional), Pitx1, Calmodulin, PLC-beta, PKC-alpha, GRK6, Adenylate cyclase, G-protein beta/gamma, PKA-reg (cAMP-dependent), G-protein alpha-q/11, PKA-cat (cAMP-dependent), IP3 receptor
45	Apoptosis_Anti-apoptosis mediated by external signals via NF-kB	111	24	0.1202	0.4246	BAD, TNF-R2, Survivin, TRAF3, PI3K reg class IA, MyD88, BCL2L12, IKK-alpha, PP2A structural, G-protein alpha-i family, H-Ras, Adenylate cyclase, Caspase-3, RIPK1, IKK-gamma, G-protein beta/gamma, PP2A regulatory, PKA-reg (cAMP-dependent), IRAK1/2, PP2A catalytic, AKT(PKB), PKA-cat (cAMP-dependent), p90Rsk, BAFF(TNFSF13B)
46	Development_Hedgehog signaling	254	50	0.1405	0.4834	Cullin 1, NOTCH1 (NICD), Ubiquitin, SMAD5, BMAL1, p73, G-protein alpha-12 family, AKT1, NOTCH1 receptor, E2A, PKA-cat alpha, p57, FBXW7, G-protein alpha-i family, H-Ras, Adenylate cyclase, FOXM1, TBX2, NOTCH1 precursor, FOXE1, SF1, MSX1, FZD1, PRKAR2A, COUP-TFII, G-protein beta/gamma, Casein kinase I, PKA-reg type II (cAMP-dependent), Skp2/TrCP/FBXW, TCF7L1 (TCF3), SMAD1, PKA-reg (cAMP-dependent)…
47	Cardiac development_FGF_ErbB signaling	124	26	0.1429	0.4834	BAF57, NF-AT4(NFATC3), Calcineurin A (catalytic), E2F4, PKC-alpha, PKC-delta, SHP-2, E2F1, ZFPM1 (FOG), H-Ras, ECE2, FRS2, Calcipressin 1, AKT(PKB), G-protein alpha-q/11, BARX2, HEXIM1, MyHC, BBS6, Troponin I, cardiac, G-protein alpha-i2, SRF, TBX3, Smoothened, CHD7, alpha-MHC
48	Proteolysis_Proteolysis in cell cycle and apoptosis	125	26	0.1528	0.5042	Cullin 1, ANAPC4, Cyclin B, FBXW2, ANAPC13, FBXW7, Cyclin E, Presenilin 2, ANAPC5, CDC20, Caspase-3, Cathepsin C, UCHL3, Presenilin, Thimet oligopeptidase, Caspase-2, COPS3, Skp2/TrCP/FBXW, E2N(UBC13), Pen-2, Emi1, GPS1, APP-BP1, Impas 1, CDK1 (p34), ANAPC7
49	Development_Hemopoiesis, Erythropoietin pathway	136	28	0.1554	0.5042	AKT1, Calmodulin, Cyclin D3, PI3K reg class IA, PKC-alpha, IKK-alpha, Cyclin E, PLC-gamma 1, SHP-2, H-Ras, PLC-gamma, Cyclin D, PAK3, G-protein beta/gamma, JNK(MAPK8-10), JNK2(MAPK9), PAK1, AKT(PKB), p38gamma (MAPK12), IP3R2, c-Kit, JNK1(MAPK8), p38 MAPK, G-protein alpha-i2, IP3 receptor, PI3K reg class IA (p55-gamma), Cyclin E2, CDK2
50	Neurophysiological process_Melatonin signaling	43	10	0.1829	0.5815	MaxiK alpha subunit, Melatonin receptor 1B, Calmodulin, G-protein alpha-i family, Adenylate cyclase, G-protein alpha-11, G-protein beta/gamma, PKA-reg (cAMP-dependent), PKA-cat (cAMP-dependent), IP3 receptor

## Sheet: ZOT Upregulated Pathways
#	Maps	Total	In Data	p-value	FDR	Network Objects from Active Data
1	Cytoskeleton remodeling_TGF, WNT and cytoskeletal remodeling	111	16	1.766e-07	0.000116	Vinculin, PLAT (TPA), Matrilysin (MMP-7), PLAUR (uPAR), c-Myc, WNT, Cyclin D1, Actin, Alpha-actinin, Axin, PAI1, PLAU (UPA), MRLC, SMAD3, LIMK2, Alpha-actinin 1
2	Androgen receptor activation and downstream signaling in Prostate cancer	110	15	8.964e-07	0.0002945	GAB1, JAK1, IL-6, Bcl-XL, Matrilysin (MMP-7), IRS-1, IL-8, c-Myc, Cyclin D1, SKP2, FEN1, FGFR2, IBP3, Kallikrein 3 (PSA), Clusterin
3	Immune response_IL-2 activation and signaling pathway	49	10	1.466e-06	0.0002999	JAK1, NF-AT1(NFATC2), IL-2R beta chain, GAB2, EGR1, c-Myc, AP-1, SOCS3, SMAD3, ELF1
4	Cell adhesion_Gap junctions	30	8	1.954e-06	0.0002999	Tubulin beta, Occludin, Actin, Connexin 31, ZO-1, Connexin 40, Connexin 45, Connexin 46
5	Cell adhesion_ECM remodeling	52	10	2.607e-06	0.0002999	TIMP2, PLAT (TPA), Matrilysin (MMP-7), Kallikrein 1, PLAUR (uPAR), MMP-15, IL-8, PAI1, PLAU (UPA), Kallikrein 3 (PSA)
6	Neurogenesis_NGF/ TrkA MAPK-mediated signaling	105	14	2.739e-06	0.0002999	JunB, GAB2, Fra-1, EGR1, PLAUR (uPAR), PDZ-GEF1, Cyclin D1, AP-1, Ephrin-A receptor 2, MAPKAPK2, SORBS1, Calmodulin, FosB, NUR77
7	Cell adhesion_Histamine H1 receptor signaling in the interruption of cell barrier integrity	45	9	5.932e-06	0.0005358	Vinculin, VE-cadherin, Pyk2(FAK2), Occludin, Alpha-actinin, ZO-1, MRLC, LIMK2, Calmodulin
8	Development_Positive regulation of STK3/4 (Hippo) pathway and negative regulation of YAP/TAZ function	70	11	6.524e-06	0.0005358	RASSF5, LATS2, Casein kinase I epsilon, Angiomotin (AMOT), AMOTL1 (Jeap), Skp2/TrCP/FBXW, CCDC85C, KIBRA, PEZ, LIF, 14-3-3
9	Cell adhesion_Endothelial cell contacts by junctional mechanisms	26	7	8.164e-06	0.000545	MAGI-1(BAIAP1), VE-cadherin, Occludin, Claudin-3, Alpha-actinin, ZO-1, Connexin 40
10	Cell adhesion_Chemokines and adhesion	100	13	8.295e-06	0.000545	TRIO, Vinculin, Thrombospondin 1, PLAT (TPA), PLAUR (uPAR), IL-8, c-Myc, Actin, Alpha-actinin, PAI1, PLAU (UPA), LIMK2, Alpha-actinin 1
11	IGF family signaling in colorectal cancer	60	10	1.005e-05	0.0006003	GIPC, Bcl-XL, IRS-1, IL-8, Cyclin D1, E2F1, IBP, FosB, IBP3, Clusterin
12	Cell cycle_Regulation of G1/S transition (part 1)	38	8	1.325e-05	0.0007252	Cyclin D2, JunB, PLK3 (CNK), Skp2/TrCP/FBXW, Cyclin D1, CDC25A, SMAD3, Cyclin D
13	Cell cycle_Role of SCF complex in cell cycle regulation	29	7	1.793e-05	0.0009062	Skp2/TrCP/FBXW, Chk1, Cyclin D1, E2F1, CDC25A, SKP2, SMAD3
14	Apoptosis and survival_Apoptotic TNF-family pathways	42	8	2.881e-05	0.001352	DR4(TNFRSF10A), DR6(TNFRSF21), Bcl-XL, c-IAP1, DR5(TNFRSF10B), Caspase-7, tBid, Bid
15	Cytoskeleton remodeling_Cytoskeleton remodeling	102	12	5.099e-05	0.002233	TRIO, Vinculin, PLAT (TPA), PLAUR (uPAR), c-Myc, Alpha-actinin, PAI1, PLAU (UPA), MRLC, SMAD3, LIMK2, Alpha-actinin 1
16	Transcription_Role of AP-1 in regulation of cellular metabolism	38	7	0.000115	0.004724	GCL cat, JunB, PLAUR (uPAR), Cyclin D1, AP-1, FosB/JunB, ITGA2
17	Development_Role of CNTF and LIF in regulation of oligodendrocyte development	28	6	0.0001489	0.00562	JAK1, c-IAP2, SOCS3, CLIC4, LIF, 14-3-3
18	Ligand-independent activation of Androgen receptor in Prostate Cancer	67	9	0.0001606	0.00562	GAB1, Bcl-XL, IRS-1, DDX5, c-Myc, Cyclin D1, FGFR2, IBP3, Kallikrein 3 (PSA)
19	Development_WNT signaling pathway. Part 2	53	8	0.0001625	0.00562	Fra-1, Casein kinase I epsilon, Matrilysin (MMP-7), c-Myc, WNT, Cyclin D1, Axin, ENC1
20	Immune response_IL-3 activation and signaling pathway	31	6	0.0002698	0.008509	NF-AT1(NFATC2), EGR1, AP-1, Pim-1, SOCS3, ELF1
21	Development_Cytokine-mediated regulation of megakaryopoiesis	57	8	0.0002731	0.008509	GAB1, IRF1, JAK1, GAB2, IL-6, Bcl-XL, c-Myc, LIF
22	Immune response_IL-1 signaling pathway	44	7	0.0002995	0.008509	IRF1, IL-6, IL-8, AP-1, PAI1, iNOS, NIK(MAP3K14)
23	Cell cycle_Cell cycle (generic schema)	21	5	0.0003209	0.008509	E2F1, CDC25A, E2F3, E2F2, Cyclin D
24	DNA damage_ATM/ATR regulation of G1/S checkpoint	32	6	0.0003238	0.008509	PCNA, Bard1, c-Myc, Chk1, CDC25A, Cyclin D
25	Cell cycle_Start of DNA replication in early S phase	32	6	0.0003238	0.008509	CDC18L (CDC6), MCM4, E2F1, MCM10, ORC6L, MCM2
26	Cell adhesion_Ephrin signaling	45	7	0.0003457	0.008736	Ephrin-A, Tiam1, Ephrin-B, Ephrin-A receptors, Ephrin-A receptor 2, GRB10, Ephrin-A2
27	Cell cycle_ESR1 regulation of G1/S transition	33	6	0.0003859	0.009054	c-Myc, Skp2/TrCP/FBXW, Cyclin D1, E2F1, CDC25A, SKP2
28	Normal and pathological TGF-beta-mediated regulation of cell proliferation	33	6	0.0003859	0.009054	DDX5, c-Myc, Cyclin D1, Axin, PDGF-B, SMAD3
29	Expression targets of Tissue factor signaling in cancer	22	5	0.0004052	0.009179	PLAUR (uPAR), IL-8, PAR2, PAI1, PLAU (UPA)
30	Immune response_IL-15 signaling	63	8	0.0005481	0.012	IL-2R beta chain, GAB2, IL-6, Bcl-XL, IL-8, c-Myc, ETS1, NIK(MAP3K14)
31	Cytoskeleton remodeling_Keratin filaments	36	6	0.0006293	0.01334	Tubulin beta, Plakophilin 2, Keratin 8, Keratin 18, Keratin 7, Keratin 8/18
32	Cell cycle_Influence of Ras and Rho proteins on G1/S Transition	53	7	0.0009572	0.01946	DIA1, c-Myc, Cyclin D1, E2F1, SKP2, MRLC, LIMK2
33	Cell adhesion_PLAU signaling	39	6	0.0009776	0.01946	GAB1, JAK1, PLAT (TPA), PLAUR (uPAR), PAI1, PLAU (UPA)
34	Immune response_CCL2 signaling	54	7	0.001072	0.02072	IL-6, VE-cadherin, Occludin, ETS1, AP-1, ZO-1, iNOS
35	Mitogenic action of Estradiol / ESR1 (nuclear) in breast cancer	28	5	0.001305	0.02321	c-Myc, Cyclin D1, E2F1, CDC25A, Cyclin E2
36	Development_YAP/TAZ-mediated co-regulation of transcription	56	7	0.001334	0.02321	TEF-1, Bcl-XL, HBP17, c-Myc, Cyclin D1, UCA1, SMAD3
37	Reproduction_Gonadotropin-releasing hormone (GnRH) signaling	72	8	0.001343	0.02321	JunB, Pyk2(FAK2), EGR1, AP-1, FosB/JunB, Calmodulin, FosB, NUR77
38	Immune response_IL-6 signaling pathway via JAK/STAT	72	8	0.001343	0.02321	IRF1, JAK1, JunB, IL-6, IRS-1, AP-1, SOCS3, iNOS
39	Immune response_Role of PKR in stress-induced antiviral cell response	57	7	0.001483	0.02498	IRF1, JAK1, IL-6, TLR3, IL-8, c-Myc, Caspase-7
40	Aberrant production of IL-2 and IL-17 in SLE T cells	58	7	0.001644	0.02585	NF-AT1(NFATC2), IL-6, ETS1, NTB-A, AP-1, Calmodulin, CREM (repressors)
41	Signal transduction_AKT signaling	43	6	0.001653	0.02585	GAB1, PCNA, Bcl-XL, IRS-1, c-Myc, Cyclin D
42	Apoptosis and survival_TNFR1 signaling pathway	43	6	0.001653	0.02585	c-IAP1, c-IAP2, jBid, Caspase-7, tBid, Bid
43	Development_Transcription factors in segregation of hepatocytic lineage	30	5	0.001802	0.02631	Activin B, Keratin 7, Cyclin D1, Activin, FGFR2
44	DNA damage_Brca1 as a transcription regulator	30	5	0.001802	0.02631	PCNA, c-Myc, Cyclin D1, 14-3-3 sigma, E2F1
45	Transcription_Ligand-dependent activation of the ESR1/SP pathway	30	5	0.001802	0.02631	LDLR, Cyclin D1, E2F1, CDC25A, Cyclin E2
46	Apoptosis and survival_Role of IAP-proteins in apoptosis	31	5	0.002096	0.02936	c-IAP1, c-IAP2, Caspase-7, tBid, Bid
47	Transcription_Androgen Receptor nuclear signaling	45	6	0.0021	0.02936	IL-6, Pyk2(FAK2), WNT, Cyclin D1, SMAD3, Kallikrein 3 (PSA)
48	Development_TGF-beta-dependent induction of EMT via RhoA, PI3K and ILK.	46	6	0.002355	0.03158	Occludin, Caldesmon, Actin, ZO-1, SMAD3, LIMK2
49	FGF signaling in pancreatic cancer	46	6	0.002355	0.03158	GAB1, PLAT (TPA), HBP17, Cyclin D1, PLAU (UPA), FGFR2
50	Immune response_Oncostatin M signaling via JAK-Stat in human cells	20	4	0.002623	0.03393	JAK1, Cyclin D1, SOCS3, LIFR

## Sheet: ZOT Upregulated Process
#	Networks	Total	In Data	p-value	FDR	Network Objects from Active Data
1	Cell adhesion_Cell junctions	162	24	4.137e-07	4.095e-05	GJC1, Tubulin beta, Plakophilin 2, Tiam1, MAGI-1(BAIAP1), VE-cadherin, Occludin, Keratin 8, Desmoglein 3, Claudin-3, Keratin 18, Actin, Alpha-actinin, Beta-fodrin, Connexin 31, ZO-1, Connexin 40, Keratin 8/18, PEZ, Claudin-4, Alpha-actinin 1, Connexin 45, 14-3-3, Connexin 46
2	Cytoskeleton_Actin filaments	176	25	5.353e-07	4.095e-05	Myosin I, Tiam1, Troponin T, cardiac, Transgelin, Vinculin, Thymosin beta-4, SPTBN(spectrin1-4), Kindlin-2, DIA1, TRIPs, SVIL, Migfilin, Filamin B (TABP), ACTA1, Actin, Alpha-actinin, Beta-fodrin, Tropomyosin-4, MRLC, LIMK2, Fascin, Actin muscle, Tropomyosin, Spectrin beta, erythrocytic, Alpha-actinin 1
3	Cell adhesion_Attractive and repulsive receptors	175	22	1.958e-05	0.0007966	Ephrin-A, GAB1, Semaphorin 7A, GIPC, Netrin-1, Tiam1, RhoD, Ephrin-A receptor 1, Ephrin-A receptor 4, Ephrin-B2, Ephrin-B, Actin, Ephrin-B2 (CTF2), Ephrin-A receptors, Ephrin-A receptor 2, ITGA6, Collagen XII, LIMK2, L1CAM, Semaphorin 6D, ITGA2, Ephrin-A2
4	Cell cycle_G1-S	163	21	2.083e-05	0.0007966	NOL1, Cyclin D2, LATS2, PCNA, c-Myc, Skp2/TrCP/FBXW, CDC14a, Chk1, Axin1, Cyclin D1, 14-3-3 sigma, E2F1, Fe65-like, Axin, CDC25A, SKP2, FosB, Cyclin D, Cyclin E2, 14-3-3, FRK
5	Development_Skeletal muscle development	144	18	0.0001209	0.00343	TEF-1, Smooth muscle myosin, Histone deacetylase class II, Transgelin, EGR3, HDAC9, Caldesmon, SVIL, Filamin B (TABP), ACTA1, Actin, Tropomyosin-4, MRLC, SMAD3, Calmodulin, MYRL2, Actin muscle, Tropomyosin
6	Cell adhesion_Integrin-mediated cell-matrix adhesion	214	23	0.0001523	0.00343	TGM2, TRIO, Tubulin beta, Vinculin, Kindlin-2, DIA1, PIP5KI, Migfilin, Filamin B (TABP), c-Myc, Alpha-parvin, Cyclin D1, Actin, Alpha-actinin, ITGB6, ITGA6, Tubulin beta 2, MRLC, LIMK2, ITGA2, Alpha-actinin 1, RhoE, ITGB8
7	Reproduction_FSH-beta signaling pathway	160	19	0.0001569	0.00343	TGM2, Cyclin D2, PSG-5, Pyk2(FAK2), EGR1, IRS-1, c-Myc, AP-1, Inhibin alpha subunit, DUSP5, IBP, TGF-beta receptor type III (betaglycan), SMAD3, Calmodulin, CREM (activators), CREM (repressors), PSG6, Cyclin D, IBP3
8	Cell cycle_Core	115	15	0.0002769	0.005295	CDC18L (CDC6), MCM4, CDC14a, Cyclin D1, E2F1, CDC25A, MCM7, MCM10, ORC6L, E2F3, E2F2, MCM2, FEN1, Cyclin D, Cyclin E2
9	Cytoskeleton_Regulation of cytoskeleton rearrangement	183	20	0.0003279	0.005574	TRIO, Tubulin beta, Tiam1, Vinculin, Thymosin beta-4, SPTBN(spectrin1-4), LyGDI, DIA1, SVIL, Filamin B (TABP), ACTA1, Actin, Alpha-actinin, Beta-fodrin, Tubulin beta 2, MRLC, Actin muscle, Spectrin beta, erythrocytic, Alpha-actinin 1, 14-3-3
10	Inflammation_Interferon signaling	110	14	0.000567	0.007916	IRF1, JAK1, Bcl-XL, TAP1 (PSF1), TLR3, GBP1, KLF4, IFI56, OTR, ISG20, SOCS3, iNOS, TAP2 (PSF2), ISG15
11	Apoptosis_Death Domain receptors & caspases in apoptosis	123	15	0.0005768	0.007916	DR4(TNFRSF10A), DR6(TNFRSF21), NALP2, c-IAP1, NOL3, Par-4, c-IAP2, DR5(TNFRSF10B), PEA15, A20, Caspase-7, PDCD5, CARD10, FN14(TNFRSF12A), PDCD6
12	Proliferation_Positive regulation cell proliferation	221	22	0.0006209	0.007916	GAB1, NOL1, JAK1, GAB2, Fra-1, Pyk2(FAK2), DIA1, c-Myc, Cyclin D1, AP-1, N-Myc, SKP2, ISG20, E2F3, MRLC, SMAD3, LIMK2, EMP1 (Tmp), LIF, FGFR2, LIFR, TACSTD2 (TROP2)
13	Development_EMT_Regulation of epithelial-to-mesenchymal transition	225	22	0.0007917	0.009318	GAB1, JAK1, GAB2, VE-cadherin, Occludin, Keratin 8, EGR1, Caldesmon, DDX5, Keratin 18, ETS1, WNT, Actin, AP-1, Axin, PAI1, ZO-1, PDGF-B, COL1A2, SMAD3, LIMK2, FGFR2
14	Muscle contraction	173	18	0.001155	0.01219	Smooth muscle myosin, Calponin-3, Troponin T, cardiac, Thrombospondin 1, Caldesmon, ACTA1, Actin, Alpha-actinin, OTR, Galanin, Galpha(q)-specific peptide GPCRs, MRLC, Connexin 40, Calmodulin, MYRL2, Actin muscle, Tropomyosin, Connexin 45
15	Proteolysis_Connective tissue degradation	119	14	0.001248	0.01219	TIMP2, TFPI-2, PLAT (TPA), Matrilysin (MMP-7), Kallikrein 1, PLAUR (uPAR), MMP-15, Kallikrein 6 (Neurosin), PAI1, Matriptase, PLAU (UPA), Tissue kallikreins, ADAM8, Kallikrein 3 (PSA)
16	Cytoskeleton_Intermediate filaments	81	11	0.001274	0.01219	Tubulin beta, Plakophilin 2, Keratin 8, Keratin 18, Keratin 7, Actin, Alpha-actinin, Tubulin beta 2, Keratin 8/18, Alpha-actinin 1, 14-3-3
17	Proteolysis_ECM remodeling	85	11	0.001899	0.01709	TIMP2, TFPI-2, PLAT (TPA), Matrilysin (MMP-7), PLAUR (uPAR), MMP-15, Kallikrein 6 (Neurosin), PAI1, PLAU (UPA), Kallikrein 3 (PSA), Clusterin
18	Signal Transduction_TGF-beta, GDF and Activin signaling	154	16	0.002174	0.01847	Inhibin, Cyclin D2, IL-6, Pyk2(FAK2), PLAUR (uPAR), IRS-1, c-Myc, Axin1, Cyclin D1, AP-1, Axin, PAI1, Inhibin alpha subunit, TGF-beta receptor type III (betaglycan), SMAD3, Calmodulin
19	Inflammation_IL-10 anti-inflammatory response	87	11	0.002293	0.01847	JAK1, Cyclin D2, IL-6, Bcl-XL, IL-8, c-Myc, Cyclin D1, Pim-1, MAPKAPK2, SOCS3, Cyclin D
20	Signal transduction_WNT signaling	177	17	0.003682	0.0275	AKAP12, Cyclin D2, Fra-1, Casein kinase I epsilon, Matrilysin (MMP-7), PLAUR (uPAR), Casein kinase I, c-Myc, Axin1, WNT, Cyclin D1, E2F1, Axin, ERK3, NF-AT, E2F2, Calmodulin
21	Development_Regulation of angiogenesis	223	20	0.003775	0.0275	Ephrin-A, IL-6, Thrombospondin 1, Ephrin-A receptor 1, PLAUR (uPAR), Ephrin-A receptor 4, Angiomotin (AMOT), IL-8, c-Myc, Ephrin-B2, Ephrin-B, Ephrin-A receptors, PAI1, ZO-1, MAPKAPK2, Galpha(q)-specific peptide GPCRs, CEACAM1, SMAD3, RelB (NF-kB subunit), Clusterin
22	Inflammation_Protein C signaling	108	12	0.004395	0.03056	IL-6, Tiam1, PLAT (TPA), Actin, PAR2, Alpha-actinin, PAI1, PLAU (UPA), LIMK2, Galpha(i)-specific EDG GPCRs, Alpha-actinin 1, NIK(MAP3K14)
23	Inflammation_IFN-gamma signaling	109	12	0.004737	0.03151	RASSF5, IRF1, JAK1, DAF, Bcl-XL, Pyk2(FAK2), c-Myc, CXCL16, PAI1, eIF2S2, iNOS, Calmodulin
24	Immune response_Innate immune response to RNA viral infection	85	10	0.006032	0.03845	IRF1, JAK1, IL-6, MDA-5, RIG-I, TLR3, IL-8, iNOS, RLI, NIK(MAP3K14)
25	Cell cycle_G1-S Interleukin regulation	128	13	0.006653	0.04072	JAK1, Cyclin D2, JunB, IRS-1, IL-8, c-Myc, Cyclin D1, E2F1, AP-1, CDC25A, RelB (NF-kB subunit), Cyclin D, NIK(MAP3K14)
26	Cell adhesion_Leucocyte chemotaxis	205	18	0.007283	0.04286	RASSF5, TRIO, Tubulin beta, LPA2 receptor, Vinculin, Pyk2(FAK2), PIP5KI, IL-8, Actin, PIP5K1A, Galpha(q)-specific EDG GPCRs, Alpha-actinin, CXCL16, Galpha(q)-specific peptide GPCRs, Cytohesin3, LIMK2, Calmodulin, Galpha(i)-specific EDG GPCRs
27	Development_Neurogenesis_Axonal guidance	230	19	0.0111	0.0629	Ephrin-A, Semaphorin 7A, TRIO, GIPC, Netrin-1, Ephrin-A receptor 1, Ephrin-A receptor 4, Ephrin-B2, Ephrin-B, Actin, S100B, Ephrin-A receptors, Ephrin-A receptor 2, ENC1, LIMK2, Calmodulin, L1CAM, Semaphorin 6D, Ephrin-A2
28	Blood coagulation	94	10	0.01205	0.06584	TFPI-2, Thrombospondin 1, PLAT (TPA), PLAUR (uPAR), MSP, PAR2, PAI1, C4BP beta, PLAU (UPA), ITGA2
29	DNA damage_Checkpoint	124	12	0.01291	0.06811	Cyclin D2, PCNA, Bard1, c-Myc, Chk1, Cyclin D1, 14-3-3 sigma, E2F1, CDC25A, RFC3, Cyclin D, 14-3-3
30	Cell adhesion_Platelet-endothelium-leucocyte interactions	174	15	0.01597	0.08144	IL-6, TFPI-2, MAGI-1(BAIAP1), Occludin, Thrombospondin 1, PLAT (TPA), KAL1, PLAUR (uPAR), IL-8, LDLR, PAI1, ZO-1, PLAU (UPA), PDGF-B, ITGA2
31	Cell cycle_G0-G1	71	8	0.01717	0.08475	HDAC9, EGR1, Cyclin D1, E2F1, CDC25A, E2F3, E2F2, Cyclin D
32	Inflammation_TREM1 signaling	145	13	0.01789	0.08554	NF-AT1(NFATC2), IL-6, Bcl-XL, Matrilysin (MMP-7), EGR1, jBid, IL-8, 14-3-3 sigma, tBid, NF-AT, NIK(MAP3K14), Bid, 14-3-3
33	Cell adhesion_Cadherins	180	15	0.0211	0.09783	Plakophilin 2, Casein kinase I epsilon, Vinculin, VE-cadherin, Desmoglein 3, Casein kinase I, Axin1, WNT, Actin, Alpha-actinin, Axin, ZO-1, CTNNAL1, PEZ, Alpha-actinin 1
34	Cell cycle_S phase	149	13	0.02192	0.09863	PCNA, CDC18L (CDC6), MCM4, Nucleostemin, CDC14a, E2F1, MCM7, MCM10, ORC6L, ERK3, RFC3, MCM2, FEN1
35	Development_Hemopoiesis, Erythropoietin pathway	136	12	0.02504	0.1069	GAB1, Cyclin D2, GAB2, Bcl-XL, c-Myc, Cyclin D1, AP-1, Pim-1, SOCS3, Calmodulin, Cyclin D, Cyclin E2
36	Proliferation_Negative regulation of cell proliferation	184	15	0.02516	0.1069	GAB1, GAB2, CDC18L (CDC6), TIMP2, IL-6, EGR1, IL-8, c-Myc, ETS1, Chk1, Cyclin D1, KLF4, IBP, IBP3, FRK
37	Proteolysis_Proteolysis in cell cycle and apoptosis	125	11	0.03169	0.131	COPS3, c-IAP1, c-IAP2, Skp2/TrCP/FBXW, Calpain 2(m), A20, Caspase-7, tBid, SKP2, NIK(MAP3K14), Bid
38	Signal transduction_CREM pathway	98	9	0.03916	0.1542	Cyclin D2, PLAT (TPA), HSD17B1, Casein kinase I, AP-1, Inhibin alpha subunit, NF-AT, CREM (activators), CREM (repressors)
39	Cell cycle_G1-S Growth factor regulation	195	15	0.03931	0.1542	IRF1, Inhibin, Cyclin D2, JunB, IRS-1, c-Myc, Cyclin D1, E2F1, AP-1, Inhibin alpha subunit, CDC25A, SMAD3, RelB (NF-kB subunit), Activin, Cyclin D
40	Apoptosis_Anti-Apoptosis mediated by external signals via MAPK and JAK/STAT	179	14	0.04045	0.1547	GAB1, JAK1, JunB, GAB2, Bcl-XL, BTF, EGR1, c-IAP1, c-IAP2, c-Myc, Caspase-7, Pim-1, PDGF-B, SOCS3
41	Cardiac development_Role of NADPH oxidase and ROS	134	11	0.04868	0.1784	TEF-1, NF-AT1(NFATC2), Troponin T, cardiac, VE-cadherin, HDAC9, c-IAP1, E2F1, Caspase-7, Connexin 40, SMAD3, PDLIM3
42	Inflammation_Amphoterin signaling	118	10	0.04897	0.1784	IL-6, PLAT (TPA), IL-8, Actin, S100B, S100P, AP-1, PAI1, MRLC, LIMK2
43	Immune response_BCR pathway	137	11	0.0555	0.1975	NF-AT5, Cyclin D2, NF-AT1(NFATC2), Bcl-XL, EGR1, Actin, AP-1, CARD10, NF-AT, Calmodulin, DAPP1
44	Inflammation_Complement system	74	7	0.05682	0.1976	C5, DAF, C4BP beta, C5a, C5b, CD59, Clusterin
45	Inflammation_IL-13 signaling pathway	91	8	0.06198	0.2107	JAK1, IRS-1, c-Myc, HSD3B1, COL1A2, iNOS, Calmodulin, IL4RA
46	Development_Ossification and bone remodeling	157	12	0.06352	0.2113	Inhibin, BMP6, TIEG1, SLC26A2, ETS, TIEG, WNT, CBF beta, Inhibin alpha subunit, IBP, Activin, FGFR2
47	Apoptosis_Apoptotic nucleus	159	12	0.06853	0.2231	MDA-5, Par-4, Bard1, Chk1, Axin1, E2F1, Caspase-7, tBid, PDCD11, IBP3, Bid, Clusterin
48	Signal transduction_Androgen receptor nuclear signaling	126	10	0.07016	0.2236	NR2C1 (TR2), SVIL, Par-4, Cyclin D1, S100P, SMAD3, Calmodulin, PMEPA1, IBP3, Kallikrein 3 (PSA)
49	Apoptosis_Anti-apoptosis mediated by external signals via NF-kB	111	9	0.07485	0.2337	Bcl-XL, c-IAP1, c-IAP2, CSF2RB, c-Myc, Caspase-7, PDGF-B, FN14(TNFRSF12A), NIK(MAP3K14)
50	Apoptosis_Anti-Apoptosis mediated by external signals via PI3K/AKT	233	16	0.07878	0.2411	GAB1, JAK1, JunB, GAB2, Fra-1, IL-6, Bcl-XL, RASA2, IRS-1, c-IAP1, c-IAP2, IL-8, CSF2RB, Caspase-7, PDGF-B, FGFR2

## Sheet: ZOT Downregulated Pathways
#	Maps	Total	In Data	p-value	FDR	Network Objects from Active Data
1	Role of Diethylhexyl Phthalate and Tributyltin in fat cell differentiation	29	3	0.001183	0.2468	RXRA, NCOA2 (GRIP1/TIF2), ACACB
2	Muscle contraction_GPCRs in the regulation of smooth muscle tone	83	4	0.003083	0.2468	NCX1, Histamine H1 receptor, MRLC, G-protein alpha-12 family
3	Development_Notch Signaling Pathway	43	3	0.003714	0.2468	p63, PCAF, p73
4	Development_Role of Thyroid hormone in regulation of oligodendrocyte differentiation	48	3	0.005071	0.2468	TAT1, p73, OATP-A
5	Cytoskeleton remodeling_Substance P mediated membrane blebbing	16	2	0.005882	0.2468	MRLC, G-protein alpha-12 family
6	Transcription_Transcription factor Tubby signaling pathways	17	2	0.006635	0.2468	c-Abl, HTR2C (HTR1C)
7	GTP metabolism	54	3	0.00705	0.2468	GUCY1A3, Guanylate cyclase alpha, GUCY1A2
8	Blood coagulation_GPVI-dependent platelet activation	55	3	0.007419	0.2468	SHP-1, VAV-3, PREL1
9	O-glycan biosynthesis	60	3	0.00943	0.2468	B4GT1, GALNT6, SIAT4B
10	O-glycan biosynthesis / Human version	62	3	0.01031	0.2468	B4GT1, GALNT6, SIAT4B
11	Development_Delta- and kappa-type opioid receptors signaling via beta-arrestin	23	2	0.012	0.2468	GRK3, Kappa-type opioid receptor
12	Ligand-independent activation of Androgen receptor in Prostate Cancer	67	3	0.01273	0.2468	c-Abl, NCOA2 (GRIP1/TIF2), Frizzled
13	Neolacto-series GSL Metabolism p.3	68	3	0.01325	0.2468	B4GT1, ABO system transferase, SIA10
14	Neolacto-series GSL Metabolism p.1	70	3	0.01433	0.2468	B4GT1, ABO system transferase, SIA10
15	Neolacto-series GSL Metabolism p.1 / Human version	70	3	0.01433	0.2468	B4GT1, ABO system transferase, SIA10
16	Stellate cells activation and liver fibrosis	71	3	0.01488	0.2468	IL-1RI, Frizzled, TIMP1
17	CAR signaling via cross-talk / Human Version	26	2	0.0152	0.2468	RXRA, NCOA2 (GRIP1/TIF2)
18	CAR signaling via cross-talk / Rodent version	27	2	0.01634	0.2505	RXRA, NCOA2 (GRIP1/TIF2)
19	Apoptosis and survival_p53-dependent apoptosis	29	2	0.01872	0.2505	c-Abl, p73
20	Colorectal cancer (general schema)	30	2	0.01997	0.2505	FZD2, Frizzled
21	Muscle contraction_S1P2 receptor-mediated smooth muscle contraction	30	2	0.01997	0.2505	MRLC, G-protein alpha-12
22	Regulation of lipid metabolism_RXR-dependent regulation of lipid metabolism via PPAR, RAR and VDR	30	2	0.01997	0.2505	RXRA, NCOA2 (GRIP1/TIF2)
23	IL-1 beta-dependent CFTR expression	31	2	0.02125	0.255	IL-1RI, IRAK4
24	Transcription_Mechanism of regulation of the transcription of Retinoid-target genes	33	2	0.0239	0.263	RXRA, NCOA2 (GRIP1/TIF2)
25	Development_NOTCH1-mediated pathway for NF-KB activity modulation	34	2	0.02528	0.263	IL-1RI, PCAF
26	Estradiol metabolism	35	2	0.02668	0.263	CYP1A2, CYP1A1
27	Development_EPO-induced Jak-STAT pathway	35	2	0.02668	0.263	SHP-1, Epo
28	Estradiol metabolism / Human version	35	2	0.02668	0.263	CYP1A2, CYP1A1
29	Estradiol metabolism / Rodent version	37	2	0.02959	0.2659	CYP1A2, CYP1A1
30	Development_Retinoic acid and retinoic acid receptors in regulation of oligodendrocyte differentiation	37	2	0.02959	0.2659	RXRA, p73
31	Keratan sulfate metabolism p.2	39	2	0.03262	0.2659	B4GT1, SIAT4B
32	Immune response_HMGB1 release from the cell	39	2	0.03262	0.2659	IL-1RI, PCAF
33	PXR-mediated direct regulation of xenobiotic metabolizing enzymes / Rodent version	39	2	0.03262	0.2659	RXRA, OATP-A
34	CAR-mediated direct regulation of xenobiotic metabolizing enzymes / Rodent version	41	2	0.03577	0.2659	RXRA, CYP1A2
35	Development_Regulation of lung epithelial progenitor cell differentiation	41	2	0.03577	0.2659	FZD2, Frizzled
36	CAR-mediated direct regulation of xenobiotic metabolizing enzymes / Human version	41	2	0.03577	0.2659	RXRA, CYP1A2
37	Mechanism of Pioglitazone and Rosiglitazon action in Diabetes mellitus, Type 2	5	1	0.03592	0.2659	RXRA
38	PXR-mediated direct regulation of xenobiotic metabolizing enzymes / Human version	42	2	0.03738	0.2659	RXRA, OATP-A
39	Transcription_Sin3 and NuRD in transcription regulation	44	2	0.04069	0.2659	RXRA, PCAF
40	Immune response_IL-1 signaling pathway	44	2	0.04069	0.2659	IL-1RI, IRAK4
41	Cell adhesion_Histamine H1 receptor signaling in the interruption of cell barrier integrity	45	2	0.04239	0.2659	Histamine H1 receptor, MRLC
42	Transcription_Androgen Receptor nuclear signaling	45	2	0.04239	0.2659	NCOA2 (GRIP1/TIF2), Frizzled
43	Development_Ligand-independent activation of ESR1 and ESR2	45	2	0.04239	0.2659	NCOA2 (GRIP1/TIF2), Galpha(s)-specific amine GPCRs
44	Regulation of GSK3 beta in bipolar disorder	46	2	0.04411	0.2659	IL-1RI, Frizzled
45	Regulation of metabolism_Triiodothyronine and Thyroxine signaling	47	2	0.04586	0.2659	RXRA, TAT1
46	Globo-(isoglobo) series GSL Metabolism	48	2	0.04763	0.2659	GBGT1, ABO system transferase
47	Immune response_Bacterial infections in normal airways	49	2	0.04943	0.2659	IL-1RI, IRAK4
48	Transcription_N-CoR/ SMRT complex-mediated epigenetic gene silencing	49	2	0.04943	0.2659	RXRA, CORO2A
49	Serotonin - melatonin biosynthesis and metabolism	49	2	0.04943	0.2659	CYP1A2, CYP1A1
50	Neurophysiological process_Corticoliberin signaling via CRHR1	50	2	0.05125	0.2659	GRK3, NCOA2 (GRIP1/TIF2)

## Sheet: ZOT Downregulated Process
#	Networks	Total	In Data	p-value	FDR	Network Objects from Active Data
1	Muscle contraction	173	8	0.001072	0.08028	Galpha(q)-specific amine GPCRs, NCX1, Troponin T, cardiac, Beta TnTF, MRLC, Kappa-type opioid receptor, Galpha(i)-specific peptide GPCRs, Troponin T, skeletal
2	Cell adhesion_Cadherins	180	8	0.001384	0.08028	c-Abl, PCDHGB4, SHP-1, Frizzled, Cadherin 10, G-protein alpha-12, Nectin-3, Protocadherin 18
3	Signal transduction_NOTCH signaling	236	8	0.007285	0.2201	FZD2, SHP-1, p63, PCAF, FZD10, Frizzled, BRM, p73
4	Development_Skeletal muscle development	144	6	0.00759	0.2201	Beta TnTF, PCAF, MRLC, PAX7, Troponin T, skeletal, Nav1.6
5	Development_Neurogenesis in general	192	6	0.02781	0.5059	Galpha(q)-specific amine GPCRs, FZD2, Frizzled, EGR2 (Krox20), TCFbeta1, LMX1B
6	Development_Hedgehog signaling	254	7	0.03284	0.5059	FZD2, p63, Frizzled, EGR2 (Krox20), LMX1B, p73, G-protein alpha-12 family
7	Neurophysiological process_Transmission of nerve impulse	212	6	0.04207	0.5059	HTR2C (HTR1C), Histamine H1 receptor, Kappa-type opioid receptor, Galpha(i)-specific peptide GPCRs, Galpha(s)-specific amine GPCRs, Serotonin receptor
8	Apoptosis_Apoptotic nucleus	159	5	0.04234	0.5059	c-Abl, P53DINP1a, p63, p73, Proline oxidase 1
9	Cytoskeleton_Cytoplasmic microtubules	115	4	0.04951	0.5059	TBCA, Dynein, axonemal, intermediate chains, Dynein, axonemal, heavy chains, TCP1-alpha
10	Cardiac development_BMP_TGF_beta_signaling	117	4	0.05216	0.5059	SALL4, Troponin T, cardiac, IRX4, PCAF
11	Cytoskeleton_Actin filaments	176	5	0.06057	0.5059	c-Abl, Troponin T, cardiac, Beta TnTF, MRLC, Troponin T, skeletal
12	Signal transduction_WNT signaling	177	5	0.06176	0.5059	FZD2, p63, FZD10, Frizzled, p73
13	Cardiac development_FGF_ErbB signaling	124	4	0.06202	0.5059	RXRA, Troponin T, cardiac, IRX4, Epo
14	Signal transduction_ESR2 pathway	77	3	0.06532	0.5059	RXRA, NCOA2 (GRIP1/TIF2), PGHD
15	Development_Neurogenesis_Synaptogenesis	180	5	0.06542	0.5059	RIMS3, Frizzled, Nav1.6, Semaphorin 4C, Protocadherin 18
16	Proliferation_Negative regulation of cell proliferation	184	5	0.07049	0.511	IL-1RI, SHP-1, PCAF, BTG2, Galpha(i)-specific peptide GPCRs
17	Transcription_Nuclear receptors transcriptional regulation	195	5	0.08551	0.5835	RXRA, IL-1RI, NCOA2 (GRIP1/TIF2), PCAF, RXR
18	Cardiac development_Wnt_beta-catenin, Notch, VEGF, IP3 and integrin signaling	150	4	0.1065	0.6232	SALL4, Troponin T, cardiac, Fibrillin 1, Frizzled
19	Inflammation_Histamine signaling	213	5	0.1134	0.6232	GUCY1A3, Histamine H1 receptor, Guanylate cyclase, Guanylate cyclase alpha, GUCY1A2
20	Neurophysiological process_Corticoliberin signaling	49	2	0.1174	0.6232	GRK3, NCOA2 (GRIP1/TIF2)
21	Development_Ossification and bone remodeling	157	4	0.1204	0.6232	ActRIIA, Frizzled, BAPX1, HOXC8
22	Proliferation_Positive regulation cell proliferation	221	5	0.1271	0.6232	SHP-1, MRLC, Galpha(i)-specific peptide GPCRs, TIMP1, Serotonin receptor
23	Transport_Manganese transport	104	3	0.1298	0.6232	NCX1, B4GT1, TRPM7
24	Response to hypoxia and oxidative stress	163	4	0.133	0.6232	p63, PGHD, PERE, p73
25	Signal Transduction_Cholecystokinin signaling	106	3	0.1353	0.6232	Galpha(i)-specific peptide GPCRs, G-protein alpha-12, G-protein alpha-12 family
26	Development_Blood vessel morphogenesis	228	5	0.1397	0.6232	LEKTI, Galpha(q)-specific amine GPCRs, PCAF, Galpha(i)-specific peptide GPCRs, Epo
27	DNA damage_MMR repair	59	2	0.1584	0.6806	c-Abl, p73
28	Development_Cartilage development	66	2	0.1885	0.7747	Fibrillin 1, Fibrillin
29	Signal transduction_Androgen receptor nuclear signaling	126	3	0.1937	0.7747	NCOA2 (GRIP1/TIF2), PCAF, HOXB13
30	Neurophysiological process_Olfactory transduction	19	1	0.2059	0.796	RGS4
31	Reproduction_Progesterone signaling	214	4	0.257	0.9288	NCOA2 (GRIP1/TIF2), PCAF, Frizzled, GABA-A receptor beta-3 subunit
32	Development_Regulation of angiogenesis	223	4	0.2811	0.9288	LEKTI, IL-1RI, PCAF, Galpha(i)-specific peptide GPCRs
33	Inflammation_IL-10 anti-inflammatory response	87	2	0.282	0.9288	IL10RA, TIMP1
34	Transport_Sodium transport	229	4	0.2974	0.9288	NCX1, TRPM7, SLC12A3, Nav1.6
35	Signal Transduction_BMP and GDF signaling	91	2	0.2999	0.9288	ActRIIA, HOXC8
36	Development_Neurogenesis_Axonal guidance	230	4	0.3002	0.9288	c-Abl, NRCAM, Semaphorin 3D, Semaphorin 3F
37	Signal transduction_Leptin signaling	107	2	0.3705	0.9288	ACACB, TIMP1
38	Inflammation_Interferon signaling	110	2	0.3835	0.9288	SHP-1, TIMP1
39	Inflammation_Jak-STAT Pathway	186	3	0.3892	0.9288	IL10RA, SHP-1, Epo
40	Inflammation_IL-4 signaling	115	2	0.4048	0.9288	c-Abl, SHP-1
41	Transport_Calcium transport	192	3	0.4088	0.9288	CACNA1G, NCX1, TRPM7
42	Protein folding_ER and cytoplasm	44	1	0.4142	0.9288	PCAF
43	Inflammation_Inflammasome	118	2	0.4175	0.9288	IL-1RI, IRAK4
44	Cell adhesion_Amyloid proteins	195	3	0.4185	0.9288	c-Abl, FZD2, Frizzled
45	DNA damage_Checkpoint	124	2	0.4424	0.9288	c-Abl, BTG2
46	Cell cycle_G2-M	206	3	0.4538	0.9288	MRLC, p73, TCP1-alpha
47	Transcription_Chromatin modification	127	2	0.4546	0.9288	CBX7, PCAF
48	Development_Melanocyte development and pigmentation	50	1	0.4555	0.9288	Frizzled
49	Cell adhesion_Cell-matrix interactions	211	3	0.4695	0.9288	Fibrillin 1, TIMP1, Fibrillin
50	Development_Regulation of telomere length	53	1	0.4751	0.9288	p73
