# Supplementary material for: Campylobacter concisus pathotypes induce distinct global responses in intestinal epithelial cells
Source: Sci Rep. 2016 Sep 28;6:34288. doi: 10.1038/srep34288 (PMC5039708; doi:10.1038/srep34288)
Supplement: Supplementary Dataset 3 [file srep34288-s3.xls]

## Sheet: Results
Caco-2
	MT1E	NPPB	NOTCH3	CYP26A1	HEY1	CYP1A1
Negative control	1	1.04	1.02	1.04	1.01	1.06
C. concisus UNSWCD	1.56	2.54	1.06	1.78	1.72	3.25
C. concisus BAA-1457	1.21	3.14	1.2	1.64	1.43	2.31
C. concisus ATCC 51561	0.8	3.06	1	0.98	0.91	2.59
P-values against control
C. concisus UNSWCD	0.0098	0.0016	0.78	0.058	0.034	0.008
C. concisus BAA-1457	0.026	0.0075	0.67	0.082	0.012	0.043
C. concisus ATCC 51561	0.14	0.0014	0.93	0.84	0.47	0.009
HT-29
	MT1E	NPPB	NOTCH3	CYP26A1	HEY1	CYP1A1
Negative control	1.02	1.01	1	1.04	1	1.1
C. concisus UNSWCD	1.79	2.11	1.58	1.8	1.25	2.98
C. concisus BAA-1457	1.75	2.42	1.65	1.44	1.34	3.12
C. concisus ATCC 51561	1.63	1.35	0.95	1.04	0.92	2.36
P-values against control
C. concisus UNSWCD	0.019	0.068	0.067	0.12	0.26	0.023
C. concisus BAA-1457	0.051	0.00086	0.06	0.11	0.015	0.012
C. concisus ATCC 51561	0.13	0.055	0.58	0.99	0.51	0.052
The results are an average of three biological replicates.
House-keeping genes used to normalise results were GAPDH and RPLP0

## Sheet: Methods
Genes	Primers	Sequences	Protocol
MT1E	Forward	TCAGGTTGGGAGGGAACTCAA	1
	Reverse	GAAAGCCTGGAGAGGGAATGA
NPPB	Forward	TGGAAACGTCCGGGTTACAG	1
	Reverse	CTGATCCGGTCCATCTTCCT
NOTCH3	Forward	CGTGGCTTCTTTCTACTGTGC	2
	Reverse	CGTTCACCGGATTTGTGTCAC
CYP26A1	Forward	ATGTTCCGAATCGCCATGC	2
	Reverse	GAGAAGAGATTGCGGGTCATTT
HEY1	Forward	ATCTGCTAAGCTAGAAAAAGCCG	1
	Reverse	GTGCGCGTCAAAGTAACCT
CYP1A1	Forward	TCGGCCACGGAGTTTCTTC	2
	Reverse	GGTCAGCATGTGCCCAATCA
GAPDH	Forward	ACAGTTGCCATGTAGACC	1
	Reverse	TTTTTGGTTGAGCACAGG
RPLP0	Forward	GGCGACCTGGAAGTCCAACT	3
	Reverse	CCATCAGCACCACAGCCTTC
Protocols
1	Hold	50°C for 2 min
	Hold	95°C for 10 min
	40 Cycles	95°C for 15 s
		55°C for 30 s
		72°C for 30 s
	Hold	72°C for 10 min
2	Hold	50°C for 2 min
	Hold	95°C for 10 min
	40 Cycles	95°C for 15 s
		60°C for 30 s
		72°C for 30 s
	Hold	72°C for 10 min
3	Hold	50°C for 2 min
	Hold	95°C for 10 min
	40 Cycles	95°C for 15 s
		60°C for 60 s
